# Supplementary material for: Unraveling the Genomic-Epigenomic Interaction Landscape in Triple Negative and Non-Triple Negative Breast Cancer
Source: Cancers (Basel). 2020 Jun 12;12(6):1559. doi: 10.3390/cancers12061559 (PMC7352267; doi:10.3390/cancers12061559)
Supplement: Supplementary file 1 [file cancers-12-01559-s001.zip]

Archive with 1 entries (1 files):
- cancers-805803-supplementary.xlsx
