# Supplementary material for: Unraveling the Genomic-Epigenomic Interaction Landscape in Triple Negative and Non-Triple Negative Breast Cancer
Source: Cancers (Basel). 2020 Jun 12;12(6):1559. doi: 10.3390/cancers12061559 (PMC7352267; doi:10.3390/cancers12061559)
Supplement: Supplementary file 1 [file cancers-12-01559-s001.zip › cancers-805803-supplementary.xlsx]

## Sheet: Intro.
Table S1: A complete list of somatic mutated genes and somatic mutations in TNBC and non-TNBC.
Table SE: A complete list of genes significantly differentially expressed between TNBC and controls and between non-TNBC and controls along with their estimates of P-values.
Table SM: A complete list of genes significantly differentially methylated between TNBC and controls and between non-TNBC and controls along with their estimates of P-values.
Table S2A: A complete list of all the 12,816 significantly differentially expressed genes which were also differentially methylated in TNBC.
Table S2B: A complete list of all the 13,460 significantly differentially expressed genes which were also differentially methylated in non-TNBC.
Table S2C: A complete list of all the 10,365 genes significantly differentially expressed also significantly differentially methylated in TNBC and non-TNBC.
Table S3A: A complete list of all the 4,400 significantly differentially expressed genes which were also significantly differentially methylated distinguishing TNBC from non-TNBC.
Table S3B: A full list of all the 5,663 genes with binary pattern of presence.
Table S4: A complete list of somatic mutated genes significantly differentially expressed (DE) which were also significantly differentially methylated between TNBC and non-TNBC.

## Sheet: Table S1 TNBC.somatic
Table S1: A complete list of somatic mutated genes and somatic mutations in TNBC.
Hugo_Symbol	ALL	freq(%)
TP53	73	73.7374
TTN	27	27.2727
MUC4	13	13.1313
FAT3	12	12.1212
USH2A	12	12.1212
MUC16	11	11.1111
OBSCN	10	10.101
FCGBP	9	9.09091
SPTA1	9	9.09091
SYNE1	9	9.09091
DNAH17	8	8.08081
DST	8	8.08081
MUC5B	8	8.08081
PIK3CA	8	8.08081
RYR1	8	8.08081
SRCAP	7	7.07071
CREBBP	7	7.07071
CSMD3	7	7.07071
AHCTF1	7	7.07071
ASPM	7	7.07071
KMT2D	7	7.07071
MYO18B	7	7.07071
SMG1	7	7.07071
CSMD2	7	7.07071
FLG	7	7.07071
HUWE1	7	7.07071
HYDIN	7	7.07071
PLEC	7	7.07071
RTL1	7	7.07071
USP34	7	7.07071
GOLGA6L2	6	6.06061
MUC12	6	6.06061
CROCCP2	6	6.06061
LRP1	6	6.06061
LYST	6	6.06061
COL18A1	6	6.06061
DNAH2	6	6.06061
STAB1	6	6.06061
AHNAK	6	6.06061
ARID1B	6	6.06061
CACNA1B	6	6.06061
CENPE	6	6.06061
F5	6	6.06061
IGSF10	6	6.06061
KIF26B	6	6.06061
LAMA3	6	6.06061
MFI2	6	6.06061
MUC17	6	6.06061
RYR2	6	6.06061
SAGE1	6	6.06061
SPTBN1	6	6.06061
UTP20	6	6.06061
ZNF512B	6	6.06061
GCC2	5	5.05051
GPR98	5	5.05051
NF1	5	5.05051
TRPM5	5	5.05051
ZFP64	5	5.05051
PTEN	5	5.05051
RPGR	5	5.05051
BRCA1	5	5.05051
ANKRD30A	5	5.05051
ABCA13	5	5.05051
ANKRD36C	5	5.05051
LRP2	5	5.05051
MAP1A	5	5.05051
OR5I1	5	5.05051
PCDH15	5	5.05051
ACTN2	5	5.05051
APOB	5	5.05051
C2orf16	5	5.05051
CFAP46	5	5.05051
CYP26B1	5	5.05051
DOCK4	5	5.05051
FBXW7	5	5.05051
MECOM	5	5.05051
PCDH19	5	5.05051
PKD1L1	5	5.05051
PKHD1L1	5	5.05051
SI	5	5.05051
TCF20	5	5.05051
TNIK	5	5.05051
TNRC6B	5	5.05051
AK9	5	5.05051
ANKRD30BL	5	5.05051
C15orf39	5	5.05051
DIDO1	5	5.05051
DLC1	5	5.05051
DNAH3	5	5.05051
DNAH5	5	5.05051
DSPP	5	5.05051
DUSP27	5	5.05051
DYNC1H1	5	5.05051
ERBB4	5	5.05051
FAM65C	5	5.05051
FHOD3	5	5.05051
FLG2	5	5.05051
FREM1	5	5.05051
FRG1	5	5.05051
GOLGB1	5	5.05051
HSPA12A	5	5.05051
HSPG2	5	5.05051
ITGAX	5	5.05051
ITIH1	5	5.05051
ITPR2	5	5.05051
LAMB4	5	5.05051
MCOLN1	5	5.05051
MXRA5	5	5.05051
MYH13	5	5.05051
NBAS	5	5.05051
PKHD1	5	5.05051
PLIN4	5	5.05051
PREX1	5	5.05051
PXDNL	5	5.05051
RNA5-8SP6	5	5.05051
RNF213	5	5.05051
RYR3	5	5.05051
SACS	5	5.05051
SLC12A5	5	5.05051
SUPT6H	5	5.05051
SYNE2	5	5.05051
TDRD5	5	5.05051
TENM1	5	5.05051
TG	5	5.05051
TNXB	5	5.05051
TPR	5	5.05051
VWF	5	5.05051
XIRP2	5	5.05051
ZC3HAV1	5	5.05051
ZFHX4	5	5.05051
ZNF536	5	5.05051
RBMX	4	4.0404
ZMYM3	4	4.0404
BRWD1	4	4.0404
MUC6	4	4.0404
NIPBL	4	4.0404
NOTCH3	4	4.0404
RALGAPA2	4	4.0404
DDX55	4	4.0404
MAP3K12	4	4.0404
MSH3	4	4.0404
COL6A3	4	4.0404
ELFN1	4	4.0404
ITSN2	4	4.0404
ABCB4	4	4.0404
ASXL1	4	4.0404
BZRAP1	4	4.0404
CLIP2	4	4.0404
GFPT2	4	4.0404
HERC1	4	4.0404
ITGB4	4	4.0404
KIAA0195	4	4.0404
MEGF8	4	4.0404
MYH11	4	4.0404
MYO10	4	4.0404
NRXN2	4	4.0404
RP1	4	4.0404
SERPINE1	4	4.0404
WDR72	4	4.0404
ZNF318	4	4.0404
ZNF687	4	4.0404
ARHGAP24	4	4.0404
ATP6V0A4	4	4.0404
ATXN7L1	4	4.0404
CECR2	4	4.0404
COL19A1	4	4.0404
DNAH14	4	4.0404
EML5	4	4.0404
EPB41L3	4	4.0404
FKBP15	4	4.0404
FRAS1	4	4.0404
HERC2	4	4.0404
IQGAP3	4	4.0404
ITIH4	4	4.0404
KAT6B	4	4.0404
KIAA0907	4	4.0404
KIF24	4	4.0404
LRP1B	4	4.0404
MCM3AP	4	4.0404
NBEA	4	4.0404
NEB	4	4.0404
NOTCH1	4	4.0404
OTUD7A	4	4.0404
PCLO	4	4.0404
PKD1L2	4	4.0404
RPLP0P2	4	4.0404
SCN1A	4	4.0404
SMG8	4	4.0404
SP100	4	4.0404
SPAG17	4	4.0404
SZT2	4	4.0404
TLN1	4	4.0404
TNRC6C	4	4.0404
TUBBP5	4	4.0404
USP9X	4	4.0404
ZDBF2	4	4.0404
ZGRF1	4	4.0404
ZNF365	4	4.0404
AARS	4	4.0404
ABCC10	4	4.0404
ACE	4	4.0404
AFF2	4	4.0404
AGAP1	4	4.0404
AMPD1	4	4.0404
ANK1	4	4.0404
ANK2	4	4.0404
APOBR	4	4.0404
ARFGEF1	4	4.0404
ARHGAP5	4	4.0404
ASTN1	4	4.0404
ASXL3	4	4.0404
ATXN2	4	4.0404
BAZ2B	4	4.0404
BCORL1	4	4.0404
BIRC6	4	4.0404
CACNA1E	4	4.0404
CACNA1F	4	4.0404
CARD11	4	4.0404
CATSPER3	4	4.0404
CCDC168	4	4.0404
CD163L1	4	4.0404
CELSR3	4	4.0404
CEP350	4	4.0404
CES5A	4	4.0404
CFAP61	4	4.0404
CHD2	4	4.0404
CHD6	4	4.0404
CHRNB2	4	4.0404
CKAP5	4	4.0404
CNTNAP2	4	4.0404
COL5A1	4	4.0404
COL6A5	4	4.0404
COL6A6	4	4.0404
CPS1	4	4.0404
CSPP1	4	4.0404
CSRNP3	4	4.0404
CUL7	4	4.0404
CYFIP1	4	4.0404
DDX26B	4	4.0404
DENND5B	4	4.0404
DMD	4	4.0404
DNAH9	4	4.0404
DOCK9	4	4.0404
DSCAM	4	4.0404
DYNC2H1	4	4.0404
EFR3B	4	4.0404
EIF2AK4	4	4.0404
EPHB3	4	4.0404
ESPNP	4	4.0404
FAM49B	4	4.0404
FANCI	4	4.0404
FARP2	4	4.0404
FAT1	4	4.0404
FGD5	4	4.0404
FLNA	4	4.0404
FOLH1	4	4.0404
FREM2	4	4.0404
FRMD7	4	4.0404
FRMPD2	4	4.0404
GBF1	4	4.0404
GON4L	4	4.0404
GPR112	4	4.0404
GYG2	4	4.0404
HCFC1	4	4.0404
HIVEP2	4	4.0404
HMCN1	4	4.0404
IDS	4	4.0404
IFI16	4	4.0404
INPP5B	4	4.0404
IQGAP2	4	4.0404
KCNU1	4	4.0404
KDM3A	4	4.0404
KIAA1210	4	4.0404
KIAA1244	4	4.0404
KIF4A	4	4.0404
KIF5C	4	4.0404
LAMA2	4	4.0404
LGR5	4	4.0404
LINC00969	4	4.0404
LRRC32	4	4.0404
LRRK1	4	4.0404
MACF1	4	4.0404
MROH5	4	4.0404
MYH10	4	4.0404
MYH14	4	4.0404
MYO15A	4	4.0404
MYT1	4	4.0404
NAV3	4	4.0404
OR5M11	4	4.0404
PASK	4	4.0404
PCDHA8	4	4.0404
PCDHB8	4	4.0404
PDE1B	4	4.0404
PDILT	4	4.0404
PEG3	4	4.0404
PREX2	4	4.0404
PRUNE2	4	4.0404
PRUNE	4	4.0404
RELN	4	4.0404
REPIN1	4	4.0404
RIF1	4	4.0404
RIMBP2	4	4.0404
ROBO3	4	4.0404
RPTOR	4	4.0404
SCN2A	4	4.0404
SMC6	4	4.0404
SNRNP200	4	4.0404
SPATA31D5P	4	4.0404
SPG20	4	4.0404
SRRM2	4	4.0404
STXBP5	4	4.0404
SUPT5H	4	4.0404
TAF1L	4	4.0404
TCHH	4	4.0404
TECTA	4	4.0404
TMPRSS15	4	4.0404
TRIM46	4	4.0404
TRO	4	4.0404
TRPM6	4	4.0404
TTF2	4	4.0404
UBN2	4	4.0404
UBR2	4	4.0404
UNC5D	4	4.0404
UTRN	4	4.0404
VPS13D	4	4.0404
XPO1	4	4.0404
ZFPM2	4	4.0404
ZFR	4	4.0404
ZFYVE28	4	4.0404
ZNF469	4	4.0404
RBM15B	3	3.0303
ZC3H13	3	3.0303
SLC4A3	3	3.0303
CDH1	3	3.0303
KIF20B	3	3.0303
PRRC2B	3	3.0303
PRTG	3	3.0303
ARHGAP35	3	3.0303
DMXL2	3	3.0303
IFIT1	3	3.0303
MAMLD1	3	3.0303
MTA2	3	3.0303
ASXL2	3	3.0303
GOLGA1	3	3.0303
OTOA	3	3.0303
PDXDC2P	3	3.0303
ARAP2	3	3.0303
B4GALNT4	3	3.0303
BACH2	3	3.0303
BBX	3	3.0303
CAMTA2	3	3.0303
CHST9	3	3.0303
CNNM2	3	3.0303
COPE	3	3.0303
FURIN	3	3.0303
KIF21A	3	3.0303
KMT2C	3	3.0303
LTBP4	3	3.0303
2020-03-06	3	3.0303
MPG	3	3.0303
OR52J3	3	3.0303
PDE3A	3	3.0303
PI4KB	3	3.0303
PIWIL1	3	3.0303
POTEJ	3	3.0303
RAB13	3	3.0303
SDK2	3	3.0303
SHROOM3	3	3.0303
SIGLEC6	3	3.0303
SMARCAD1	3	3.0303
USP36	3	3.0303
VILL	3	3.0303
WDR17	3	3.0303
ZNF526	3	3.0303
ZNF613	3	3.0303
ABCA6	3	3.0303
ACTN4	3	3.0303
AGAP7P	3	3.0303
AGO3	3	3.0303
AIM1	3	3.0303
AKAP13	3	3.0303
APC	3	3.0303
AQR	3	3.0303
ARHGEF10L	3	3.0303
ASB13	3	3.0303
ATM	3	3.0303
BAHCC1	3	3.0303
C1orf127	3	3.0303
C2orf78	3	3.0303
CA9	3	3.0303
CASKIN2	3	3.0303
CCDC7	3	3.0303
CFAP58	3	3.0303
CHD3	3	3.0303
CHD9	3	3.0303
CMYA5	3	3.0303
COL4A5	3	3.0303
CYBRD1	3	3.0303
DCHS2	3	3.0303
DMXL1	3	3.0303
DNAH8	3	3.0303
DOCK11	3	3.0303
DSCAML1	3	3.0303
DYSF	3	3.0303
EPG5	3	3.0303
EXO1	3	3.0303
FRYL	3	3.0303
GALNTL5	3	3.0303
GANAB	3	3.0303
GGA1	3	3.0303
GLB1	3	3.0303
GOLGA8G	3	3.0303
GRM3	3	3.0303
HDAC6	3	3.0303
HECTD1	3	3.0303
HRNR	3	3.0303
INTS1	3	3.0303
KIAA0319L	3	3.0303
MAN2A1	3	3.0303
2020-03-10	3	3.0303
MUSK	3	3.0303
NCF2	3	3.0303
NKTR	3	3.0303
NOP14	3	3.0303
NOTCH2	3	3.0303
NPHP1	3	3.0303
NUSAP1	3	3.0303
P4HB	3	3.0303
PCDHB10	3	3.0303
PCMTD2	3	3.0303
PDE4DIP	3	3.0303
PEAR1	3	3.0303
PER2	3	3.0303
PPIP5K2	3	3.0303
RALGAPB	3	3.0303
RFC1	3	3.0303
RFX1	3	3.0303
RNF128	3	3.0303
RUSC1	3	3.0303
SEC16B	3	3.0303
SETBP1	3	3.0303
SLC5A5	3	3.0303
SMARCA4	3	3.0303
SOX13	3	3.0303
SPEF2	3	3.0303
SUGP1	3	3.0303
SUV420H1	3	3.0303
TBX3	3	3.0303
TET2	3	3.0303
TMEM131	3	3.0303
TPO	3	3.0303
TRPA1	3	3.0303
TULP3	3	3.0303
TYRP1	3	3.0303
U2SURP	3	3.0303
UBC	3	3.0303
UNC80	3	3.0303
USP1	3	3.0303
USP26	3	3.0303
USP54	3	3.0303
VPS13A	3	3.0303
WBP11P1	3	3.0303
ZNF106	3	3.0303
AAK1	3	3.0303
ABCA10	3	3.0303
ABCA3	3	3.0303
ABCA4	3	3.0303
ABCA9	3	3.0303
ABCB5	3	3.0303
ABCC12	3	3.0303
ABCD3	3	3.0303
ABR	3	3.0303
ACACA	3	3.0303
ACIN1	3	3.0303
ACTL9	3	3.0303
ADAMTSL3	3	3.0303
ADCY2	3	3.0303
ADCY9	3	3.0303
AKAP9	3	3.0303
ALMS1	3	3.0303
ALOX15B	3	3.0303
ALS2	3	3.0303
AMER1	3	3.0303
ANAPC1	3	3.0303
ANK3	3	3.0303
ANKAR	3	3.0303
ANKRD11	3	3.0303
ANKRD26	3	3.0303
ANKRD30B	3	3.0303
API5	3	3.0303
ARAP3	3	3.0303
ARHGAP26	3	3.0303
ARHGAP42	3	3.0303
ARHGEF11	3	3.0303
ARHGEF1	3	3.0303
ARHGEF2	3	3.0303
ASH1L	3	3.0303
ASNSD1	3	3.0303
ATAD2B	3	3.0303
ATG2A	3	3.0303
ATP1A2	3	3.0303
ATP1A3	3	3.0303
ATP2B4	3	3.0303
ATP9A	3	3.0303
ATXN1	3	3.0303
BDP1	3	3.0303
BPIFB3	3	3.0303
BPTF	3	3.0303
BRINP3	3	3.0303
C16orf62	3	3.0303
CA14	3	3.0303
CACNA1C	3	3.0303
CACNA1H	3	3.0303
CAMSAP2	3	3.0303
CASKIN1	3	3.0303
CASR	3	3.0303
CASZ1	3	3.0303
CCDC180	3	3.0303
CCDC181	3	3.0303
CCDC50	3	3.0303
CCDC74A	3	3.0303
CCPG1	3	3.0303
CD86	3	3.0303
CD9	3	3.0303
CDH11	3	3.0303
CEL	3	3.0303
CEP170	3	3.0303
CEP95	3	3.0303
CFAP74	3	3.0303
CHRNA1	3	3.0303
CNKSR3	3	3.0303
CNOT1	3	3.0303
CNTN1	3	3.0303
CNTN6	3	3.0303
CNTNAP1	3	3.0303
CNTNAP5	3	3.0303
CNTRL	3	3.0303
COL14A1	3	3.0303
COL7A1	3	3.0303
CPN2	3	3.0303
CPSF3L	3	3.0303
CROCC	3	3.0303
CSF3R	3	3.0303
CSMD1	3	3.0303
CUBN	3	3.0303
CUL9	3	3.0303
CXorf22	3	3.0303
CYP4A11	3	3.0303
CYP7A1	3	3.0303
DALRD3	3	3.0303
DCAF4L2	3	3.0303
DDX11	3	3.0303
DENND4B	3	3.0303
DGKD	3	3.0303
DIP2C	3	3.0303
DISC1	3	3.0303
DMGDH	3	3.0303
DNAH10	3	3.0303
DNAH11	3	3.0303
DNAH6	3	3.0303
DNAH7	3	3.0303
DNAJC13	3	3.0303
DNHD1	3	3.0303
DOCK8	3	3.0303
DRC7	3	3.0303
DYNC1I1	3	3.0303
E2F4	3	3.0303
EFCAB3	3	3.0303
EGFR	3	3.0303
EHMT1	3	3.0303
EIF4A2	3	3.0303
ELTD1	3	3.0303
ENAM	3	3.0303
ENPP5	3	3.0303
EP300	3	3.0303
EP400	3	3.0303
EPB41L2	3	3.0303
EPHB1	3	3.0303
EPS15	3	3.0303
EPS8L1	3	3.0303
ERGIC3	3	3.0303
ESPN	3	3.0303
EXPH5	3	3.0303
EYS	3	3.0303
FADS2	3	3.0303
FAM135B	3	3.0303
FAM166A	3	3.0303
FAM171B	3	3.0303
FAM230C	3	3.0303
FAM86B2	3	3.0303
FAM98A	3	3.0303
FANCD2	3	3.0303
FBN2	3	3.0303
FCHSD1	3	3.0303
FER1L6	3	3.0303
FGD3	3	3.0303
FGG	3	3.0303
FLNC	3	3.0303
FMN2	3	3.0303
FREM3	3	3.0303
FRMD6	3	3.0303
GART	3	3.0303
GJA5	3	3.0303
GOLGA8DP	3	3.0303
GPR174	3	3.0303
GREB1L	3	3.0303
GREB1	3	3.0303
GRIA3	3	3.0303
GRIN2B	3	3.0303
GRIPAP1	3	3.0303
HAUS7	3	3.0303
HEATR1	3	3.0303
HEATR5A	3	3.0303
HECW1	3	3.0303
HELB	3	3.0303
HLA-C	3	3.0303
HMGXB3	3	3.0303
HNRNPU	3	3.0303
HPS3	3	3.0303
HRC	3	3.0303
HTR5A	3	3.0303
IGFN1	3	3.0303
IKBKE	3	3.0303
IL6ST	3	3.0303
IMPA2	3	3.0303
INMT	3	3.0303
INTS6	3	3.0303
ITGAL	3	3.0303
ITGAV	3	3.0303
ITGB2	3	3.0303
ITGB6	3	3.0303
ITIH6	3	3.0303
ITPR3	3	3.0303
KANSL3	3	3.0303
KAT2A	3	3.0303
KCND3	3	3.0303
KCNH6	3	3.0303
KCNMA1	3	3.0303
KCNQ2	3	3.0303
KCNQ3	3	3.0303
KCNV1	3	3.0303
KIAA0825	3	3.0303
KIAA1033	3	3.0303
KIAA1429	3	3.0303
KIF27	3	3.0303
KIFC1	3	3.0303
KPNA2	3	3.0303
KRTAP10-4	3	3.0303
L1CAM	3	3.0303
LAMB2	3	3.0303
LCT	3	3.0303
LGR4	3	3.0303
LHCGR	3	3.0303
LIG1	3	3.0303
LINGO2	3	3.0303
LOXHD1	3	3.0303
LPHN3	3	3.0303
LPP	3	3.0303
LRRC37A3	3	3.0303
LRRC7	3	3.0303
LRRC8C	3	3.0303
LRRK2	3	3.0303
LSM14B	3	3.0303
LY75	3	3.0303
MAML2	3	3.0303
MAN1A1	3	3.0303
MAN2B1	3	3.0303
MAN2B2	3	3.0303
MAP3K19	3	3.0303
MAPK6	3	3.0303
MED12	3	3.0303
MIA3	3	3.0303
MMRN1	3	3.0303
MORC1	3	3.0303
MPZL1	3	3.0303
MROH2B	3	3.0303
MRPL55	3	3.0303
MST1L	3	3.0303
MTHFR	3	3.0303
MTMR11	3	3.0303
MTPAP	3	3.0303
MUC2	3	3.0303
MYH1	3	3.0303
MYH3	3	3.0303
MYH6	3	3.0303
MYH7B	3	3.0303
MYH8	3	3.0303
MYH9	3	3.0303
MYO16	3	3.0303
MYO9A	3	3.0303
NAALADL1	3	3.0303
NALCN	3	3.0303
NBEAL2	3	3.0303
NBPF10	3	3.0303
NCKAP5	3	3.0303
NCOR1	3	3.0303
NES	3	3.0303
NID1	3	3.0303
NID2	3	3.0303
NLRP11	3	3.0303
NLRP13	3	3.0303
NLRP7	3	3.0303
NPLOC4	3	3.0303
NR5A2	3	3.0303
NSD1	3	3.0303
NWD1	3	3.0303
OGDHL	3	3.0303
OR10H4	3	3.0303
OR6Y1	3	3.0303
OTOGL	3	3.0303
OTOG	3	3.0303
PACS1	3	3.0303
PALB2	3	3.0303
PAPPA2	3	3.0303
PARP1	3	3.0303
PCCB	3	3.0303
PCDH11X	3	3.0303
PCDHA10	3	3.0303
PCDHA13	3	3.0303
PCDHB12	3	3.0303
PCDHB16	3	3.0303
PCDHGA5	3	3.0303
PCDHGB4	3	3.0303
PCNXL2	3	3.0303
PDCD11	3	3.0303
PDE10A	3	3.0303
PDE4B	3	3.0303
PDIA5	3	3.0303
PER1	3	3.0303
PHACTR1	3	3.0303
PHKB	3	3.0303
PIGQ	3	3.0303
PIGR	3	3.0303
PIGT	3	3.0303
PIK3C2B	3	3.0303
PIK3CD	3	3.0303
PIK3R4	3	3.0303
PKD1	3	3.0303
PLA2R1	3	3.0303
PLAC8	3	3.0303
PLCE1	3	3.0303
PLEKHG2	3	3.0303
PLPPR3	3	3.0303
PLXNA3	3	3.0303
PLXNB3	3	3.0303
PMEL	3	3.0303
POLA1	3	3.0303
PPEF1	3	3.0303
PPP1R12A	3	3.0303
PRICKLE3	3	3.0303
PROX2	3	3.0303
PRPF4B	3	3.0303
PTPRB	3	3.0303
PTPRU	3	3.0303
PTPRZ1	3	3.0303
QRICH2	3	3.0303
QSOX1	3	3.0303
RAI2	3	3.0303
RALGAPA1	3	3.0303
RALY	3	3.0303
RBM22	3	3.0303
RBM42	3	3.0303
RBMXL3	3	3.0303
RC3H1	3	3.0303
RLF	3	3.0303
RNF19A	3	3.0303
ROBO1	3	3.0303
RPL13A	3	3.0303
SAMD9	3	3.0303
SCN11A	3	3.0303
SCN5A	3	3.0303
SCN7A	3	3.0303
SCYL1	3	3.0303
SEMA4A	3	3.0303
SEMA4F	3	3.0303
SFMBT2	3	3.0303
SHE	3	3.0303
SHISA6	3	3.0303
SIDT2	3	3.0303
SIPA1L2	3	3.0303
SLITRK1	3	3.0303
SMAP1	3	3.0303
SMC1A	3	3.0303
SNCAIP	3	3.0303
SNX8	3	3.0303
SON	3	3.0303
SPTB	3	3.0303
SRSF11	3	3.0303
SSC5D	3	3.0303
SSPO	3	3.0303
SSRP1	3	3.0303
STAT4	3	3.0303
STX4	3	3.0303
SVEP1	3	3.0303
SYNE3	3	3.0303
SYT11	3	3.0303
SYT6	3	3.0303
SYT9	3	3.0303
TBCD	3	3.0303
TBX15	3	3.0303
TCP11L2	3	3.0303
TDRD6	3	3.0303
TEC	3	3.0303
TENM2	3	3.0303
TENM4	3	3.0303
TEP1	3	3.0303
TET1	3	3.0303
TEX11	3	3.0303
TFE3	3	3.0303
THBS4	3	3.0303
THSD7A	3	3.0303
TINAG	3	3.0303
TLN2	3	3.0303
TM4SF1	3	3.0303
TOPBP1	3	3.0303
TRAPPC9	3	3.0303
TRIM23	3	3.0303
TROAP	3	3.0303
TRPC4AP	3	3.0303
TRPC6	3	3.0303
TRPM2	3	3.0303
TSC2	3	3.0303
TSR1	3	3.0303
TTC3	3	3.0303
TUBA3E	3	3.0303
TYRO3	3	3.0303
UBA1	3	3.0303
UBR3	3	3.0303
UBR5	3	3.0303
UCK2	3	3.0303
UGT2B15	3	3.0303
UNC5B	3	3.0303
Unknown	3	3.0303
VANGL2	3	3.0303
VPS13C	3	3.0303
VWA3A	3	3.0303
WDFY4	3	3.0303
WDR37	3	3.0303
WDR81	3	3.0303
WDR87	3	3.0303
XIRP1	3	3.0303
XKR4	3	3.0303
XPO4	3	3.0303
XRN1	3	3.0303
ZAK	3	3.0303
ZCCHC2	3	3.0303
ZNF169	3	3.0303
ZNF175	3	3.0303
ZNF292	3	3.0303
ZNF394	3	3.0303
ZNF407	3	3.0303
ZNF438	3	3.0303
ZNF518B	3	3.0303
ZNF644	3	3.0303
ZNF66	3	3.0303
ZNF780A	3	3.0303
ZNF99	3	3.0303
ZNFX1	3	3.0303
MCF2L2	2	2.0202
OR8D1	2	2.0202
C20orf85	2	2.0202
CECR1	2	2.0202
CRYGA	2	2.0202
CYP2D6	2	2.0202
IRS4	2	2.0202
RHBG	2	2.0202
DTX1	2	2.0202
FAM46D	2	2.0202
ASB17	2	2.0202
ATHL1	2	2.0202
GOLGA6L6	2	2.0202
MIR518F	2	2.0202
NBPF12	2	2.0202
PROM1	2	2.0202
USP35	2	2.0202
WBP1	2	2.0202
ABCA7	2	2.0202
ABHD6	2	2.0202
CATSPER2	2	2.0202
NR1H2	2	2.0202
PLIN5	2	2.0202
PPP1R12B	2	2.0202
SYNJ2	2	2.0202
BRD1	2	2.0202
CCDC37	2	2.0202
CLDN18	2	2.0202
COL27A1	2	2.0202
DLG2	2	2.0202
DLGAP4	2	2.0202
FLVCR1	2	2.0202
GRID2	2	2.0202
KCNN3	2	2.0202
KIF26A	2	2.0202
LRRIQ1	2	2.0202
MSL3	2	2.0202
NAMPT	2	2.0202
RANBP2	2	2.0202
RB1CC1	2	2.0202
SEMA3C	2	2.0202
ACTL6B	2	2.0202
ANKRD18B	2	2.0202
ASMTL	2	2.0202
ATP11A	2	2.0202
BAX	2	2.0202
C2CD3	2	2.0202
C3	2	2.0202
CACHD1	2	2.0202
CAMK2D	2	2.0202
CARD6	2	2.0202
CNTN3	2	2.0202
COL16A1	2	2.0202
EEF1A1	2	2.0202
EGR1	2	2.0202
ELN	2	2.0202
EXOC6	2	2.0202
FANCF	2	2.0202
FANCM	2	2.0202
FARSB	2	2.0202
FCRL5	2	2.0202
GHRHR	2	2.0202
GPR153	2	2.0202
HECTD4	2	2.0202
HMBS	2	2.0202
IFI44	2	2.0202
IGSF9B	2	2.0202
ILF3	2	2.0202
IQGAP1	2	2.0202
ITGAM	2	2.0202
KHSRP	2	2.0202
KIAA0226	2	2.0202
KIF15	2	2.0202
LILRB5	2	2.0202
LOXL3	2	2.0202
MAGEA8	2	2.0202
MAPKAP1	2	2.0202
MLC1	2	2.0202
MPDZ	2	2.0202
MSH6	2	2.0202
MTSS1	2	2.0202
NBPF9	2	2.0202
NKX2-5	2	2.0202
NOP56	2	2.0202
NPL	2	2.0202
NUPL2	2	2.0202
PABPC1	2	2.0202
PANX2	2	2.0202
PPP1R9A	2	2.0202
PRR14L	2	2.0202
PRX	2	2.0202
RBM47	2	2.0202
RCC1	2	2.0202
RDH5	2	2.0202
RUFY3	2	2.0202
SDHAP1	2	2.0202
SH3PXD2A	2	2.0202
SLC35F1	2	2.0202
SLIT3	2	2.0202
SMAD5	2	2.0202
STRIP1	2	2.0202
TNRC6A	2	2.0202
TTC38	2	2.0202
TTC39A	2	2.0202
UBAP2	2	2.0202
WNK1	2	2.0202
XIST	2	2.0202
ZFP91	2	2.0202
ZNF300	2	2.0202
ZNF479	2	2.0202
ZNF717	2	2.0202
ACSF2	2	2.0202
ACSL3	2	2.0202
AFF1	2	2.0202
AGFG2	2	2.0202
AHNAK2	2	2.0202
ALK	2	2.0202
AMBRA1	2	2.0202
AMER3	2	2.0202
ANAPC4	2	2.0202
ANKRD12	2	2.0202
ANO4	2	2.0202
APAF1	2	2.0202
APBA2	2	2.0202
APMAP	2	2.0202
APOA1	2	2.0202
ARID4B	2	2.0202
ASB7	2	2.0202
ASCC3	2	2.0202
ASPH	2	2.0202
ATP1A1	2	2.0202
ATP1A4	2	2.0202
ATP6V1B1	2	2.0202
AXDND1	2	2.0202
AZI2	2	2.0202
BAZ1B	2	2.0202
BBS2	2	2.0202
BRD4	2	2.0202
BRPF1	2	2.0202
BRPF3	2	2.0202
BTBD7	2	2.0202
BUB1B	2	2.0202
C11orf49	2	2.0202
CALB2	2	2.0202
CASQ2	2	2.0202
CCAR2	2	2.0202
CCDC120	2	2.0202
CCDC172	2	2.0202
CEP152	2	2.0202
CEP41	2	2.0202
CFAP54	2	2.0202
CLCA1	2	2.0202
CLOCK	2	2.0202
CLTC	2	2.0202
CNBD2	2	2.0202
CNOT3	2	2.0202
CPXM2	2	2.0202
CRTC1	2	2.0202
CUL2	2	2.0202
CYLC1	2	2.0202
DCST2	2	2.0202
DDB1	2	2.0202
DDX50	2	2.0202
DDX59	2	2.0202
DIAPH3	2	2.0202
DKC1	2	2.0202
DOCK6	2	2.0202
DSEL	2	2.0202
DTX2	2	2.0202
EEA1	2	2.0202
EZH2	2	2.0202
FAM111A	2	2.0202
FAM205A	2	2.0202
FAM227A	2	2.0202
FANCB	2	2.0202
FBN3	2	2.0202
FBXO11	2	2.0202
FBXO18	2	2.0202
FCGRT	2	2.0202
FLNB	2	2.0202
FN3KRP	2	2.0202
FNDC7	2	2.0202
FXR1	2	2.0202
GMEB1	2	2.0202
GRIN2A	2	2.0202
GTF3C1	2	2.0202
HCAR2	2	2.0202
HDAC9	2	2.0202
HERC4	2	2.0202
HMHA1	2	2.0202
HOOK2	2	2.0202
HOXB3	2	2.0202
IDI1	2	2.0202
IGSF9	2	2.0202
IL6R	2	2.0202
INCENP	2	2.0202
INHA	2	2.0202
INTS8	2	2.0202
IWS1	2	2.0202
KAT6A	2	2.0202
KAT8	2	2.0202
KCTD19	2	2.0202
KCTD3	2	2.0202
KDM2B	2	2.0202
KDM4C	2	2.0202
KDM5A	2	2.0202
KIAA1324L	2	2.0202
LAMC1	2	2.0202
LARP7	2	2.0202
LCA5	2	2.0202
LGALS12	2	2.0202
LIMK2	2	2.0202
LINC00283	2	2.0202
LMAN1	2	2.0202
LUZP1	2	2.0202
MAGEA11	2	2.0202
MANSC1	2	2.0202
MBOAT7	2	2.0202
MDGA2	2	2.0202
MDN1	2	2.0202
MICAL2	2	2.0202
MIS18BP1	2	2.0202
MLYCD	2	2.0202
MRGPRX1	2	2.0202
MRPL45P2	2	2.0202
MTIF2	2	2.0202
MTM1	2	2.0202
MYH7	2	2.0202
MYO5C	2	2.0202
MYPN	2	2.0202
NANOS3	2	2.0202
NAP1L1	2	2.0202
NDUFS2	2	2.0202
NET1	2	2.0202
NEXN	2	2.0202
NFKB2	2	2.0202
NLRP5	2	2.0202
NPAS4	2	2.0202
NRBP1	2	2.0202
NRK	2	2.0202
NTNG2	2	2.0202
NWD2	2	2.0202
OGFOD1	2	2.0202
OR10J3	2	2.0202
PABPC3	2	2.0202
PCDH1	2	2.0202
PCDHB11	2	2.0202
PCSK7	2	2.0202
PHRF1	2	2.0202
PIEZO1	2	2.0202
PLCL2	2	2.0202
PM20D1	2	2.0202
POLD1	2	2.0202
POLR3A	2	2.0202
POM121C	2	2.0202
PPP2R3C	2	2.0202
PRKCA	2	2.0202
PSIP1	2	2.0202
PTPRQ	2	2.0202
PZP	2	2.0202
QSER1	2	2.0202
RANBP3	2	2.0202
RET	2	2.0202
RNF13	2	2.0202
RNF43	2	2.0202
RPGRIP1L	2	2.0202
RUFY2	2	2.0202
SAP25	2	2.0202
SCRIB	2	2.0202
SCYL3	2	2.0202
SENP6	2	2.0202
2020-09-01	2	2.0202
SERPINB3	2	2.0202
SETD1B	2	2.0202
SLC10A5	2	2.0202
SLC23A1	2	2.0202
SLC38A10	2	2.0202
SLC9A4	2	2.0202
SORL1	2	2.0202
SPEN	2	2.0202
SUPT7L	2	2.0202
SYT3	2	2.0202
TCF7L2	2	2.0202
TECPR2	2	2.0202
TELO2	2	2.0202
TIGD3	2	2.0202
TNFAIP2	2	2.0202
TNKS2	2	2.0202
TNRC18	2	2.0202
TRAF7	2	2.0202
TRDN	2	2.0202
TRPC1	2	2.0202
TUBE1	2	2.0202
UNK	2	2.0202
VEPH1	2	2.0202
VIT	2	2.0202
VPS18	2	2.0202
VRTN	2	2.0202
VWA3B	2	2.0202
WDR11	2	2.0202
WDR38	2	2.0202
WDTC1	2	2.0202
WWC3	2	2.0202
XPO5	2	2.0202
ZBTB4	2	2.0202
ZIC3	2	2.0202
ZNF235	2	2.0202
ZNF236	2	2.0202
ZNF251	2	2.0202
ZNF37A	2	2.0202
ZNF541	2	2.0202
ZNF615	2	2.0202
ZNF793	2	2.0202
ZNF800	2	2.0202
AACS	2	2.0202
ABCA12	2	2.0202
ABCB7	2	2.0202
ABCB9	2	2.0202
ABCC11	2	2.0202
ABCC1	2	2.0202
ABCC5	2	2.0202
ABCC9	2	2.0202
ABCF3	2	2.0202
ABCG1	2	2.0202
ABCG4	2	2.0202
ABHD16A	2	2.0202
ABHD2	2	2.0202
ACADSB	2	2.0202
ACADVL	2	2.0202
ACOX1	2	2.0202
ACSBG2	2	2.0202
ACSF3	2	2.0202
ACSM4	2	2.0202
ACTG1	2	2.0202
ACTN1	2	2.0202
ACTR1A	2	2.0202
ACVR1B	2	2.0202
ACVR1C	2	2.0202
ADAM30	2	2.0202
ADAM33	2	2.0202
ADAMTS18	2	2.0202
ADAMTS19	2	2.0202
ADAMTS1	2	2.0202
ADAMTS20	2	2.0202
ADAMTS2	2	2.0202
ADAMTS6	2	2.0202
ADAMTSL4	2	2.0202
ADCY10	2	2.0202
ADPRHL1	2	2.0202
AFG3L1P	2	2.0202
AGAP5	2	2.0202
AGO1	2	2.0202
AGPAT9	2	2.0202
AGTR1	2	2.0202
AHI1	2	2.0202
AKAP14	2	2.0202
AKAP4	2	2.0202
AKAP6	2	2.0202
AKAP8	2	2.0202
AKR1C1	2	2.0202
AKTIP	2	2.0202
ALB	2	2.0202
ALG13	2	2.0202
ALOX15	2	2.0202
ALPP	2	2.0202
ALS2CL	2	2.0202
ALS2CR11	2	2.0202
AMOT	2	2.0202
AMPH	2	2.0202
ANGPT4	2	2.0202
ANKFY1	2	2.0202
ANKRD13C	2	2.0202
ANKRD18A	2	2.0202
ANKRD18DP	2	2.0202
ANKRD20A4	2	2.0202
ANKRD28	2	2.0202
ANKRD36B	2	2.0202
ANKRD50	2	2.0202
ANKRD61	2	2.0202
ANKS1A	2	2.0202
ANO1	2	2.0202
ANO9	2	2.0202
ANPEP	2	2.0202
ANXA13	2	2.0202
AP2A2	2	2.0202
APBA1	2	2.0202
APC2	2	2.0202
APOBEC1	2	2.0202
APPBP2	2	2.0202
AQP10	2	2.0202
ARFGAP2	2	2.0202
ARHGAP21	2	2.0202
ARHGAP29	2	2.0202
ARHGAP30	2	2.0202
ARHGAP31	2	2.0202
ARHGAP36	2	2.0202
ARHGAP4	2	2.0202
ARHGAP6	2	2.0202
ARHGEF7	2	2.0202
ARL11	2	2.0202
ARMC9	2	2.0202
ARMCX4	2	2.0202
ARPP21	2	2.0202
ASB1	2	2.0202
ASF1B	2	2.0202
ASIC3	2	2.0202
ATOH8	2	2.0202
ATP10A	2	2.0202
ATP10B	2	2.0202
ATP13A5	2	2.0202
ATP1B4	2	2.0202
ATP2B1	2	2.0202
ATP4A	2	2.0202
ATP8B2	2	2.0202
ATRN	2	2.0202
AVPR1B	2	2.0202
AWAT1	2	2.0202
B3GALT5	2	2.0202
BAG6	2	2.0202
BAI3	2	2.0202
BBS9	2	2.0202
BCAR1	2	2.0202
BCAS1	2	2.0202
BCAT1	2	2.0202
BCCIP	2	2.0202
BCKDHA	2	2.0202
BCL9	2	2.0202
BCOR	2	2.0202
BEND6	2	2.0202
BICC1	2	2.0202
BID	2	2.0202
BMP4	2	2.0202
BMPR2	2	2.0202
BNC2	2	2.0202
BOD1L1	2	2.0202
BPIFB4	2	2.0202
BRCA2	2	2.0202
BRD9	2	2.0202
BRSK2	2	2.0202
BSDC1	2	2.0202
BSN	2	2.0202
BTBD3	2	2.0202
BUB1	2	2.0202
BUB3	2	2.0202
C10orf105	2	2.0202
C10orf2	2	2.0202
C10orf90	2	2.0202
C11orf16	2	2.0202
C14orf37	2	2.0202
C17orf64	2	2.0202
C1QTNF9	2	2.0202
C2orf71	2	2.0202
C3orf52	2	2.0202
C3orf62	2	2.0202
C4orf50	2	2.0202
C5orf42	2	2.0202
C5orf60	2	2.0202
C6orf183	2	2.0202
C6orf89	2	2.0202
C7	2	2.0202
C8orf74	2	2.0202
C9orf131	2	2.0202
C9orf135	2	2.0202
CACNA1I	2	2.0202
CACNA1S	2	2.0202
CACNA2D1	2	2.0202
CACNA2D3	2	2.0202
CADM4	2	2.0202
CAMK1G	2	2.0202
CAMSAP1	2	2.0202
CAMTA1	2	2.0202
CAP1	2	2.0202
CAPN12	2	2.0202
CAPN1	2	2.0202
CAPN2	2	2.0202
CAPN6	2	2.0202
CARD14	2	2.0202
CARD8	2	2.0202
CARS	2	2.0202
CASC5	2	2.0202
CASK	2	2.0202
CASQ1	2	2.0202
CBLC	2	2.0202
CBX4	2	2.0202
CCAR1	2	2.0202
CCDC108	2	2.0202
CCDC130	2	2.0202
CCDC132	2	2.0202
CCDC150	2	2.0202
CCDC155	2	2.0202
CCDC158	2	2.0202
CCDC170	2	2.0202
CCDC178	2	2.0202
CCDC27	2	2.0202
CCDC3	2	2.0202
CCDC40	2	2.0202
CCDC87	2	2.0202
CCNB3	2	2.0202
CCNE2	2	2.0202
CCNT1	2	2.0202
CCS	2	2.0202
CDH10	2	2.0202
CDHR1	2	2.0202
CDHR2	2	2.0202
CDK5RAP1	2	2.0202
CDK5RAP2	2	2.0202
CDR2	2	2.0202
CDRT1	2	2.0202
CELA3B	2	2.0202
CELF4	2	2.0202
CELSR1	2	2.0202
CELSR2	2	2.0202
CENPF	2	2.0202
CENPT	2	2.0202
CEP131	2	2.0202
CEP192	2	2.0202
CEP250	2	2.0202
CEP290	2	2.0202
CEP85	2	2.0202
CFAP221	2	2.0202
CFAP44	2	2.0202
CFAP70	2	2.0202
CFHR5	2	2.0202
CFTR	2	2.0202
CHD4	2	2.0202
CHD5	2	2.0202
CHD7	2	2.0202
CHEK2P2	2	2.0202
CHM	2	2.0202
CHORDC1	2	2.0202
CHRM1	2	2.0202
CHRM2	2	2.0202
CHRM3	2	2.0202
CHRM4	2	2.0202
CHRNA4	2	2.0202
CHST15	2	2.0202
CHSY3	2	2.0202
CIITA	2	2.0202
CILP	2	2.0202
CIT	2	2.0202
CLASP1	2	2.0202
CLCA2	2	2.0202
CLCN3	2	2.0202
CLCN6	2	2.0202
CLCNKA	2	2.0202
CLDN10	2	2.0202
CLIP1	2	2.0202
CLSTN2	2	2.0202
CLSTN3	2	2.0202
CLUAP1	2	2.0202
CLUL1	2	2.0202
CMTM7	2	2.0202
CMTR2	2	2.0202
CNGA2	2	2.0202
CNKSR2	2	2.0202
CNTN2	2	2.0202
CNTNAP4	2	2.0202
COG1	2	2.0202
COG2	2	2.0202
COG3	2	2.0202
COL12A1	2	2.0202
COL20A1	2	2.0202
COL21A1	2	2.0202
COL22A1	2	2.0202
COL25A1	2	2.0202
COL3A1	2	2.0202
COL4A2	2	2.0202
COL4A4	2	2.0202
COL5A2	2	2.0202
COL9A1	2	2.0202
COPG1	2	2.0202
COX15	2	2.0202
CPA1	2	2.0202
CPED1	2	2.0202
CPSF2	2	2.0202
CP	2	2.0202
CPT1B	2	2.0202
CRAT	2	2.0202
CRELD1	2	2.0202
CRIP1	2	2.0202
CRIPAK	2	2.0202
CRLS1	2	2.0202
CRNKL1	2	2.0202
CRNN	2	2.0202
CRY2	2	2.0202
CSF2RA	2	2.0202
CSNK1E	2	2.0202
CT47B1	2	2.0202
CTNNA2	2	2.0202
CTNNA3	2	2.0202
CTNNBL1	2	2.0202
CTR9	2	2.0202
CTTNBP2	2	2.0202
CUL5	2	2.0202
CYB561D2	2	2.0202
CYB5R1	2	2.0202
CYLD	2	2.0202
CYP2B6	2	2.0202
CYP2S1	2	2.0202
CYP2W1	2	2.0202
CYP3A4	2	2.0202
CYP3A5	2	2.0202
CYP51A1	2	2.0202
CYSLTR1	2	2.0202
CYTH3	2	2.0202
CYTIP	2	2.0202
DAAM1	2	2.0202
DAAM2	2	2.0202
DBX1	2	2.0202
DCAF13	2	2.0202
DCANP1	2	2.0202
DDX39A	2	2.0202
DDX3X	2	2.0202
DDX42	2	2.0202
DDX47	2	2.0202
DENND1A	2	2.0202
DENND4C	2	2.0202
DEPDC5	2	2.0202
DGCR14	2	2.0202
DGKH	2	2.0202
DHX15	2	2.0202
DHX34	2	2.0202
DISP2	2	2.0202
DKK3	2	2.0202
DLGAP1	2	2.0202
DLGAP5	2	2.0202
DMBT1	2	2.0202
DNAH12	2	2.0202
DNAI1	2	2.0202
DNAJA4	2	2.0202
DNAJC5B	2	2.0202
DNMBP	2	2.0202
DNTTIP2	2	2.0202
DOCK10	2	2.0202
DOCK2	2	2.0202
DOT1L	2	2.0202
DPH2	2	2.0202
DPP6	2	2.0202
DPY19L1	2	2.0202
DPYSL5	2	2.0202
DRAM1	2	2.0202
DROSHA	2	2.0202
DSP	2	2.0202
DYRK4	2	2.0202
DYX1C1	2	2.0202
DZIP1L	2	2.0202
DZIP3	2	2.0202
E4F1	2	2.0202
EDEM3	2	2.0202
EDNRB	2	2.0202
EHD1	2	2.0202
EIF2D	2	2.0202
EIF3A	2	2.0202
EIF3I	2	2.0202
EIF4A1	2	2.0202
ELF2	2	2.0202
ELK1	2	2.0202
ELL2	2	2.0202
EMILIN3	2	2.0202
EMR1	2	2.0202
EMR2	2	2.0202
ENAH	2	2.0202
ENDOV	2	2.0202
ENO3	2	2.0202
ENPP3	2	2.0202
ENPP7	2	2.0202
EPC1	2	2.0202
EPHB2	2	2.0202
EPHB4	2	2.0202
EPPK1	2	2.0202
ERBB2	2	2.0202
ERCC6	2	2.0202
ERICH3	2	2.0202
ERVW-1	2	2.0202
ESAM	2	2.0202
ESF1	2	2.0202
ESPL1	2	2.0202
ESRP1	2	2.0202
ESRRG	2	2.0202
ETS2	2	2.0202
ETV1	2	2.0202
ETV3	2	2.0202
ETV6	2	2.0202
EVC2	2	2.0202
EVPL	2	2.0202
EXOC1	2	2.0202
EXT1	2	2.0202
F10	2	2.0202
F8	2	2.0202
FAAH2	2	2.0202
FAAH	2	2.0202
FAM115A	2	2.0202
FAM122B	2	2.0202
FAM124A	2	2.0202
FAM129C	2	2.0202
FAM131A	2	2.0202
FAM138B	2	2.0202
FAM13C	2	2.0202
FAM173B	2	2.0202
FAM179B	2	2.0202
FAM186A	2	2.0202
FAM193B	2	2.0202
FAM208A	2	2.0202
FAM208B	2	2.0202
FAM47A	2	2.0202
FAM47B	2	2.0202
FAM65A	2	2.0202
FAM69B	2	2.0202
FAM71B	2	2.0202
FAM73B	2	2.0202
FAM83A	2	2.0202
FAM92A1P2	2	2.0202
FANCG	2	2.0202
FASN	2	2.0202
FASTKD1	2	2.0202
FAT2	2	2.0202
FAT4	2	2.0202
FBN1	2	2.0202
FBXL13	2	2.0202
FBXL18	2	2.0202
FBXL7	2	2.0202
FBXW10	2	2.0202
FCGR1A	2	2.0202
FER	2	2.0202
FGD1	2	2.0202
FGD6	2	2.0202
FGF6	2	2.0202
FGF8	2	2.0202
FGR	2	2.0202
FHL3	2	2.0202
FIG4	2	2.0202
FKBPL	2	2.0202
FLJ42102	2	2.0202
FMN1	2	2.0202
FMNL1	2	2.0202
FMNL3	2	2.0202
FMO1	2	2.0202
FMO4	2	2.0202
FN1	2	2.0202
FNDC3B	2	2.0202
FOCAD	2	2.0202
FOXM1	2	2.0202
FRG1B	2	2.0202
FRMPD1	2	2.0202
FRY	2	2.0202
FSHR	2	2.0202
FSIP1	2	2.0202
FYB	2	2.0202
FZD1	2	2.0202
GAA	2	2.0202
GABRG1	2	2.0202
GALNT5	2	2.0202
GALNT9	2	2.0202
GAREML	2	2.0202
GAS2L3	2	2.0202
GATM	2	2.0202
GBA2	2	2.0202
GCAT	2	2.0202
GCGR	2	2.0202
GCN1L1	2	2.0202
GDAP1	2	2.0202
GDF3	2	2.0202
GDI1	2	2.0202
GDPD5	2	2.0202
GFI1	2	2.0202
GFRAL	2	2.0202
GIMAP8	2	2.0202
GLDC	2	2.0202
GLUL	2	2.0202
GNE	2	2.0202
GNL2	2	2.0202
GNPAT	2	2.0202
GNPTAB	2	2.0202
GOLGA3	2	2.0202
GOLGA4	2	2.0202
GOLIM4	2	2.0202
GPATCH1	2	2.0202
GPATCH2	2	2.0202
GPATCH4	2	2.0202
GPC2	2	2.0202
GPI	2	2.0202
GPR108	2	2.0202
GPR111	2	2.0202
GPR116	2	2.0202
GPR125	2	2.0202
GPR133	2	2.0202
GPR55	2	2.0202
GPSM2	2	2.0202
GRAMD4	2	2.0202
GRHL2	2	2.0202
GRHPR	2	2.0202
GRIA1	2	2.0202
GRIK3	2	2.0202
GRIN3A	2	2.0202
GRM1	2	2.0202
GRM5	2	2.0202
GRM8	2	2.0202
GSDMA	2	2.0202
GSE1	2	2.0202
GSPT1	2	2.0202
GSPT2	2	2.0202
GTF2IRD2	2	2.0202
GTF3C2	2	2.0202
GUCY2D	2	2.0202
GYS1	2	2.0202
GYS2	2	2.0202
GZF1	2	2.0202
HBP1	2	2.0202
HCAR3	2	2.0202
HCP5	2	2.0202
HELQ	2	2.0202
HERC2P2	2	2.0202
HILPDA	2	2.0202
HIPK2	2	2.0202
HIST1H2BC	2	2.0202
HIST1H3B	2	2.0202
HIVEP3	2	2.0202
HKR1	2	2.0202
HLA-A	2	2.0202
HLA-DRB1	2	2.0202
HLA-F	2	2.0202
HLF	2	2.0202
HNRNPH2	2	2.0202
HOMER2	2	2.0202
HOMEZ	2	2.0202
HOOK1	2	2.0202
HOXA13	2	2.0202
HOXA7	2	2.0202
HOXB13	2	2.0202
HOXD13	2	2.0202
HPSE	2	2.0202
HRAS	2	2.0202
HSD17B7	2	2.0202
HSD3B1	2	2.0202
HSD3B2	2	2.0202
HSP90AB1	2	2.0202
HSPA4	2	2.0202
HSPBAP1	2	2.0202
HTATSF1	2	2.0202
IARS2	2	2.0202
ICE1	2	2.0202
IFNAR2	2	2.0202
IFNL1	2	2.0202
IFT140	2	2.0202
IGDCC3	2	2.0202
IGDCC4	2	2.0202
IGHE	2	2.0202
IGKV1-5	2	2.0202
IGKV1D-42	2	2.0202
IGSF21	2	2.0202
IGSF3	2	2.0202
IGSF8	2	2.0202
IL11RA	2	2.0202
IL17RB	2	2.0202
IL1RAPL1	2	2.0202
IL1RAPL2	2	2.0202
IL1RL2	2	2.0202
ILF2	2	2.0202
IMPG1	2	2.0202
IMPG2	2	2.0202
INPP4B	2	2.0202
INPP5A	2	2.0202
INTS2	2	2.0202
INTS3	2	2.0202
IP6K1	2	2.0202
IPO13	2	2.0202
IPO4	2	2.0202
IQSEC1	2	2.0202
IQSEC3	2	2.0202
ITGA10	2	2.0202
ITGAD	2	2.0202
ITIH5	2	2.0202
ITLN2	2	2.0202
ITPR1	2	2.0202
ITSN1	2	2.0202
JAG2	2	2.0202
JAKMIP1	2	2.0202
JMJD1C	2	2.0202
KATNAL1	2	2.0202
KBTBD6	2	2.0202
KCNA5	2	2.0202
KCND1	2	2.0202
KCND2	2	2.0202
KCNG1	2	2.0202
KCNH3	2	2.0202
KCNT1	2	2.0202
KDM4E	2	2.0202
KDM5B	2	2.0202
KIAA0368	2	2.0202
KIAA0556	2	2.0202
KIAA0922	2	2.0202
KIAA1191	2	2.0202
KIAA1211L	2	2.0202
KIAA1211	2	2.0202
KIAA1257	2	2.0202
KIAA1328	2	2.0202
KIAA1683	2	2.0202
KIAA1755	2	2.0202
KIAA1804	2	2.0202
KIAA2018	2	2.0202
KIAA2026	2	2.0202
KIDINS220	2	2.0202
KIF2A	2	2.0202
KIF6	2	2.0202
KIR3DL1	2	2.0202
KIRREL2	2	2.0202
KIRREL	2	2.0202
KLC1	2	2.0202
KLC2	2	2.0202
KLHDC3	2	2.0202
KLHL26	2	2.0202
KLHL31	2	2.0202
KLHL38	2	2.0202
KMT2A	2	2.0202
KMT2B	2	2.0202
KMT2E	2	2.0202
KNSTRN	2	2.0202
KRT14	2	2.0202
KRT85	2	2.0202
L3MBTL1	2	2.0202
LAMA1	2	2.0202
LAMA4	2	2.0202
LAMA5	2	2.0202
LAMC2	2	2.0202
LARGE	2	2.0202
LARP4B	2	2.0202
LCA5L	2	2.0202
LCMT2	2	2.0202
LECT1	2	2.0202
LEMD2	2	2.0202
LEPR	2	2.0202
LETMD1	2	2.0202
LGALS3BP	2	2.0202
LGR6	2	2.0202
LHX4	2	2.0202
LILRA2	2	2.0202
LILRA4	2	2.0202
LILRA6	2	2.0202
LILRB3	2	2.0202
LIMCH1	2	2.0202
LMOD1	2	2.0202
LMTK2	2	2.0202
LNX1	2	2.0202
LOC101929008	2	2.0202
LPCAT4	2	2.0202
LPIN3	2	2.0202
LRBA	2	2.0202
LRFN2	2	2.0202
LRIG1	2	2.0202
LRP5	2	2.0202
LRP6	2	2.0202
LRP8	2	2.0202
LRRC27	2	2.0202
LRRC37A4P	2	2.0202
LRRC48	2	2.0202
LRRC4B	2	2.0202
LRRC4C	2	2.0202
LRRC4	2	2.0202
LRRC72	2	2.0202
LRRCC1	2	2.0202
LRRD1	2	2.0202
LRRFIP1	2	2.0202
LRRN2	2	2.0202
LRRTM1	2	2.0202
LRSAM1	2	2.0202
LSR	2	2.0202
LTBP1	2	2.0202
LZTR1	2	2.0202
MAATS1	2	2.0202
MAGEA12	2	2.0202
MAGEB4	2	2.0202
MAGEB6	2	2.0202
MAGEC3	2	2.0202
MAGED1	2	2.0202
MAGEE1	2	2.0202
MALRD1	2	2.0202
MALSU1	2	2.0202
MAN2A2	2	2.0202
MAN2C1	2	2.0202
MANBA	2	2.0202
MAP10	2	2.0202
MAP2K1	2	2.0202
MAP3K5	2	2.0202
MAP3K7	2	2.0202
MAP4K1	2	2.0202
MAPK4	2	2.0202
MAPK8IP2	2	2.0202
MAPKBP1	2	2.0202
MARCO	2	2.0202
MARS	2	2.0202
MASP2	2	2.0202
MBNL3	2	2.0202
MCM2	2	2.0202
MCM3	2	2.0202
MDGA1	2	2.0202
MED12L	2	2.0202
MED13	2	2.0202
MED15	2	2.0202
MED1	2	2.0202
MFN1	2	2.0202
MFSD3	2	2.0202
MFSD4	2	2.0202
MGAM	2	2.0202
MGAT5B	2	2.0202
MICAL1	2	2.0202
MICALL1	2	2.0202
MID2	2	2.0202
MIPEP	2	2.0202
MIR1257	2	2.0202
MIR622	2	2.0202
MIR7162	2	2.0202
MKI67	2	2.0202
MLLT4	2	2.0202
MMD	2	2.0202
MMP21	2	2.0202
MMS22L	2	2.0202
MN1	2	2.0202
MPHOSPH9	2	2.0202
MPP7	2	2.0202
MRC2	2	2.0202
MRPS2	2	2.0202
MRVI1	2	2.0202
MSI2	2	2.0202
MT-CO2	2	2.0202
MTMR14	2	2.0202
MTMR3	2	2.0202
MTMR4	2	2.0202
MTMR8	2	2.0202
MT-ND6	2	2.0202
MTR	2	2.0202
MUC7	2	2.0202
MX1	2	2.0202
MX2	2	2.0202
MYBL2	2	2.0202
MYCBP2	2	2.0202
MYCBPAP	2	2.0202
MYF6	2	2.0202
MYH15	2	2.0202
MYH2	2	2.0202
MYLK2	2	2.0202
MYLK	2	2.0202
MYNN	2	2.0202
MYO1B	2	2.0202
MYO1F	2	2.0202
MYO3A	2	2.0202
MYO5B	2	2.0202
MYO7A	2	2.0202
MYO7B	2	2.0202
MYO9B	2	2.0202
MYT1L	2	2.0202
NAA15	2	2.0202
NAALAD2	2	2.0202
NADSYN1	2	2.0202
NAMPTL	2	2.0202
NAP1L2	2	2.0202
NCAPD3	2	2.0202
NCAPH2	2	2.0202
NCCRP1	2	2.0202
NCL	2	2.0202
NCOA1	2	2.0202
NCOA3	2	2.0202
NCOA7	2	2.0202
NCOR2	2	2.0202
NDRG1	2	2.0202
NEDD9	2	2.0202
NEFM	2	2.0202
NEK4	2	2.0202
NFASC	2	2.0202
NFATC4	2	2.0202
NGLY1	2	2.0202
NHSL2	2	2.0202
NIPAL1	2	2.0202
NISCH	2	2.0202
NLGN3	2	2.0202
NLRC5	2	2.0202
NLRP4	2	2.0202
NMD3	2	2.0202
NOC3L	2	2.0202
NOMO1	2	2.0202
NOP2	2	2.0202
NOS1	2	2.0202
NOTCH4	2	2.0202
NOX3	2	2.0202
NPAS2	2	2.0202
NPAT	2	2.0202
NPC1	2	2.0202
NPR3	2	2.0202
NR6A1	2	2.0202
NRP2	2	2.0202
NRROS	2	2.0202
NRXN3	2	2.0202
NT5DC3	2	2.0202
NTMT1	2	2.0202
NTRK3	2	2.0202
NUF2	2	2.0202
NUMA1	2	2.0202
NUP160	2	2.0202
NUP205	2	2.0202
NUP210L	2	2.0202
NVL	2	2.0202
OBSL1	2	2.0202
OCSTAMP	2	2.0202
OPRL1	2	2.0202
OR10G4	2	2.0202
OR10H1	2	2.0202
OR10Q1	2	2.0202
OR10R2	2	2.0202
OR11G2	2	2.0202
OR11H4	2	2.0202
OR13G1	2	2.0202
OR1D5	2	2.0202
OR2B2	2	2.0202
OR2T34	2	2.0202
OR4A15	2	2.0202
OR4C15	2	2.0202
OR4D11	2	2.0202
OR4D6	2	2.0202
OR4S2	2	2.0202
OR51Q1	2	2.0202
OR52R1	2	2.0202
OR6C76	2	2.0202
OR6K2	2	2.0202
OR6S1	2	2.0202
OR7D2	2	2.0202
OR8B12	2	2.0202
OSBPL11	2	2.0202
OSMR	2	2.0202
OTOF	2	2.0202
OTOP2	2	2.0202
OTUD7B	2	2.0202
OVCH1	2	2.0202
P2RX2	2	2.0202
P2RY2	2	2.0202
PABPC4	2	2.0202
PABPN1L	2	2.0202
PADI2	2	2.0202
PAN2	2	2.0202
PAQR8	2	2.0202
PARP15	2	2.0202
PARP8	2	2.0202
[truncated: 5,661 more rows]

## Sheet: Table S1  nonTNBC.somatic
Table S1: A complete list of somatic mutated genes and somatic mutations in non-TNBC.
Hugo_Symbol	ALL	freq(%)
PIK3CA	312	35.3341
TP53	230	26.0476
TTN	167	18.9128
CDH1	111	12.5708
GATA3	99	11.2118
MUC16	89	10.0793
MAP3K1	71	8.04077
KMT2C	68	7.70102
MUC4	60	6.79502
CROCCP2	58	6.56852
MUC12	56	6.34202
RYR2	52	5.88901
MUC5B	49	5.54926
RYR3	47	5.32276
FLG	47	5.32276
SYNE1	46	5.20951
FCGBP	43	4.86976
HMCN1	42	4.75651
HRNR	41	4.64326
DMD	41	4.64326
USH2A	41	4.64326
NCOR1	39	4.41676
NEB	39	4.41676
SPEN	38	4.30351
OBSCN	38	4.30351
SYNE2	37	4.19026
MDN1	35	3.96376
CSMD1	35	3.96376
ABCA13	34	3.85051
SPTA1	34	3.85051
TBP	34	3.85051
MAP2K4	33	3.73726
ZFHX4	33	3.73726
LRP2	33	3.73726
APOB	33	3.73726
MACF1	33	3.73726
MUC17	33	3.73726
RYR1	32	3.62401
DST	31	3.51076
UBR4	31	3.51076
HUWE1	31	3.51076
RUNX1	30	3.39751
PTEN	30	3.39751
FRG1B	30	3.39751
PCLO	30	3.39751
ARID1A	29	3.28426
AHNAK2	29	3.28426
RNF213	29	3.28426
HYDIN	29	3.28426
MGAM	29	3.28426
GPR98	28	3.17101
HERC2	28	3.17101
MXRA5	28	3.17101
ANK2	28	3.17101
CACNA1E	28	3.17101
XIRP2	28	3.17101
NOTCH2	27	3.05776
LRP1	27	3.05776
FAT3	27	3.05776
COL6A5	27	3.05776
DNAH9	27	3.05776
GOLGA6L2	26	2.94451
RNA5-8SP6	26	2.94451
NF1	26	2.94451
PKHD1L1	26	2.94451
CUBN	26	2.94451
DNAH11	26	2.94451
FMN2	26	2.94451
HECTD4	25	2.83126
MST1L	25	2.83126
APOBR	25	2.83126
MED12	25	2.83126
TENM1	25	2.83126
CSMD2	25	2.83126
LRBA	25	2.83126
TEX15	24	2.71801
DYNC1H1	24	2.71801
KIAA1109	24	2.71801
ZAN	24	2.71801
CACNA1C	24	2.71801
CHD4	24	2.71801
LRP1B	24	2.71801
MTOR	24	2.71801
PRUNE2	24	2.71801
TBX3	24	2.71801
CBFB	23	2.60476
FOXA1	23	2.60476
WDFY3	23	2.60476
FAT4	23	2.60476
DNAH1	23	2.60476
FLNC	23	2.60476
USP34	23	2.60476
UTRN	23	2.60476
VPS13B	23	2.60476
FBN3	22	2.49151
MYH11	22	2.49151
ZFHX3	22	2.49151
DNAH7	22	2.49151
QSER1	22	2.49151
AKAP9	22	2.49151
CMYA5	22	2.49151
FAT2	22	2.49151
GON4L	22	2.49151
PCNXL2	22	2.49151
CEP350	22	2.49151
CHD6	22	2.49151
DNAH10	22	2.49151
DNAH3	22	2.49151
SACS	22	2.49151
DCHS2	22	2.49151
FBN1	22	2.49151
RELN	22	2.49151
ADAMTSL1	21	2.37826
MYH9	21	2.37826
HERC1	21	2.37826
KMT2D	21	2.37826
DOCK11	21	2.37826
PRKDC	21	2.37826
VCAN	21	2.37826
BIRC6	21	2.37826
ATM	21	2.37826
DNAH17	21	2.37826
MAP1A	21	2.37826
SRCAP	21	2.37826
LAMA1	21	2.37826
MGA	21	2.37826
AHNAK	21	2.37826
FRMPD4	21	2.37826
SPHKAP	21	2.37826
FAM157B	20	2.26501
RB1	20	2.26501
KMT2A	20	2.26501
MROH2B	20	2.26501
ATRX	20	2.26501
DNAH12	20	2.26501
EYS	20	2.26501
NBPF1	20	2.26501
PTPRD	20	2.26501
F8	20	2.26501
FAT1	20	2.26501
ANK3	20	2.26501
CACNA1D	20	2.26501
LYST	20	2.26501
PDZD2	20	2.26501
UBR5	20	2.26501
Unknown	20	2.26501
ASTN1	20	2.26501
CSMD3	20	2.26501
DNAH5	20	2.26501
MAP2	20	2.26501
SVEP1	20	2.26501
ANKRD12	19	2.15176
POM121	19	2.15176
DYNC2H1	19	2.15176
KIAA0430	19	2.15176
TMEM132D	19	2.15176
ASPM	19	2.15176
PKHD1	19	2.15176
CACNA1A	19	2.15176
CTCF	19	2.15176
ANKRD30BL	19	2.15176
HECW1	19	2.15176
SCN2A	19	2.15176
ATP10B	19	2.15176
ERBB2	19	2.15176
CCDC180	19	2.15176
FRAS1	19	2.15176
KIAA1210	19	2.15176
AFF2	19	2.15176
CACNA1F	19	2.15176
COL12A1	19	2.15176
COL6A3	19	2.15176
DNAH2	19	2.15176
PLXNA4	19	2.15176
RP1	19	2.15176
SCN10A	19	2.15176
VPS13D	19	2.15176
ZNF208	19	2.15176
ZSWIM8	18	2.03851
DYSF	18	2.03851
ASH1L	18	2.03851
FLNA	18	2.03851
ICE1	18	2.03851
PCDH19	18	2.03851
PCNT	18	2.03851
TLN1	18	2.03851
DNAH8	18	2.03851
LCT	18	2.03851
MEGF8	18	2.03851
TAF1L	18	2.03851
RGPD3	18	2.03851
TG	18	2.03851
SDK1	18	2.03851
TP53BP1	18	2.03851
DMXL2	18	2.03851
DNAH6	18	2.03851
DOCK7	18	2.03851
ERBB3	18	2.03851
FREM1	18	2.03851
MADD	18	2.03851
PAPPA2	18	2.03851
ABCB1	18	2.03851
CCDC144A	18	2.03851
CIT	18	2.03851
DSCAM	18	2.03851
MYCBP2	18	2.03851
MYH7	18	2.03851
OTOGL	18	2.03851
PDE4DIP	18	2.03851
PREX2	18	2.03851
TENM4	18	2.03851
WNK3	18	2.03851
RPGR	17	1.92525
PCDH10	17	1.92525
GRID1	17	1.92525
STARD9	17	1.92525
APC	17	1.92525
WNK1	17	1.92525
CHD8	17	1.92525
GPR112	17	1.92525
HDAC6	17	1.92525
CHD5	17	1.92525
PKD1L1	17	1.92525
SETD2	17	1.92525
BAZ2B	17	1.92525
ANK1	17	1.92525
DNHD1	17	1.92525
MYT1L	17	1.92525
SMG1	17	1.92525
SPATA31D1	17	1.92525
TNXB	17	1.92525
ALMS1	17	1.92525
C5orf42	17	1.92525
CNTRL	17	1.92525
DMXL1	17	1.92525
DNAH14	17	1.92525
ITPR1	17	1.92525
KIAA2022	17	1.92525
MYO5B	17	1.92525
NAV1	17	1.92525
NHS	17	1.92525
PLCH1	17	1.92525
TCHH	17	1.92525
UNC13C	17	1.92525
AKAP13	17	1.92525
ASXL3	17	1.92525
BRWD1	17	1.92525
FAM47C	17	1.92525
HS6ST1	17	1.92525
KIF4A	17	1.92525
KIR3DL1	17	1.92525
MUC20	17	1.92525
MYH1	17	1.92525
PHKA2	17	1.92525
PRRC2C	17	1.92525
SF3B1	17	1.92525
THSD7B	17	1.92525
TRIO	17	1.92525
SETDB1	16	1.812
LRP4	16	1.812
SHROOM2	16	1.812
TNRC18	16	1.812
USP9X	16	1.812
COL7A1	16	1.812
SDK2	16	1.812
TANC2	16	1.812
MED23	16	1.812
NCOA6	16	1.812
SHANK2	16	1.812
CHD7	16	1.812
DIP2A	16	1.812
GRIN2A	16	1.812
SCN7A	16	1.812
UNC79	16	1.812
ABCA12	16	1.812
CDH23	16	1.812
CFAP44	16	1.812
COL14A1	16	1.812
GRIK2	16	1.812
IGSF10	16	1.812
MUC2	16	1.812
OTOF	16	1.812
SETX	16	1.812
ZNF462	16	1.812
ACACB	16	1.812
BRWD3	16	1.812
CADPS	16	1.812
CROCC	16	1.812
FAM208B	16	1.812
FLG2	16	1.812
ITPR2	16	1.812
LPA	16	1.812
MYO3A	16	1.812
NALCN	16	1.812
NRCAM	16	1.812
NWD1	16	1.812
PAPPA	16	1.812
PARP4	16	1.812
PDE3A	16	1.812
PIWIL1	16	1.812
PTPRB	16	1.812
RAB3GAP2	16	1.812
VPS13C	16	1.812
MALAT1	16	1.812
ATN1	15	1.69875
NRXN2	15	1.69875
PDXDC2P	15	1.69875
ATP2A1	15	1.69875
PLXNA1	15	1.69875
SSPO	15	1.69875
DOCK3	15	1.69875
PLCE1	15	1.69875
SPTB	15	1.69875
ERICH3	15	1.69875
BCORL1	15	1.69875
GLI2	15	1.69875
YLPM1	15	1.69875
CACNA1G	15	1.69875
FSIP2	15	1.69875
MLLT4	15	1.69875
ZNF292	15	1.69875
CNTNAP2	15	1.69875
DCHS1	15	1.69875
DSPP	15	1.69875
ERCC6	15	1.69875
KALRN	15	1.69875
KIF21B	15	1.69875
NACAD	15	1.69875
NIPBL	15	1.69875
NRXN1	15	1.69875
ABCA8	15	1.69875
ASXL2	15	1.69875
DCC	15	1.69875
EPG5	15	1.69875
FREM2	15	1.69875
KIAA0100	15	1.69875
NLRC5	15	1.69875
POTEF	15	1.69875
ABCC8	15	1.69875
CBLB	15	1.69875
CDC42BPA	15	1.69875
CFH	15	1.69875
COL4A6	15	1.69875
CPAMD8	15	1.69875
DSP	15	1.69875
FNDC1	15	1.69875
GRIN3A	15	1.69875
HECW2	15	1.69875
ITPR3	15	1.69875
KIF16B	15	1.69875
KIF1B	15	1.69875
LAMA2	15	1.69875
MYH8	15	1.69875
NAV3	15	1.69875
PCDH11X	15	1.69875
PCDHA9	15	1.69875
PCSK5	15	1.69875
RGAG1	15	1.69875
SIPA1L1	15	1.69875
THSD7A	15	1.69875
TNRC6B	15	1.69875
TRPM3	15	1.69875
TRRAP	15	1.69875
VPS13A	15	1.69875
WDFY4	15	1.69875
KCNN3	15	1.69875
DNM1P46	15	1.69875
KDM6A	15	1.69875
FLNB	15	1.69875
PIK3R1	15	1.69875
ZNF831	14	1.5855
CDK12	14	1.5855
LTBP2	14	1.5855
NLGN3	14	1.5855
UGT1A6	14	1.5855
FRMD4A	14	1.5855
PKD1L2	14	1.5855
WDR66	14	1.5855
COL5A1	14	1.5855
UBE4B	14	1.5855
AKAP6	14	1.5855
BPTF	14	1.5855
CAD	14	1.5855
CELSR1	14	1.5855
DOCK10	14	1.5855
EP400	14	1.5855
KCNH7	14	1.5855
MYOF	14	1.5855
SNHG14	14	1.5855
AK9	14	1.5855
CASZ1	14	1.5855
CHD3	14	1.5855
CTNNA2	14	1.5855
DLG1	14	1.5855
FASN	14	1.5855
MYO18B	14	1.5855
MYO7B	14	1.5855
RNF123	14	1.5855
RP1L1	14	1.5855
SCN9A	14	1.5855
HEG1	14	1.5855
SCN5A	14	1.5855
BRINP1	14	1.5855
CEP250	14	1.5855
CHD9	14	1.5855
MYH10	14	1.5855
MYOM2	14	1.5855
RLF	14	1.5855
SCN11A	14	1.5855
SCN4A	14	1.5855
SVIL	14	1.5855
AGBL1	14	1.5855
COL27A1	14	1.5855
DEPDC5	14	1.5855
GTF3C1	14	1.5855
IGSF1	14	1.5855
KAT6B	14	1.5855
SCN3A	14	1.5855
SI	14	1.5855
SRRM2	14	1.5855
TACC2	14	1.5855
TAF1	14	1.5855
UGGT2	14	1.5855
ZNF592	14	1.5855
ZNF721	14	1.5855
ABCA4	14	1.5855
ABCB11	14	1.5855
ACACA	14	1.5855
ADAMTSL3	14	1.5855
AHCTF1	14	1.5855
ATP10A	14	1.5855
ATP1A4	14	1.5855
BOD1L1	14	1.5855
CD163L1	14	1.5855
CDH8	14	1.5855
CENPE	14	1.5855
CNTNAP3B	14	1.5855
CNTNAP5	14	1.5855
COL22A1	14	1.5855
CR1	14	1.5855
DSE	14	1.5855
F5	14	1.5855
FREM3	14	1.5855
GCN1L1	14	1.5855
GRIA3	14	1.5855
GRIN2B	14	1.5855
HIVEP1	14	1.5855
HTT	14	1.5855
KIF13A	14	1.5855
MAGI1	14	1.5855
NBEAL1	14	1.5855
NBPF10	14	1.5855
NPR2	14	1.5855
PEG3	14	1.5855
SCN8A	14	1.5855
TENM2	14	1.5855
TEP1	14	1.5855
TLR4	14	1.5855
TNC	14	1.5855
TPR	14	1.5855
TRANK1	14	1.5855
UNC5D	14	1.5855
WDR44	14	1.5855
ZP4	14	1.5855
ZZEF1	14	1.5855
GNAS	14	1.5855
HSPG2	14	1.5855
BCR	13	1.47225
SDHAP1	13	1.47225
ABR	13	1.47225
CECR2	13	1.47225
CELSR3	13	1.47225
ADCY9	13	1.47225
COL4A5	13	1.47225
HCFC1	13	1.47225
KIAA1731	13	1.47225
MCM3AP	13	1.47225
SPEG	13	1.47225
VWA3A	13	1.47225
CCNB3	13	1.47225
HELZ2	13	1.47225
PER3	13	1.47225
POLR1A	13	1.47225
PTPN13	13	1.47225
ZNRD1-AS1	13	1.47225
IQSEC2	13	1.47225
KIAA0232	13	1.47225
MED13L	13	1.47225
ANO4	13	1.47225
CEP152	13	1.47225
FAM186A	13	1.47225
FGFR2	13	1.47225
NRK	13	1.47225
ADAMTS7	13	1.47225
ANKHD1	13	1.47225
ATP7A	13	1.47225
BDP1	13	1.47225
C2orf71	13	1.47225
CELSR2	13	1.47225
CNOT1	13	1.47225
DNAJC13	13	1.47225
HLA-DRB1	13	1.47225
MTUS2	13	1.47225
SIGLEC1	13	1.47225
TGS1	13	1.47225
ZFP64	13	1.47225
ZNF536	13	1.47225
AFF3	13	1.47225
AMBRA1	13	1.47225
CCDC88C	13	1.47225
CDK5RAP2	13	1.47225
CPSF1	13	1.47225
CSPP1	13	1.47225
EPPK1	13	1.47225
IGF2R	13	1.47225
IKBKAP	13	1.47225
INTS1	13	1.47225
KDM5C	13	1.47225
KIF26B	13	1.47225
LRRK2	13	1.47225
MASP1	13	1.47225
MYH2	13	1.47225
MYO16	13	1.47225
NUP214	13	1.47225
PCDHGA2	13	1.47225
SPTBN2	13	1.47225
SZT2	13	1.47225
TCF4	13	1.47225
TIAM2	13	1.47225
TRPM6	13	1.47225
TSHZ3	13	1.47225
ZDBF2	13	1.47225
ABCC4	13	1.47225
ABCC9	13	1.47225
AMER1	13	1.47225
ANKRD17	13	1.47225
ATP11A	13	1.47225
ATP2B3	13	1.47225
BCOR	13	1.47225
C2CD3	13	1.47225
CASP8AP2	13	1.47225
CDH26	13	1.47225
CDH9	13	1.47225
COL1A2	13	1.47225
CYP2A13	13	1.47225
DUOX1	13	1.47225
FCRL5	13	1.47225
GOLGB1	13	1.47225
GPR125	13	1.47225
GREB1L	13	1.47225
KCNT2	13	1.47225
LOXHD1	13	1.47225
LRRC7	13	1.47225
MKI67	13	1.47225
MUC19	13	1.47225
MYBPC2	13	1.47225
MYH15	13	1.47225
MYH4	13	1.47225
MYLK	13	1.47225
MYO7A	13	1.47225
NEDD9	13	1.47225
NES	13	1.47225
NLRC4	13	1.47225
NRXN3	13	1.47225
NYNRIN	13	1.47225
PCDH15	13	1.47225
PCDHA1	13	1.47225
PCDHB7	13	1.47225
PCDHGA1	13	1.47225
PIEZO2	13	1.47225
PKD1	13	1.47225
PLCB4	13	1.47225
POTEE	13	1.47225
PRPF8	13	1.47225
PRRC2B	13	1.47225
RAPGEF6	13	1.47225
RBMXL3	13	1.47225
REV3L	13	1.47225
RGPD4	13	1.47225
SCN1A	13	1.47225
SHROOM4	13	1.47225
TENM3	13	1.47225
TRPC5	13	1.47225
UNC13A	13	1.47225
WSCD2	13	1.47225
RIPK1	13	1.47225
C9orf43	13	1.47225
CCDC108	13	1.47225
MUC6	13	1.47225
FAM171A1	13	1.47225
ZMYM3	13	1.47225
EML6	12	1.359
IRS4	12	1.359
UBC	12	1.359
VCPIP1	12	1.359
CCDC88A	12	1.359
COL6A6	12	1.359
MICAL3	12	1.359
MPDZ	12	1.359
BRCA2	12	1.359
CTTNBP2	12	1.359
KDM2A	12	1.359
LRRC41	12	1.359
NBEA	12	1.359
ADAM21P1	12	1.359
PIK3C2B	12	1.359
ANKRD11	12	1.359
ARID2	12	1.359
CHI3L1	12	1.359
EHMT1	12	1.359
EP300	12	1.359
HEPH	12	1.359
ITGA10	12	1.359
KIF1A	12	1.359
LRRIQ1	12	1.359
MAGI3	12	1.359
MAST1	12	1.359
MYO10	12	1.359
NLRP7	12	1.359
ODF2	12	1.359
PIEZO1	12	1.359
PLXNA2	12	1.359
POLA1	12	1.359
SNRNP200	12	1.359
SUPT6H	12	1.359
TARBP1	12	1.359
TECTA	12	1.359
TULP4	12	1.359
UNC80	12	1.359
USPL1	12	1.359
ANKRD27	12	1.359
ARHGAP29	12	1.359
ARHGAP35	12	1.359
ATP2B1	12	1.359
ATR	12	1.359
ATXN2	12	1.359
CACNA1B	12	1.359
CCDC168	12	1.359
CNTLN	12	1.359
CRNKL1	12	1.359
KIAA2018	12	1.359
LAMA3	12	1.359
MAP3K4	12	1.359
MYO9A	12	1.359
NUP160	12	1.359
NXF1	12	1.359
PHF8	12	1.359
POLQ	12	1.359
RGS7	12	1.359
RPTOR	12	1.359
SHANK1	12	1.359
TBC1D4	12	1.359
TEK	12	1.359
TNKS1BP1	12	1.359
TNR	12	1.359
UBA1	12	1.359
WWP2	12	1.359
ADAMTS16	12	1.359
ADAMTS20	12	1.359
ADGB	12	1.359
BRCA1	12	1.359
BRINP3	12	1.359
BSN	12	1.359
C2orf16	12	1.359
CASP8	12	1.359
CDC42BPB	12	1.359
CDH12	12	1.359
CNTN1	12	1.359
DDR2	12	1.359
DOPEY1	12	1.359
DSCAML1	12	1.359
FAM21A	12	1.359
FAM47B	12	1.359
FN1	12	1.359
FRMPD2	12	1.359
GPR179	12	1.359
GUCY2F	12	1.359
IREB2	12	1.359
ITGAX	12	1.359
KMT2E	12	1.359
L1CAM	12	1.359
LAMB1	12	1.359
LINGO2	12	1.359
LRRC16A	12	1.359
MED13	12	1.359
MYH7B	12	1.359
MYO5A	12	1.359
NID1	12	1.359
NINL	12	1.359
NIN	12	1.359
NOS1	12	1.359
NPHP4	12	1.359
NSD1	12	1.359
PCDHGA3	12	1.359
PCDHGB6	12	1.359
PIKFYVE	12	1.359
POLE	12	1.359
PPFIA2	12	1.359
PTCH1	12	1.359
RBBP6	12	1.359
ROBO1	12	1.359
ROBO2	12	1.359
ROS1	12	1.359
SEMA5A	12	1.359
2020-09-10	12	1.359
SH2B1	12	1.359
SLC4A11	12	1.359
SLIT2	12	1.359
SPATA31D5P	12	1.359
TLN2	12	1.359
TNRC6A	12	1.359
TNS3	12	1.359
TRIP11	12	1.359
TRPM2	12	1.359
VWF	12	1.359
CRIPAK	12	1.359
THEM5	12	1.359
CDH24	12	1.359
MYB	12	1.359
KMT2B	12	1.359
PLEKHH1	12	1.359
VWA3B	12	1.359
LARP1	12	1.359
PLXNA3	12	1.359
KIF20B	12	1.359
PXDN	12	1.359
ESPL1	12	1.359
LAMA5	12	1.359
NFATC4	12	1.359
BACH2	11	1.24575
GPRASP2	11	1.24575
PCDHB12	11	1.24575
SBF2	11	1.24575
ZFPM2	11	1.24575
C1orf101	11	1.24575
CPED1	11	1.24575
DENND4B	11	1.24575
DNMT1	11	1.24575
GLI3	11	1.24575
KIF13B	11	1.24575
LRRK1	11	1.24575
MYH13	11	1.24575
NLRP2	11	1.24575
PCNXL3	11	1.24575
PHF12	11	1.24575
PTPN22	11	1.24575
RIF1	11	1.24575
SLITRK2	11	1.24575
SORBS2	11	1.24575
ZC3H12B	11	1.24575
ACE	11	1.24575
ADAM29	11	1.24575
ADCY7	11	1.24575
ALDH1L2	11	1.24575
AUTS2	11	1.24575
CLIP1	11	1.24575
CNTN6	11	1.24575
COL19A1	11	1.24575
CXorf22	11	1.24575
DDX11	11	1.24575
DIP2C	11	1.24575
DNA2	11	1.24575
EEA1	11	1.24575
EML5	11	1.24575
FAM86B1	11	1.24575
FBXW7	11	1.24575
FER1L6	11	1.24575
GOLGA3	11	1.24575
HELZ	11	1.24575
HIPK2	11	1.24575
HIST1H3B	11	1.24575
INSR	11	1.24575
KIAA1755	11	1.24575
KIAA2026	11	1.24575
MAP3K5	11	1.24575
NOTCH4	11	1.24575
PCDHB18	11	1.24575
PPP1R9A	11	1.24575
PTPRQ	11	1.24575
RFX4	11	1.24575
RGS22	11	1.24575
SEC24A	11	1.24575
SMCHD1	11	1.24575
STAB2	11	1.24575
STAG2	11	1.24575
TBC1D31	11	1.24575
TTLL5	11	1.24575
UHRF1BP1L	11	1.24575
WDR7	11	1.24575
WWC3	11	1.24575
ZCCHC6	11	1.24575
ABCA10	11	1.24575
ABCA6	11	1.24575
ABCC12	11	1.24575
ADAMTS12	11	1.24575
ADAMTS9	11	1.24575
ADCY5	11	1.24575
AIM1	11	1.24575
AKAP4	11	1.24575
ANKRD30B	11	1.24575
AP1B1	11	1.24575
ARHGAP31	11	1.24575
ATAD2	11	1.24575
ATP11C	11	1.24575
ATP13A4	11	1.24575
C10orf12	11	1.24575
CACNA1S	11	1.24575
CALD1	11	1.24575
CNTN4	11	1.24575
COL4A1	11	1.24575
COL5A3	11	1.24575
COPA	11	1.24575
CRYBG3	11	1.24575
CSPG4	11	1.24575
DOCK5	11	1.24575
DPP10	11	1.24575
EFCAB5	11	1.24575
EFCAB6	11	1.24575
EPHB1	11	1.24575
ERBB4	11	1.24575
FANCD2	11	1.24575
FRYL	11	1.24575
GGT3P	11	1.24575
GRIA1	11	1.24575
GRIK1	11	1.24575
GRM3	11	1.24575
HDLBP	11	1.24575
HEATR5A	11	1.24575
HTATSF1	11	1.24575
ITGA11	11	1.24575
KCNJ12	11	1.24575
KIAA1549L	11	1.24575
KIF2B	11	1.24575
MAGEA12	11	1.24575
MAGI2	11	1.24575
MAML3	11	1.24575
MAP4K4	11	1.24575
MCF2L	11	1.24575
MED12L	11	1.24575
MIA3	11	1.24575
MROH7	11	1.24575
MYOM3	11	1.24575
NCKAP5	11	1.24575
NELL1	11	1.24575
NUP98	11	1.24575
OCRL	11	1.24575
PCDHA11	11	1.24575
PLCG1	11	1.24575
PLEKHH2	11	1.24575
PTPRM	11	1.24575
PTPRT	11	1.24575
PXDNL	11	1.24575
RAD54B	11	1.24575
RALGAPA2	11	1.24575
RASGRF1	11	1.24575
RIMBP2	11	1.24575
RIMS2	11	1.24575
RPTN	11	1.24575
SAGE1	11	1.24575
SEC24B	11	1.24575
SIPA1L3	11	1.24575
SORCS1	11	1.24575
SRGAP1	11	1.24575
STAG1	11	1.24575
STK31	11	1.24575
TBC1D8B	11	1.24575
TET1	11	1.24575
TPTE	11	1.24575
TRAPPC8	11	1.24575
UBR2	11	1.24575
WDR17	11	1.24575
WDR87	11	1.24575
YEATS2	11	1.24575
ZDHHC11	11	1.24575
ZMYM4	11	1.24575
ZNF407	11	1.24575
RBMX	11	1.24575
CDKN1B	11	1.24575
SH3PXD2A	11	1.24575
TNS1	11	1.24575
TRIOBP	11	1.24575
THBS1	11	1.24575
PCDHA2	11	1.24575
ALDH1L1	11	1.24575
ARHGEF15	11	1.24575
CNOT3	11	1.24575
MAP1B	11	1.24575
TSC22D1	11	1.24575
ZNF804B	11	1.24575
INADL	11	1.24575
NFE2L3	11	1.24575
ARID1B	11	1.24575
WDR13	11	1.24575
PPL	11	1.24575
RREB1	11	1.24575
TRIM46	11	1.24575
JAK1	11	1.24575
LMTK2	11	1.24575
LRRC16B	11	1.24575
NAV2	11	1.24575
NFASC	11	1.24575
NOP14	11	1.24575
NWD2	11	1.24575
PPP1R3A	11	1.24575
SMARCA2	11	1.24575
TLR8	11	1.24575
TMEM132B	11	1.24575
ZNF425	11	1.24575
CABIN1	11	1.24575
DOCK8	11	1.24575
GPRIN2	11	1.24575
IFT122	11	1.24575
MEFV	11	1.24575
PCDHB6	11	1.24575
PLXNB2	11	1.24575
SALL1	11	1.24575
SBNO1	11	1.24575
SIN3A	11	1.24575
URB1	11	1.24575
USP15	11	1.24575
A2ML1	10	1.1325
ABCC1	10	1.1325
ACAN	10	1.1325
ACTN2	10	1.1325
ADAM21	10	1.1325
ADAMTS17	10	1.1325
ADAMTS3	10	1.1325
ADD2	10	1.1325
ADNP2	10	1.1325
AGTPBP1	10	1.1325
AKR1CL1	10	1.1325
AMPD1	10	1.1325
ANKRD20A4	10	1.1325
ARFGEF2	10	1.1325
ARPP21	10	1.1325
ASXL1	10	1.1325
ATAD5	10	1.1325
ATG2B	10	1.1325
ATP7B	10	1.1325
ATP8B2	10	1.1325
BAI3	10	1.1325
BAZ1A	10	1.1325
BMPR2	10	1.1325
BNC1	10	1.1325
C3orf20	10	1.1325
CADM2	10	1.1325
CAMSAP1	10	1.1325
CCDC136	10	1.1325
COL17A1	10	1.1325
COL4A2	10	1.1325
COL4A4	10	1.1325
CRAMP1L	10	1.1325
CREBBP	10	1.1325
DCLK1	10	1.1325
DISP1	10	1.1325
DNM3	10	1.1325
DNMBP	10	1.1325
DOCK4	10	1.1325
DUOX2	10	1.1325
EPHA4	10	1.1325
EPHA5	10	1.1325
ERCC6L	10	1.1325
EXPH5	10	1.1325
FCRL3	10	1.1325
FRY	10	1.1325
GAB3	10	1.1325
GPR116	10	1.1325
GPR64	10	1.1325
GPRASP1	10	1.1325
GRIA4	10	1.1325
GRID2	10	1.1325
GUCY2C	10	1.1325
HDX	10	1.1325
HERC2P4	10	1.1325
IQGAP3	10	1.1325
KCNH1	10	1.1325
KCNQ5	10	1.1325
KDM4C	10	1.1325
KDM5B	10	1.1325
KIAA0368	10	1.1325
KIFC1	10	1.1325
L3MBTL3	10	1.1325
LAMB2	10	1.1325
LAMB4	10	1.1325
LPHN2	10	1.1325
LTBP1	10	1.1325
MAST4	10	1.1325
MED14	10	1.1325
MID1	10	1.1325
MTHFD1	10	1.1325
MTM1	10	1.1325
MUC20P1	10	1.1325
MYH14	10	1.1325
MYO18A	10	1.1325
NLGN4X	10	1.1325
NLRP9	10	1.1325
NOS2	10	1.1325
NUP153	10	1.1325
NUP188	10	1.1325
OR2T2	10	1.1325
PCDH18	10	1.1325
PCDHGB1	10	1.1325
PDS5B	10	1.1325
PHLDB1	10	1.1325
PITPNM1	10	1.1325
PKDREJ	10	1.1325
PLCB1	10	1.1325
PLEC	10	1.1325
PPEF1	10	1.1325
PRKCB	10	1.1325
PROSER1	10	1.1325
PTPRC	10	1.1325
RARB	10	1.1325
RB1CC1	10	1.1325
RERE	10	1.1325
RICTOR	10	1.1325
ROR1	10	1.1325
RUNX1T1	10	1.1325
SELP	10	1.1325
SLC12A5	10	1.1325
SLC13A3	10	1.1325
SLC4A2	10	1.1325
SNCAIP	10	1.1325
SORBS1	10	1.1325
SPATA13	10	1.1325
SPATA31A6	10	1.1325
SPTBN4	10	1.1325
SRGAP2	10	1.1325
ST18	10	1.1325
TANC1	10	1.1325
TARS2	10	1.1325
TBC1D25	10	1.1325
TBC1D3P5	10	1.1325
TMEM131	10	1.1325
TOPBP1	10	1.1325
TRIM6	10	1.1325
UBAP2L	10	1.1325
ULK4	10	1.1325
UMODL1	10	1.1325
WASH6P	10	1.1325
WLS	10	1.1325
ZNF106	10	1.1325
ZNF41	10	1.1325
ZNF540	10	1.1325
ZNF648	10	1.1325
ZNF658	10	1.1325
ZNFX1	10	1.1325
TMEM247	10	1.1325
SETD1B	10	1.1325
GPS2	10	1.1325
TBL1XR1	10	1.1325
TET3	10	1.1325
EIF4G3	10	1.1325
GLYR1	10	1.1325
INPPL1	10	1.1325
KIAA0195	10	1.1325
SBF1	10	1.1325
DENND2C	10	1.1325
ATG9B	10	1.1325
CNKSR2	10	1.1325
SMC1A	10	1.1325
STAB1	10	1.1325
ZNF142	10	1.1325
ZNF646	10	1.1325
SIGLEC7	10	1.1325
TCF20	10	1.1325
KIAA0825	10	1.1325
PLK2	10	1.1325
PCDHGA11	10	1.1325
ADAMTS13	10	1.1325
ARFGEF1	10	1.1325
BAI1	10	1.1325
ROR2	10	1.1325
PJA1	10	1.1325
AR	10	1.1325
CARD11	10	1.1325
FOCAD	10	1.1325
IFT140	10	1.1325
LETM1	10	1.1325
MYO6	10	1.1325
NOTCH3	10	1.1325
PHF3	10	1.1325
PTCHD4	10	1.1325
RTL1	10	1.1325
TRPV2	10	1.1325
ABCA9	10	1.1325
ACVR2A	10	1.1325
CEP170	10	1.1325
COBLL1	10	1.1325
MAP3K13	10	1.1325
OBSL1	10	1.1325
PIPSL	10	1.1325
PZP	10	1.1325
RANBP2	10	1.1325
ATP2B2	10	1.1325
BLM	10	1.1325
C9orf3	10	1.1325
CEP192	10	1.1325
FLII	10	1.1325
SPTAN1	10	1.1325
ADNP	10	1.1325
ARAP3	10	1.1325
C9orf84	10	1.1325
COL16A1	10	1.1325
CRAT	10	1.1325
CXorf57	10	1.1325
DENND1B	10	1.1325
DOCK2	10	1.1325
EPRS	10	1.1325
HSPD1	10	1.1325
JMJD1C	10	1.1325
KIAA0922	10	1.1325
KLHL1	10	1.1325
LINC01317	10	1.1325
MAMLD1	10	1.1325
NFAT5	10	1.1325
NOL6	10	1.1325
PLEKHG2	10	1.1325
PPRC1	10	1.1325
RALGAPB	10	1.1325
SHPRH	10	1.1325
THADA	10	1.1325
XIRP1	10	1.1325
ABCA1	10	1.1325
ALS2CR11	10	1.1325
AP3B1	10	1.1325
ARID4B	10	1.1325
CENPF	10	1.1325
CEP162	10	1.1325
CFTR	10	1.1325
CYFIP2	10	1.1325
DIP2B	10	1.1325
DOCK9	10	1.1325
ERBB2IP	10	1.1325
GIMAP8	10	1.1325
KCNB2	10	1.1325
KIDINS220	10	1.1325
KIF14	10	1.1325
KNTC1	10	1.1325
LIFR	10	1.1325
LRPPRC	10	1.1325
MDC1	10	1.1325
MYO5C	10	1.1325
N4BP2	10	1.1325
NHSL2	10	1.1325
NUP155	10	1.1325
OTUD4	10	1.1325
PCDH9	10	1.1325
PLCL2	10	1.1325
PLEKHG1	10	1.1325
PTPRZ1	10	1.1325
SIK3	10	1.1325
SMC4	10	1.1325
TNRC6C	10	1.1325
VWDE	10	1.1325
ZFC3H1	10	1.1325
JPH4	9	1.01925
GOLGA6L6	9	1.01925
CAMTA2	9	1.01925
ZFP36L1	9	1.01925
PTCH2	9	1.01925
SMTN	9	1.01925
COL8A1	9	1.01925
CATSPER2	9	1.01925
KIAA1211	9	1.01925
NKTR	9	1.01925
BAI2	9	1.01925
BPIFB4	9	1.01925
DDB1	9	1.01925
ITPKB	9	1.01925
FHDC1	9	1.01925
TRIP12	9	1.01925
ZMYM2	9	1.01925
ARHGEF40	9	1.01925
ILF3	9	1.01925
KCNB1	9	1.01925
LRIG2	9	1.01925
STAT6	9	1.01925
CCDC7	9	1.01925
CD97	9	1.01925
DLC1	9	1.01925
EIF4G1	9	1.01925
ENAM	9	1.01925
FHOD3	9	1.01925
HIVEP2	9	1.01925
ITSN2	9	1.01925
MAGEE1	9	1.01925
MROH5	9	1.01925
PHACTR1	9	1.01925
PHF20L1	9	1.01925
PLEKHA5	9	1.01925
PSMD1	9	1.01925
SCAF4	9	1.01925
SLC46A1	9	1.01925
SMARCC2	9	1.01925
SRRT	9	1.01925
ANKRD28	9	1.01925
CDC5L	9	1.01925
CEP290	9	1.01925
DUSP10	9	1.01925
FAM160A2	9	1.01925
MBD1	9	1.01925
PHIP	9	1.01925
SALL4	9	1.01925
SPTBN5	9	1.01925
TCF12	9	1.01925
TTC28	9	1.01925
WDR72	9	1.01925
WRN	9	1.01925
ZBTB40	9	1.01925
AFF1	9	1.01925
BRPF3	9	1.01925
CNTNAP1	9	1.01925
LILRB1	9	1.01925
PCDHA4	9	1.01925
PHC2	9	1.01925
PRKCE	9	1.01925
PTCHD1	9	1.01925
AP1G2	9	1.01925
C3	9	1.01925
CCDC80	9	1.01925
CEP128	9	1.01925
CHD1L	9	1.01925
COL9A1	9	1.01925
DIAPH2	9	1.01925
DIDO1	9	1.01925
DMBT1	9	1.01925
DNM2	9	1.01925
EIF4ENIF1	9	1.01925
FBLN2	9	1.01925
IGFN1	9	1.01925
INSRR	9	1.01925
KAT2B	9	1.01925
KDR	9	1.01925
KIAA1462	9	1.01925
LRRTM1	9	1.01925
MAP3K15	9	1.01925
MTPAP	9	1.01925
MYH6	9	1.01925
NBEAL2	9	1.01925
OGDH	9	1.01925
PARP14	9	1.01925
PCDHB11	9	1.01925
PEX1	9	1.01925
PI4KB	9	1.01925
PIK3CB	9	1.01925
PLXNB3	9	1.01925
RHBDF2	9	1.01925
SMARCC1	9	1.01925
SMG5	9	1.01925
STARD8	9	1.01925
SYNJ2	9	1.01925
TAS2R43	9	1.01925
THOC2	9	1.01925
TJP1	9	1.01925
TRAPPC9	9	1.01925
TSC2	9	1.01925
AAK1	9	1.01925
ABCA3	9	1.01925
ABCC6	9	1.01925
ADAMTS14	9	1.01925
ASCC2	9	1.01925
BAZ2A	9	1.01925
CCAR1	9	1.01925
CDK18	9	1.01925
CEP120	9	1.01925
CFAP43	9	1.01925
CUL7	9	1.01925
ECE2	9	1.01925
FAM86B2	9	1.01925
FBXO18	9	1.01925
FDPS	9	1.01925
FOXP1	9	1.01925
FSHR	9	1.01925
FYCO1	9	1.01925
GTSE1	9	1.01925
HDAC1	9	1.01925
HEATR1	9	1.01925
HNRNPUL1	9	1.01925
ITSN1	9	1.01925
KIAA1217	9	1.01925
KSR2	9	1.01925
LEKR1	9	1.01925
LRRC37A6P	9	1.01925
MAGED1	9	1.01925
MAP4K1	9	1.01925
MAS1L	9	1.01925
MDGA2	9	1.01925
MECOM	9	1.01925
MLLT10	9	1.01925
MOV10L1	9	1.01925
MYO9B	9	1.01925
NLRC3	9	1.01925
PCDHGA4	9	1.01925
PCNX	9	1.01925
PDE4B	9	1.01925
PHRF1	9	1.01925
POLR2B	9	1.01925
POTEH	9	1.01925
PRAMEF4	9	1.01925
PRDM2	9	1.01925
PRX	9	1.01925
PSD2	9	1.01925
QRICH2	9	1.01925
RAB11FIP1	9	1.01925
RIC8A	9	1.01925
SAMD9L	9	1.01925
SMARCA1	9	1.01925
SOGA1	9	1.01925
SYCP2	9	1.01925
TBC1D8	9	1.01925
TMC5	9	1.01925
TNIK	9	1.01925
TNS4	9	1.01925
TXNDC11	9	1.01925
VWA8	9	1.01925
WNT7A	9	1.01925
ZNF469	9	1.01925
ABCC5	9	1.01925
ADAMTS19	9	1.01925
ADCY10	9	1.01925
ADCY8	9	1.01925
AEBP1	9	1.01925
AKAP11	9	1.01925
ALK	9	1.01925
ALPK2	9	1.01925
AMOTL1	9	1.01925
AMY2B	9	1.01925
ANGPT4	9	1.01925
ANKRD36	9	1.01925
ARHGEF11	9	1.01925
ARHGEF12	9	1.01925
ARHGEF4	9	1.01925
ARHGEF5	9	1.01925
ATAD2B	9	1.01925
ATP8B3	9	1.01925
ATXN2L	9	1.01925
AVL9	9	1.01925
BRIP1	9	1.01925
BTK	9	1.01925
C17orf97	9	1.01925
C5	9	1.01925
C6	9	1.01925
CACNA2D2	9	1.01925
CACNA2D3	9	1.01925
CASR	9	1.01925
CCDC155	9	1.01925
CDHR1	9	1.01925
CEP95	9	1.01925
CFAP46	9	1.01925
CFAP58	9	1.01925
CFAP61	9	1.01925
CKAP5	9	1.01925
CLEC16A	9	1.01925
CNGB1	9	1.01925
CNTNAP3	9	1.01925
COL11A1	9	1.01925
COL24A1	9	1.01925
CPS1	9	1.01925
CPXM1	9	1.01925
CRMP1	9	1.01925
CYP24A1	9	1.01925
CYP2C19	9	1.01925
DAPK1	9	1.01925
DCAF6	9	1.01925
DDX3X	9	1.01925
DDX42	9	1.01925
DENND5B	9	1.01925
DGKG	9	1.01925
DGKI	9	1.01925
DHX30	9	1.01925
DOT1L	9	1.01925
DYRK1A	9	1.01925
ELMO1	9	1.01925
ELTD1	9	1.01925
ENPP2	9	1.01925
ESYT1	9	1.01925
EVPL	9	1.01925
EXOC4	9	1.01925
FAM13B	9	1.01925
FAM208A	9	1.01925
FAM47A	9	1.01925
FBN2	9	1.01925
FGD5	9	1.01925
FGFR1	9	1.01925
FHAD1	9	1.01925
FKBP8	9	1.01925
FMO1	9	1.01925
GANAB	9	1.01925
GARNL3	9	1.01925
GBP4	9	1.01925
GCC2	9	1.01925
GOLGA4	9	1.01925
GPC5	9	1.01925
GREB1	9	1.01925
HCFC2	9	1.01925
HECTD1	9	1.01925
HIP1	9	1.01925
IARS	9	1.01925
ITGB2	9	1.01925
ITIH2	9	1.01925
JAG1	9	1.01925
JAK3	9	1.01925
KANK2	9	1.01925
KCNA1	9	1.01925
KCNA4	9	1.01925
KCNA5	9	1.01925
KCND2	9	1.01925
KDM4A	9	1.01925
KRT86	9	1.01925
KTN1	9	1.01925
LINC00200	9	1.01925
LRCH1	9	1.01925
LTK	9	1.01925
MBTPS2	9	1.01925
MCM10	9	1.01925
MCM7	9	1.01925
MKL2	9	1.01925
MORC1	9	1.01925
MOV10	9	1.01925
MRE11A	9	1.01925
NAALADL2	9	1.01925
NCOA2	9	1.01925
NEK5	9	1.01925
NEK9	9	1.01925
NLRP3	9	1.01925
NPAS4	9	1.01925
NPC1	9	1.01925
NUP210L	9	1.01925
NXF5	9	1.01925
OSBPL1A	9	1.01925
OTUD7B	9	1.01925
PARD3	9	1.01925
PASK	9	1.01925
PCDHA5	9	1.01925
PCDHB2	9	1.01925
PCDHGB4	9	1.01925
PDE4D	9	1.01925
PFKM	9	1.01925
PGAP1	9	1.01925
PHLDB2	9	1.01925
PITRM1	9	1.01925
PLA2R1	9	1.01925
PLD5	9	1.01925
PLG	9	1.01925
PMFBP1	9	1.01925
POU6F2	9	1.01925
PPFIA1	9	1.01925
PRKD3	9	1.01925
PTPN23	9	1.01925
PTPRF	9	1.01925
PTPRU	9	1.01925
RAG1	9	1.01925
RBM12	9	1.01925
RET	9	1.01925
RIC1	9	1.01925
ROBO4	9	1.01925
RRBP1	9	1.01925
RTTN	9	1.01925
SAMD9	9	1.01925
SGSM1	9	1.01925
SH3BP4	9	1.01925
SH3KBP1	9	1.01925
SIDT2	9	1.01925
SIPA1L2	9	1.01925
SKOR1	9	1.01925
SLC30A5	9	1.01925
SLC35B2	9	1.01925
SLC35F3	9	1.01925
SLC8A3	9	1.01925
SLC9A2	9	1.01925
SLITRK3	9	1.01925
SPAG17	9	1.01925
SSFA2	9	1.01925
ST6GALNAC1	9	1.01925
SUPT5H	9	1.01925
SYMPK	9	1.01925
TAB3	9	1.01925
TBX22	9	1.01925
TIAM1	9	1.01925
TMC2	9	1.01925
TMEM132C	9	1.01925
TNN	9	1.01925
TRAK2	9	1.01925
TRIM42	9	1.01925
TRIM49C	9	1.01925
TSHR	9	1.01925
TSHZ1	9	1.01925
TSHZ2	9	1.01925
TTC21A	9	1.01925
TTC3	9	1.01925
UBR3	9	1.01925
UGGT1	9	1.01925
URB2	9	1.01925
USH1C	9	1.01925
USP24	9	1.01925
VPRBP	9	1.01925
WAS	9	1.01925
WDR33	9	1.01925
WHSC1L1	9	1.01925
XPO1	9	1.01925
ZNF229	9	1.01925
ZNF423	9	1.01925
ZNF527	9	1.01925
ZRANB3	9	1.01925
BAX	8	0.906002
ASB10	8	0.906002
MAPRE3	8	0.906002
OR6C76	8	0.906002
ACTL6B	8	0.906002
TAF1B	8	0.906002
SLC4A3	8	0.906002
NCOR2	8	0.906002
TFE3	8	0.906002
HMGXB4	8	0.906002
PRICKLE3	8	0.906002
CIC	8	0.906002
LOXL3	8	0.906002
TYK2	8	0.906002
SEMA6A	8	0.906002
MCC	8	0.906002
NRIP1	8	0.906002
RPS6KA1	8	0.906002
ZFP36L2	8	0.906002
CTNND2	8	0.906002
BRINP2	8	0.906002
CD93	8	0.906002
XPO4	8	0.906002
TTC39A	8	0.906002
CDHR2	8	0.906002
SLITRK6	8	0.906002
WDR6	8	0.906002
BEST1	8	0.906002
CHD1	8	0.906002
DENND3	8	0.906002
GAS6	8	0.906002
GFPT2	8	0.906002
MBD6	8	0.906002
PLOD3	8	0.906002
TBC1D9B	8	0.906002
TUBGCP6	8	0.906002
ZNF711	8	0.906002
APP	8	0.906002
ADCY3	8	0.906002
BCL9	8	0.906002
BCL9L	8	0.906002
CCNL2	8	0.906002
CLASP1	8	0.906002
COASY	8	0.906002
HMHA1	8	0.906002
MGAT4A	8	0.906002
PHLPP1	8	0.906002
RFX3	8	0.906002
SLC16A1	8	0.906002
TCEB3	8	0.906002
ZNF608	8	0.906002
ACIN1	8	0.906002
ARHGAP5	8	0.906002
CTC1	8	0.906002
CUX1	8	0.906002
DIAPH1	8	0.906002
KIAA1107	8	0.906002
KRIT1	8	0.906002
PRKRIR	8	0.906002
RPRD1B	8	0.906002
SPEF2	8	0.906002
SYNRG	8	0.906002
TCERG1	8	0.906002
WHAMMP2	8	0.906002
XPOT	8	0.906002
ZNF799	8	0.906002
CTAGE5	8	0.906002
DENND2D	8	0.906002
MAGEB1	8	0.906002
SGIP1	8	0.906002
SLC4A5	8	0.906002
A2M	8	0.906002
ACOXL	8	0.906002
ALPK3	8	0.906002
ANKAR	8	0.906002
ATP10D	8	0.906002
ATP6V1B1	8	0.906002
BMX	8	0.906002
CAPN1	8	0.906002
COL20A1	8	0.906002
CORO7	8	0.906002
DAB2IP	8	0.906002
DLG5	8	0.906002
ENPP4	8	0.906002
EPHA1	8	0.906002
EXOC2	8	0.906002
EXOC3	8	0.906002
FAM135B	8	0.906002
FAM179B	8	0.906002
FRMPD1	8	0.906002
GLDC	8	0.906002
GPSM2	8	0.906002
IL27RA	8	0.906002
KDM5A	8	0.906002
MAGED2	8	0.906002
MIS18BP1	8	0.906002
NBPF12	8	0.906002
NDST1	8	0.906002
NFE2L1	8	0.906002
NR1H2	8	0.906002
OR11H1	8	0.906002
OR14C36	8	0.906002
OR7D2	8	0.906002
PARP8	8	0.906002
PCDHAC2	8	0.906002
POLG	8	0.906002
PPOX	8	0.906002
PRKCQ	8	0.906002
PTPRG	8	0.906002
QARS	8	0.906002
RBM33	8	0.906002
SMARCA4	8	0.906002
SORL1	8	0.906002
SSC5D	8	0.906002
STXBP5	8	0.906002
TPTE2	8	0.906002
TRAFD1	8	0.906002
XDH	8	0.906002
ZC3H13	8	0.906002
ZC3H6	8	0.906002
ABCA7	8	0.906002
ABCC3	8	0.906002
ACLY	8	0.906002
ACTB	8	0.906002
ACTN3	8	0.906002
AKAP3	8	0.906002
ALOXE3	8	0.906002
ANKRD26	8	0.906002
APBA2	8	0.906002
ARHGEF9	8	0.906002
ATHL1	8	0.906002
CAMSAP2	8	0.906002
CAPN2	8	0.906002
CASC5	8	0.906002
CCDC39	8	0.906002
CD1E	8	0.906002
CD22	8	0.906002
CEMIP	8	0.906002
CGNL1	8	0.906002
CHTF18	8	0.906002
CRISPLD1	8	0.906002
CYP7B1	8	0.906002
DAAM1	8	0.906002
DENND1A	8	0.906002
DNAJC11	8	0.906002
DNAJC14	8	0.906002
DZANK1	8	0.906002
ECE1	8	0.906002
EHBP1	8	0.906002
ELP2	8	0.906002
EMC1	8	0.906002
EMR3	8	0.906002
ETV5	8	0.906002
EWSR1	8	0.906002
HPS3	8	0.906002
HSD17B4	8	0.906002
IARS2	8	0.906002
IGF1R	8	0.906002
IVNS1ABP	8	0.906002
KDM3B	8	0.906002
KIAA0586	8	0.906002
LEPRE1	8	0.906002
LIPN	8	0.906002
MBTD1	8	0.906002
MCTP2	8	0.906002
MDGA1	8	0.906002
MRC2	8	0.906002
MSH6	8	0.906002
MYO1A	8	0.906002
MYO1H	8	0.906002
NEK10	8	0.906002
NUP107	8	0.906002
PCDHA3	8	0.906002
PHC3	8	0.906002
PIK3C2G	8	0.906002
PIK3CG	8	0.906002
PLA2G4D	8	0.906002
PLCL1	8	0.906002
PREPL	8	0.906002
PRPF4B	8	0.906002
PRRX1	8	0.906002
PTPRJ	8	0.906002
RANBP3	8	0.906002
RAPGEF2	8	0.906002
RBP3	8	0.906002
ROCK2	8	0.906002
RPAP1	8	0.906002
RPLP0P2	8	0.906002
SHISA9	8	0.906002
SSH1	8	0.906002
SUCO	8	0.906002
SUZ12	8	0.906002
TBC1D1	8	0.906002
TBC1D2	8	0.906002
TDRD6	8	0.906002
TGM2	8	0.906002
TRPC6	8	0.906002
TRPS1	8	0.906002
TSIX	8	0.906002
TTYH2	8	0.906002
USP48	8	0.906002
WDR64	8	0.906002
XPC	8	0.906002
ZEB2	8	0.906002
ZNF532	8	0.906002
ZNF585A	8	0.906002
ABAT	8	0.906002
ABCA5	8	0.906002
ABCB4	8	0.906002
ABCF1	8	0.906002
ACSM5	8	0.906002
ACSS3	8	0.906002
ADAM19	8	0.906002
ADAMTS5	8	0.906002
ADCY2	8	0.906002
ADRA1A	8	0.906002
AGO2	8	0.906002
AKNA	8	0.906002
ALDH1A1	8	0.906002
ALMS1P	8	0.906002
ALS2	8	0.906002
AMBN	8	0.906002
AMPH	8	0.906002
ANKRD36C	8	0.906002
ANO2	8	0.906002
ARHGAP12	8	0.906002
ARHGAP21	8	0.906002
ARHGEF1	8	0.906002
ARHGEF7	8	0.906002
ARMCX5	8	0.906002
ASAP1	8	0.906002
ASMTL	8	0.906002
ASTN2	8	0.906002
ATG2A	8	0.906002
ATP1A1	8	0.906002
BBS9	8	0.906002
C10orf71	8	0.906002
C11orf30	8	0.906002
C1orf168	8	0.906002
CACHD1	8	0.906002
CACNA1H	8	0.906002
CADPS2	8	0.906002
CAMSAP3	8	0.906002
CARD9	8	0.906002
CASK	8	0.906002
CCDC175	8	0.906002
CCDC60	8	0.906002
CDC27	8	0.906002
CDH19	8	0.906002
CDH20	8	0.906002
CDK14	8	0.906002
CDK19	8	0.906002
CFAP74	8	0.906002
CHD2	8	0.906002
CHGB	8	0.906002
CILP	8	0.906002
CLCN4	8	0.906002
CLCNKA	8	0.906002
CLSTN2	8	0.906002
COG1	8	0.906002
COL1A1	8	0.906002
COL5A2	8	0.906002
COL6A2	8	0.906002
CPQ	8	0.906002
CP	8	0.906002
CR2	8	0.906002
CRB1	8	0.906002
CROT	8	0.906002
CTSF	8	0.906002
CUL4B	8	0.906002
CWH43	8	0.906002
CYP11B1	8	0.906002
CYP4F11	8	0.906002
DCAF12L1	8	0.906002
DCDC1	8	0.906002
DCST1	8	0.906002
DENND5A	8	0.906002
DGKD	8	0.906002
DHX9	8	0.906002
DICER1	8	0.906002
DNTT	8	0.906002
DOCK1	8	0.906002
DOPEY2	8	0.906002
DQX1	8	0.906002
DSC2	8	0.906002
EEF1A1	8	0.906002
EFTUD2	8	0.906002
EIF5B	8	0.906002
EML2	8	0.906002
EMR2	8	0.906002
EPAS1	8	0.906002
EPHA7	8	0.906002
EPHB2	8	0.906002
ESPNP	8	0.906002
EXOSC9	8	0.906002
F13A1	8	0.906002
FAM13C	8	0.906002
FAM160A1	8	0.906002
FAM182B	8	0.906002
FAM184A	8	0.906002
FAM71A	8	0.906002
FASTKD2	8	0.906002
FBXL18	8	0.906002
FCGR3A	8	0.906002
FEZ1	8	0.906002
FILIP1	8	0.906002
FLAD1	8	0.906002
FLRT2	8	0.906002
FRMD3	8	0.906002
GABRA4	8	0.906002
GABRA6	8	0.906002
GABRQ	8	0.906002
GALNT8	8	0.906002
GAPVD1	8	0.906002
GLB1L3	8	0.906002
GNL3L	8	0.906002
GORAB	8	0.906002
GPATCH8	8	0.906002
GPNMB	8	0.906002
GPR110	8	0.906002
GRIN2C	8	0.906002
HIVEP3	8	0.906002
HLA-DRB6	8	0.906002
HPS4	8	0.906002
IBTK	8	0.906002
IGF2BP2	8	0.906002
IL1RAPL1	8	0.906002
IL1RAP	8	0.906002
ITGA4	8	0.906002
ITGA8	8	0.906002
ITIH6	8	0.906002
KAT6A	8	0.906002
KCNH5	8	0.906002
KCNK9	8	0.906002
KCNQ3	8	0.906002
KCTD3	8	0.906002
KIAA0319	8	0.906002
KIAA0754	8	0.906002
KIAA1429	8	0.906002
KIAA1549	8	0.906002
KIF17	8	0.906002
KIRREL	8	0.906002
KLHL14	8	0.906002
KRT1	8	0.906002
LAMB3	8	0.906002
LAMC1	8	0.906002
LDB2	8	0.906002
LHCGR	8	0.906002
LIG3	8	0.906002
LILRA1	8	0.906002
LILRA6	8	0.906002
LIMA1	8	0.906002
LNX1	8	0.906002
LRCH2	8	0.906002
LRRD1	8	0.906002
LTBP4	8	0.906002
LY9	8	0.906002
MAGEC1	8	0.906002
MAGEC3	8	0.906002
MAGEE2	8	0.906002
MAML2	8	0.906002
MARK1	8	0.906002
MARS	8	0.906002
MATN2	8	0.906002
MBD5	8	0.906002
MCM4	8	0.906002
MCOLN3	8	0.906002
MEIS2	8	0.906002
MEP1A	8	0.906002
MET	8	0.906002
MLH3	8	0.906002
MTTP	8	0.906002
MYRIP	8	0.906002
NBAS	8	0.906002
NBPF22P	8	0.906002
NCAM1	8	0.906002
NCKAP1L	8	0.906002
NCOA5	8	0.906002
NEDD4L	8	0.906002
NFATC3	8	0.906002
NID2	8	0.906002
NRP1	8	0.906002
NTRK1	8	0.906002
NTRK2	8	0.906002
NUMA1	8	0.906002
NUPL1	8	0.906002
NUTM2F	8	0.906002
OFD1	8	0.906002
OLFML2B	8	0.906002
OR2G3	8	0.906002
OR4M1	8	0.906002
OSBPL10	8	0.906002
OTOG	8	0.906002
PARP1	8	0.906002
PCDHA10	8	0.906002
PCDHA7	8	0.906002
PCDHA8	8	0.906002
PCDHAC1	8	0.906002
PCDHB16	8	0.906002
PCDHB1	8	0.906002
PCF11	8	0.906002
PCID2	8	0.906002
PC	8	0.906002
PDCD11	8	0.906002
PDE6A	8	0.906002
PDGFRB	8	0.906002
PDZRN3	8	0.906002
PEAK1	8	0.906002
PGK1	8	0.906002
PHKA1	8	0.906002
PKD1L3	8	0.906002
PKP4	8	0.906002
PLA2G4A	8	0.906002
PLD1	8	0.906002
PLEKHA6	8	0.906002
PMS1	8	0.906002
PMS2	8	0.906002
POP1	8	0.906002
POTEM	8	0.906002
PPFIA3	8	0.906002
PRAMEF7	8	0.906002
PRDM16	8	0.906002
PRDM1	8	0.906002
PRKD2	8	0.906002
PRKG2	8	0.906002
PROX1	8	0.906002
PYHIN1	8	0.906002
RBL1	8	0.906002
RECQL5	8	0.906002
RFC1	8	0.906002
SARDH	8	0.906002
SATB1	8	0.906002
SCAPER	8	0.906002
SCYL2	8	0.906002
SEMA5B	8	0.906002
SLC13A2	8	0.906002
SLC1A6	8	0.906002
SLC24A4	8	0.906002
SLC26A9	8	0.906002
SLC4A4	8	0.906002
SLC5A9	8	0.906002
SLC8A1	8	0.906002
SLC9C1	8	0.906002
SLCO1C1	8	0.906002
SMG6	8	0.906002
SMG7	8	0.906002
SNX25	8	0.906002
SPARCL1	8	0.906002
SPG11	8	0.906002
SUPT16H	8	0.906002
SYBU	8	0.906002
SYCP1	8	0.906002
SYNM	8	0.906002
SYNPO2	8	0.906002
TESK2	8	0.906002
TET2	8	0.906002
TFAP2A	8	0.906002
TGM1	8	0.906002
THBS3	8	0.906002
TLR7	8	0.906002
TPM2	8	0.906002
TRERF1	8	0.906002
TRPC4	8	0.906002
TRPC7	8	0.906002
TRPM8	8	0.906002
TUBGCP4	8	0.906002
UACA	8	0.906002
UBE3B	8	0.906002
UGT1A1	8	0.906002
UPF2	8	0.906002
USP25	8	0.906002
USP32	8	0.906002
USP54	8	0.906002
UTP20	8	0.906002
VCL	8	0.906002
VIL1	8	0.906002
WBSCR17	8	0.906002
WDR46	8	0.906002
WIZ	8	0.906002
WWC1	8	0.906002
XPO6	8	0.906002
XPO7	8	0.906002
ZAP70	8	0.906002
ZBED4	8	0.906002
ZC3H7A	8	0.906002
ZCCHC11	8	0.906002
ZFP91	8	0.906002
ZFYVE26	8	0.906002
ZNF131	8	0.906002
ZNF217	8	0.906002
ZNF512B	8	0.906002
ZNF544	8	0.906002
ZNF578	8	0.906002
[truncated: 14,754 more rows]

## Sheet: Table SE .TNBC
Table SE: A complete list of the 15,404 genes associated with TNBC along with estimates of P-values
gene_name	Chromosome	logFC	adjust P-value
A2M	12p13.31	-1.45578	2.65389e-11
A2M-AS1	12p13.31	-1.43615	2.05916e-17
A2ML1	12p13.31	3.66591	1.21938e-12
A2MP1	12p13.31	-1.63394	1.68625e-10
A4GNT	3q22.3	-1.54697	1.33032e-06
AACS	12q24.31	-0.38562	0.00111663
AADAC	3q25.1	-3.97031	2.29562e-11
AADACL2-AS1	3q25.1	-2.96125	5.97455e-12
AADACP1	3q25.1	-1.99299	6.85458e-14
AADAT	4q33	0.924279	0.000246504
AAK1	2p13.3	-0.356319	0.00370687
AAMDC	11q14.1	-0.552814	7.55969e-10
AAMP	2q35	0.214372	0.00504617
AANAT	17q25.1	1.48469	1.8652e-10
AARD	8q24.11	1.55412	2.06815e-07
AARS	16q22.1	0.477781	1.68208e-07
AARS2	6p21.1	0.658587	1.77169e-06
AASDH	4q12	-0.493482	9.81225e-07
AASS	7q31.32	-2.32909	4.2949e-20
AATBC	21q22.3	0.564752	2.01931e-05
AATF	17q12	0.50299	1.38524e-08
ABALON	20q11.21	0.413825	0.0282822
ABAT	16p13.2	-2.06376	4.24101e-16
ABCA1	9q31.1	-1.27976	3.35848e-12
ABCA10	17q24.3	-4.57556	1.10305e-24
ABCA11P	4p16.3	-0.531353	0.000912401
ABCA13	7p12.3	0.448772	0.0159018
ABCA17P	16p13.3	1.06076	1.86252e-08
ABCA2	9q34.3	-0.83474	8.34304e-10
ABCA4	1p22.1	-1.18083	0.00150525
ABCA5	17q24.3	-1.68765	4.17446e-20
ABCA6	17q24.2-q24.3	-3.75844	2.09976e-24
ABCA8	17q24.2	-5.64031	1.10305e-24
ABCA9	17q24.2	-4.96844	1.10305e-24
ABCA9-AS1	17q24.2	-3.06948	9.65243e-14
ABCB1	7q21.12	-3.19109	6.09923e-22
ABCB10	1q42.13	0.390493	0.00636363
ABCB11	2q31.1	-2.76075	1.39162e-13
ABCB5	7p21.1	-5.86261	3.09535e-24
ABCB7	Xq13.3	-0.326752	1.90745e-05
ABCB8	7q36.1	0.693721	2.16321e-10
ABCB9	12q24.31	0.405576	2.49765e-05
ABCC1	16p13.11	0.471938	9.46598e-05
ABCC10	6p21.1	0.752552	2.65507e-10
ABCC11	16q12.1	-4.29311	1.01858e-09
ABCC2	10q24.2	-0.762446	0.00283827
ABCC3	17q21.33	-0.859868	0.000167079
ABCC4	13q32.1	0.72664	9.11033e-06
ABCC5	3q27.1	0.408439	0.00248057
ABCC6	16p13.11	-2.81114	3.54624e-20
ABCC6P1	16p12.3	-3.96545	7.89872e-16
ABCC6P2	16p13.11	-1.45958	4.04103e-09
ABCC8	11p15.1	-4.84345	1.91966e-14
ABCC9	12p12.1	-2.54716	2.92513e-17
ABCD1	Xq28	1.13601	2.07396e-10
ABCD2	12q12	-3.16611	4.46627e-17
ABCD3	1p21.3	-0.450466	0.00101002
ABCD4	14q24.3	-0.855874	4.60063e-14
ABCE1	4q31.21	0.281456	0.0105555
ABCF1	6p21.33	0.790583	2.0455e-13
ABCF2	7q36.1	0.637257	2.65389e-11
ABCF3	3q27.1	0.519961	4.32005e-10
ABCG1	21q22.3	-0.704048	3.90161e-05
ABCG2	4q22.1	-2.73997	6.47089e-22
ABCG8	2p21	-0.829236	0.00809087
ABHD1	2p23.3	-1.7078	1.24174e-18
ABHD10	3q13.2	-0.159031	0.00938116
ABHD11	7q11.23	0.655645	1.82793e-08
ABHD12	20p11.21	0.779541	1.83889e-14
ABHD12B	14q22.1	-2.04474	2.094e-13
ABHD13	13q33.3	-0.312912	0.00370687
ABHD14A	3p21.2	-0.60438	1.26204e-10
ABHD14B	3p21.2	-1.29106	2.92552e-23
ABHD15	17q11.2	-1.08068	3.37065e-16
ABHD16A	6p21.33	0.346254	0.00209551
ABHD17A	19p13.3	0.24567	0.00807724
ABHD17AP4	22q11.21	1.49623	5.64657e-06
ABHD17AP6	17p11.2	1.08206	7.39678e-05
ABHD17C	15q25.1	0.998963	1.80283e-09
ABHD18	4q28.2	-0.168505	0.0384088
ABHD2	15q26.1	-0.397976	0.0129928
ABHD3	18q11.2	0.437478	0.000199573
ABHD4	14q11.2	-0.677833	5.52846e-09
ABHD5	3p21.33	-0.548938	2.00556e-08
ABHD6	3p14.3	-1.56143	4.68556e-18
ABHD8	19p13.11	0.56768	0.000149153
ABI1	10p12.1	0.250943	0.00807724
ABI2	2q33.2	-0.57986	0.0125349
ABI3BP	3q12.2	-3.12088	2.01531e-18
ABL1	9q34.12	-0.461412	2.80285e-07
ABL2	1q25.2	0.28354	0.00180828
ABLIM1	10q25.3	-1.82927	1.10616e-21
ABLIM3	5q32	-3.87629	1.10305e-24
ABO	9q34.2	-2.08322	3.43428e-12
ABR	17p13.3	-0.351172	3.16807e-05
ABRA	8q23.1	-1.48054	3.16238e-06
ABRACL	6q24.1	1.80556	1.53801e-22
ABRAXAS1	4q21.23	-1.40362	1.32887e-16
ABT1	6p22.2	0.566378	1.37141e-10
ABTB1	3q21.3	-0.860783	2.27889e-08
ABTB2	11p13	1.6269	1.40041e-10
ACAA1	3p22.2	-0.259614	0.00687712
ACAA2	18q21.1	-0.728423	8.68082e-11
ACACA	17q12	-0.52591	1.8536e-05
ACACB	12q24.11	-3.91195	1.10305e-24
ACAD10	12q24.12	-0.274153	0.00341703
ACAD11	3q22.1	-1.48313	2.81763e-16
ACAD8	11q25	-0.654162	7.6568e-11
ACAD9	3q21.3	0.192905	0.00227841
ACADL	2q34	-4.23229	5.21808e-18
ACADM	1p31.1	-0.631724	4.9405e-07
ACADS	12q24.31	-1.59055	3.65672e-19
ACADSB	10q26.13	-2.5647	9.68856e-20
ACADVL	17p13.1	-0.901097	4.74814e-15
ACAN	15q26.1	3.29679	1.27689e-18
ACAP1	17p13.1	0.329093	0.0223055
ACAP2	3q29	-0.258082	0.0164664
ACAP3	1p36.33	0.582665	7.0661e-06
ACAT1	11q22.3	-0.912964	1.69316e-13
ACAT2	6q25.3	0.782144	4.564e-09
ACBD3	1q42.12	0.310706	0.000882223
ACBD4	17q21.31	-1.48326	1.20679e-18
ACBD6	1q25.2-q25.3	0.651696	2.094e-13
ACBD7	10p13	1.11793	0.0002233
ACCS	11p11.2	-0.957045	3.49087e-13
ACE	17q23.3	-0.546818	0.000426813
ACER1	19p13.3	-0.909054	0.00501408
ACER2	9p22.1	-2.65512	1.31411e-20
ACER3	11q13.5	-0.393363	0.00237866
ACKR1	1q23.2	-4.21483	4.82906e-22
ACKR2	3p22.1	-2.14721	1.04732e-08
ACKR3	2q37.3	-2.26741	1.40417e-15
ACKR4	3q22.1	-2.3358	1.39949e-14
ACLY	17q21.2	0.344242	0.0232559
ACMSD	2q21.3	-2.00403	3.09937e-09
ACO1	9p21.1	-1.43062	9.94856e-18
ACOT1	14q24.3	-1.20726	2.23677e-11
ACOT11	1p32.3	0.181057	0.0402041
ACOT13	6p22.3	0.136375	0.020509
ACOT2	14q24.3	-1.01246	5.18905e-14
ACOT4	14q24.3	-0.896071	5.95693e-09
ACOT6	14q24.3	-1.76529	3.35916e-06
ACOT7	1p36.31	1.67571	1.47534e-20
ACOT8	20q13.12	0.501889	6.51108e-12
ACOT9	Xp22.11	0.308202	0.00504617
ACOX1	17q25.1	-0.490006	1.46553e-06
ACOX2	3p14.3	-3.2428	1.11551e-18
ACOX3	4p16.1	-0.378116	0.000872432
ACOXL	2q13	1.14925	7.46175e-09
ACOXL-AS1	2q13	-1.44126	3.25275e-10
ACP1	2p25.3	0.627786	1.279e-11
ACP2	11p11.2	0.510876	6.09713e-08
ACP5	19p13.2	0.581788	0.000347687
ACP7	19q13.2	1.59023	4.96398e-07
ACPP	3q22.1	-0.562252	0.0240329
ACR	22q13.33	-0.672678	0.00572261
ACRV1	11q24.2	2.46205	9.24108e-22
ACSBG2	19p13.3	-1.22697	2.91187e-08
ACSF2	17q21.33	-1.14627	6.42617e-14
ACSL1	4q35.1	-2.07919	4.03102e-16
ACSL4	Xq23	-0.699954	1.13457e-06
ACSL5	10q25.2	-0.785833	5.48004e-08
ACSL6	5q31.1	1.19772	0.000360392
ACSM1	16p12.3	-2.27211	1.86526e-07
ACSM3	16p12.3	-1.59412	5.56265e-06
ACSM5	16p12.3	-4.27824	1.86858e-24
ACSM5P1	16p12.3	#NAME?	1.29728e-15
ACSM6	10q23.33	-2.38425	3.45041e-08
ACSS2	20q11.22	-1.54467	1.38473e-21
ACSS3	12q21.31	-2.29308	1.62578e-18
ACTA2	10q23.31	-2.5673	2.36166e-15
ACTA2-AS1	10q23.31	-3.72053	2.48392e-17
ACTB	7p22.1	0.552924	5.68298e-13
ACTBP1	Xp11.3	0.659789	0.0220811
ACTBP12	1p22.1	0.559343	0.0138557
ACTBP7	15q15.3	0.436672	0.0177979
ACTBP8	6q15	0.709626	0.00553178
ACTG1	17q25.3	0.687666	1.42881e-10
ACTG1P1	3q23	0.392571	0.00519522
ACTG1P14	9p24.1	0.584952	1.10285e-05
ACTG1P15	15q14	0.4691	0.0449773
ACTG1P17	15q25.2	-0.638476	0.00854831
ACTG1P23	3q26.31	0.532038	0.000209897
ACTG1P9	6p12.3	0.386082	0.0416274
ACTG2	2p13.1	-4.21409	2.41059e-09
ACTL10	20q11.22	0.807805	4.23882e-05
ACTL6A	3q26.33	1.203	5.48197e-16
ACTN1-AS1	14q24.1	-0.410017	0.033434
ACTN2	1q43	2.01244	3.70508e-08
ACTN4	19q13.2	0.182002	0.0161797
ACTR10	14q23.1	-0.464783	1.72852e-08
ACTR2	2p14	0.455745	7.19102e-09
ACTR3	2q14.1	0.651358	1.08838e-12
ACTR3B	7q36.1-q36.2	1.39331	1.06977e-10
ACTR5	20q11.23	0.376385	5.26416e-05
ACTR8	3p21.1	-0.248179	0.0139422
ACTRT3	3q26.2	0.465098	0.0301567
ACVR1	2q24.1	-0.757859	2.78279e-08
ACVR1B	12q13.13	-0.682509	4.25732e-07
ACVR1C	2q24.1	-5.02018	5.29353e-22
ACVR2A	2q22.3-q23.1	-0.966119	3.49087e-13
ACVR2B-AS1	3p22.2	-0.523551	0.00264188
ACVRL1	12q13.13	-1.10833	2.7092e-14
ACYP1	14q24.3	0.457221	2.16842e-05
ACYP2	2p16.2	-0.293842	0.0004116
ADA	20q13.12	1.04497	1.40295e-13
ADAD2	16q24.1	-2.05382	5.95525e-09
ADAL	15q15.3	-1.03174	1.55339e-15
ADAM10	15q21.3	-0.415197	0.00367042
ADAM12	10q26.2	0.818472	0.000661542
ADAM15	1q21.3	0.890697	4.78165e-10
ADAM19	5q33.3	2.04923	2.06248e-20
ADAM1B	12q24.13	-1.70687	1.88449e-14
ADAM20	14q24.2	-1.14437	1.63594e-08
ADAM20P1	14q24.2	-1.24651	3.55312e-09
ADAM22	7q21.12	-1.49853	9.23405e-11
ADAM23	2q33.3	-1.04308	1.99766e-07
ADAM29	4q34.1	-1.71281	0.0119084
ADAM33	20p13	-4.38175	4.49984e-24
ADAM8	10q26.3	2.47906	1.95236e-20
ADAMDEC1	8p21.2	4.50696	1.38137e-18
ADAMTS1	21q21.3	-1.91757	1.04931e-17
ADAMTS14	10q22.1	3.54429	7.15606e-20
ADAMTS15	11q24.3	-3.59333	5.40557e-20
ADAMTS16	5p15.32	-0.995352	0.0148268
ADAMTS17	15q26.3	0.628035	0.00862841
ADAMTS18	16q23.1	-2.86431	9.19926e-15
ADAMTS3	4q13.3	-0.927809	4.66562e-05
ADAMTS4	1q23.3	1.89527	1.33635e-12
ADAMTS5	21q21.3	-3.32843	1.19828e-23
ADAMTS6	5q12.3	0.256483	0.00763497
ADAMTS7	15q25.1	1.35875	5.11905e-11
ADAMTS7P1	15q25.2	0.902501	3.42492e-05
ADAMTS7P3	15q24.3	1.18303	2.59177e-05
ADAMTS8	11q24.3	-1.98764	7.8152e-11
ADAMTS9	3p14.1	-0.885153	3.63892e-08
ADAMTS9-AS1	3p14.1	-3.78702	5.55655e-20
ADAMTS9-AS2	3p14.1	-4.4864	1.26123e-23
ADAMTSL1	9p22.2-p22.1	-1.44237	5.11905e-11
ADAMTSL2	9q34.2	1.16311	8.03552e-09
ADAMTSL3	15q25.2	-1.40482	2.54402e-06
ADAMTSL4	1q21.2	-1.14566	6.21243e-10
ADAMTSL4-AS1	1q21.2	-0.725116	1.2923e-05
ADAMTSL5	19p13.3	-1.53764	6.67349e-09
ADAP1	7p22.3	0.614204	0.00205244
ADAR	1q21.3	0.745603	6.4502e-10
ADARB1	21q22.3	-0.38138	0.030402
ADARB2	10p15.3	-1.92495	6.1825e-10
ADAT3	19p13.3	1.6496	3.57312e-11
ADCK2	7q34	0.336031	3.79446e-05
ADCK5	8q24.3	1.43645	1.62969e-15
ADCY1	7p12.3	-1.84086	1.66756e-08
ADCY10	1q24.2	-0.268059	0.00370687
ADCY10P1	6p21.1	-0.254785	0.0210309
ADCY4	14q12	-2.42361	6.47089e-22
ADCY5	3q21.1	-4.37355	5.04359e-24
ADCY6	12q13.12	-1.32864	1.20016e-19
ADCY7	16q12.1	0.981669	7.39594e-06
ADCY8	8q24.22	-2.47789	1.14792e-08
ADCY9	16p13.3	-0.839219	9.46414e-13
ADCYAP1R1	7p14.3	-4.01323	1.16555e-21
ADD1	4p16.3	-0.899631	1.87078e-19
ADD3	10q25.1-q25.2	-1.33294	4.01028e-17
ADD3-AS1	10q25.1	-2.67098	4.30167e-23
ADGRA2	8p11.23	-1.79147	1.23274e-19
ADGRB3	6q12-q13	-3.37021	2.0041e-17
ADGRD1	12q24.33	-2.9762	2.31036e-18
ADGRD2	9q33.3	-5.62126	5.37832e-14
ADGRE1	19p13.3-p13.2	0.759905	0.00266922
ADGRE2	19p13.12	0.477611	0.00178939
ADGRE3	19p13.12	-0.555528	0.0132403
ADGRE4P	19p13.2	-0.512804	0.0363996
ADGRE5	19p13.12	0.460245	0.0381193
ADGRF4	6p12.3	1.44975	0.000140997
ADGRF5	6p12.3	-2.22808	8.04498e-23
ADGRF5P1	9q13	-0.556782	0.0159018
ADGRF5P2	9p11.1	-2.85855	5.85609e-17
ADGRG1	16q21	0.392082	0.000692703
ADGRG2	Xp22.13	-1.1636	0.00847285
ADGRG3	16q21	-1.41434	2.88456e-08
ADGRG4	Xq26.3	-2.93418	1.15252e-09
ADGRL2	1p31.1	-1.04463	1.76129e-08
ADGRL3	4q13.1	-3.5562	1.47376e-16
ADGRL4	1p31.1	-2.41639	5.93055e-22
ADGRV1	5q14.3	-3.11954	6.4502e-10
ADH1A	4q23	-4.99425	2.57347e-24
ADH1B	4q23	-6.84047	3.95785e-24
ADH1C	4q23	-6.06298	6.72055e-24
ADH4	4q23	-4.16689	2.52773e-19
ADH5	4q23	-0.880183	3.65672e-19
ADH5P4	6q12	-1.09363	6.32874e-10
ADH6	4q23	-0.930565	4.16657e-06
ADHFE1	8q13.1	-2.45304	2.2853e-22
ADIPOQ	3q27.3	-7.24902	2.71745e-21
ADIPOR1	1q32.1	0.46949	8.19212e-09
ADIPOR2	12p13.33	-0.424772	6.27596e-06
ADIRF-AS1	10q23.2	-1.99503	7.90668e-17
ADM	11p15.4	-0.99888	0.000164991
ADM2	22q13.33	2.46703	1.20016e-19
ADM5	19q13.33	-0.802429	9.84517e-05
ADNP	20q13.13	0.272337	0.0273906
ADORA2A	22q11.23	0.942602	6.27159e-05
ADPGK	15q24.1	0.407691	3.51437e-08
ADPRH	3q13.33	-0.449037	7.9523e-07
ADPRHL2	1p34.3	0.763197	3.49087e-13
ADPRM	17p13.1	-0.687587	1.45564e-11
ADRA1A	8p21.2	-4.97576	4.94948e-23
ADRA1B	5q33.3	-1.24935	4.29574e-06
ADRA1D	20p13	-0.932137	9.21751e-05
ADRA2A	10q25.2	-3.05631	1.37264e-22
ADRA2C	4p16.3	-1.95043	4.14971e-10
ADRB1	10q25.3	-2.86956	4.69405e-16
ADRB2	5q32	-3.51554	9.24438e-24
ADRB3	8p11.23	-1.1374	0.000538665
ADRM1	20q13.33	1.28242	7.50029e-19
ADSL	22q13.1	0.410005	4.04988e-07
ADSS	1q44	0.497274	9.50251e-07
ADSSL1	14q32.33	-1.18772	5.19655e-08
ADTRP	6p24.1	-1.04786	0.00367042
AEBP1	7p13	0.274407	0.0424153
AEN	15q26.1	0.5701	3.3158e-07
AFAP1-AS1	4p16.1	2.95672	7.26291e-10
AFAP1L1	5q32	-1.35885	1.88449e-14
AFAP1L2	10q25.3	-2.10806	5.98968e-18
AFDN-DT	6q27	0.50615	0.00127627
AFF1	4q21.3-q22.1	-1.62035	4.09467e-18
AFF3	2q11.2	-3.64828	4.68556e-18
AFF4	5q31.1	-0.827865	7.95164e-08
AFG3L1P	16q24.3	0.166488	0.0336948
AFG3L2	18p11.21	0.48053	0.000116727
AFP	4q13.3	-6.19017	2.34019e-15
AGA	4q34.3	-0.25121	0.00681217
AGAP1	2q37.2	-0.506741	0.00225446
AGAP10P	10q11.22	-0.720895	0.00018729
AGAP11	10q23.2	-4.29469	1.58271e-23
AGAP13P	10q11.22	-1.06096	2.19222e-06
AGAP1-IT1	2q37.2	1.07324	3.90631e-08
AGAP2	12q14.1	0.655385	3.63897e-05
AGAP2-AS1	12q14.1	0.305495	0.00385787
AGAP3	7q36.1	0.386671	0.00114183
AGAP4	10q11.22	-0.251413	0.0285128
AGAP5	10q22.2	-0.473879	0.0265146
AGAP9	10q11.22	-0.669833	3.12542e-05
AGBL3	7q33	-0.335947	0.00393764
AGBL4	1p33	-0.931163	0.000891933
AGBL5-IT1	2p23.3	-1.04607	2.50633e-09
AGFG2	7q22.1	-1.06914	6.24416e-13
AGGF1	5q13.3	-0.486865	8.5316e-08
AGK	7q34	0.149423	0.00248057
AGL	1p21.2	-0.816766	2.63549e-08
AGMAT	1p36.21	1.52223	6.59153e-17
AGMO	7p21.2	-2.51677	1.62578e-18
AGO2	8q24.3	0.606748	1.40931e-05
AGO3	1p34.3	-0.336139	0.00912646
AGO4	1p34.3	-0.393521	0.00139362
AGPAT1	6p21.32	0.206565	0.00370687
AGPAT2	9q34.3	-1.03442	1.58613e-06
AGPAT4	6q26	0.139827	0.0467326
AGPAT4-IT1	6q26	-0.413421	0.00504617
AGPAT5	8p23.1	0.551967	0.000102435
AGPS	2q31.2	-0.436515	0.000101088
AGR2	7p21.1	-4.39646	2.34967e-10
AGR3	7p21.1	-6.03324	2.64613e-13
AGRN	1p36.33	0.557287	0.000212595
AGRP	16q22.1	1.28619	1.08461e-05
AGTR1	3q24	-4.91	1.10305e-24
AGTRAP	1p36.22	0.630987	6.89769e-08
AGXT	2q37.3	-3.47765	1.1096e-15
AGXT2	5p13.2	-1.28381	0.0366056
AHCTF1	1q44	0.473231	0.000347687
AHCY	20q11.22	0.839778	4.74368e-09
AHCYL1	1p13.3	-0.527445	2.19826e-08
AHCYL2	7q32.1	-0.344676	0.000442391
AHI1	6q23.3	-0.271943	0.0485143
AHNAK	11q12.3	-2.49275	1.94325e-24
AHR	7p21.1	-0.831976	9.50251e-07
AHRR	5p15.33	1.25357	5.19655e-08
AHSA1	14q24.3	0.672157	2.34205e-16
AHSA2P	2p15	-0.663589	9.38359e-06
AIFM1	Xq26.1	0.471375	9.89135e-09
AIFM2	10q22.1	-1.43246	1.16554e-12
AIFM3	22q11.21	0.730726	9.3417e-05
AIG1	6q24.2	-1.09069	3.16388e-17
AIM2	1q23.1-q23.2	2.42323	4.0813e-15
AIMP2	7p22.1	0.9451	9.49444e-17
AIP	11q13.2	0.330124	0.00194628
AIRE	21q22.3	1.04907	0.00056239
AJAP1	1p36.32	-1.96447	2.25291e-15
AJM1	9q34.3	0.928058	3.32951e-08
AJUBA	14q11.2	-0.629783	0.00327937
AK1	9q34.11	0.23533	0.0450479
AK2	1p35.1	0.381793	2.78279e-08
AK3	9p24.1	-0.889828	1.30715e-13
AK3P3	7p15.3	-0.783728	0.000581548
AK4	1p31.3	-1.26197	1.30715e-13
AK4P1	17q11.2	-0.551296	0.00645889
AK5	1p31.1	-4.50726	2.39807e-14
AK6	5q13.2	-0.329489	8.63066e-07
AK7	14q32.2	-2.14865	3.33462e-13
AK8	9q34.13	-0.879231	1.91737e-06
AK9	6q21	-0.432603	0.000240553
AKAP1	17q22	-0.57049	0.000199573
AKAP10	17p11.2	-0.624876	5.42626e-09
AKAP11	13q14.11	-1.17989	2.14875e-12
AKAP12	6q25.1	-3.35522	9.25211e-23
AKAP13	15q25.3	-0.805258	3.06792e-06
AKAP2	9q31.3	-1.72784	3.0003e-12
AKAP6	14q12	-1.9077	1.20991e-14
AKAP7	6q23.2	-0.690652	5.19655e-08
AKAP8	19p13.12	0.292825	0.0417724
AKAP8L	19p13.12	0.544767	1.22038e-05
AKAP9	7q21.2	-0.366479	0.00230377
AKIP1	11p15.4	0.141642	0.025242
AKNAD1	1p13.3	-0.706914	0.000383044
AKR1A1	1p34.1	0.379959	1.73419e-09
AKR1B10	7q33	-0.70222	0.0118771
AKR1C1	10p15.1	-3.85302	9.91928e-20
AKR1C2	10p15.1	-4.62261	4.2312e-17
AKR1C3	10p15.1	-2.995	2.23e-17
AKR1C6P	10p15.1	0.531094	0.0187016
AKR1C7P	10p15.1	0.94378	6.43331e-05
AKR1C8P	10p15.1	-1.07417	0.00327146
AKR1E2	10p15.1	0.917672	1.15292e-06
AKR7A2	1p36.13	-0.252769	0.0128782
AKR7A2P1	1p13.2	1.15014	0.00129745
AKR7A3	1p36.13	-1.76198	1.77492e-05
AKT1	14q32.33	0.239339	0.00929484
AKT1S1	19q13.33	0.473615	1.21625e-09
AKT3	1q43-q44	-1.27435	8.97494e-06
AKTIP	16q12.2	-0.517847	3.85867e-06
ALAD	9q32	-1.47497	9.24438e-24
ALAS1	3p21.2	0.111131	0.0019882
ALAS2	Xp11.21	-2.94628	2.58746e-15
ALB	4q13.3	-4.50061	1.57783e-13
ALCAM	3q13.11	-1.52432	0.00248057
ALDH16A1	19q13.33	0.534769	0.000717263
ALDH18A1	10q24.1	0.842601	4.0813e-15
ALDH1A1	9q21.13	-3.35023	1.18987e-22
ALDH1A2	15q21.3	-3.57563	7.6244e-24
ALDH1A3	15q26.3	-1.4264	2.15789e-08
ALDH1B1	9p13.1	0.688487	9.89135e-09
ALDH1L1	3q21.3	-4.14793	6.69034e-23
ALDH1L1-AS2	3q21.3	-5.48089	1.12913e-22
ALDH1L2	12q23.3	0.365859	0.0215726
ALDH2	12q24.12	-2.12616	7.632e-18
ALDH3A1	17p11.2	-2.05344	5.70729e-12
ALDH3A2	17p11.2	-1.35514	8.9233e-18
ALDH3B2	11q13.2	-1.27741	0.0376844
ALDH4A1	1p36.13	-1.44865	4.49059e-14
ALDH5A1	6p22.3	-0.754651	6.0248e-05
ALDH6A1	14q24.3	-1.68256	7.82636e-21
ALDH7A1	5q23.2	-0.398198	0.000134642
ALDH8A1	6q23.3	-0.648655	0.001032
ALDH9A1	1q24.1	-0.544917	4.34993e-08
ALDOA	16p11.2	0.457967	7.09047e-07
ALDOB	9q31.1	-1.60172	9.18032e-14
ALDOC	17q11.2	-1.96874	2.79446e-18
ALG1	16p13.3	0.477974	2.21028e-06
ALG10B	12q12	-0.798362	1.2909e-06
ALG11	13q14.3	-0.731088	4.47487e-05
ALG13	Xq23	-0.4447	1.5813e-05
ALG13-AS1	Xq23	-1.35371	1.66407e-07
ALG14	1p21.3	-0.201932	1.32988e-05
ALG1L	3q21.2	0.427387	0.0313853
ALG1L11P	8p23.1	-1.05577	0.00572261
ALG1L12P	8p23.1	-0.501194	0.0240329
ALG1L3P	4p16.1	1.37355	7.67372e-05
ALG1L9P	11q13.4	0.668333	0.000139983
ALG2	9q22.33	-0.219377	0.0457165
ALG3	3q27.1	1.41646	2.09976e-24
ALG6	1p31.3	0.618355	1.25397e-07
ALG9	11q23.1	-0.736161	2.40442e-12
ALK	2p23.2-p23.1	-0.517501	0.0134594
ALKAL2	2p25.3	-2.01869	4.23108e-06
ALKBH1	14q24.3	-0.175642	0.0311333
ALKBH2	12q24.11	0.565953	5.26416e-05
ALKBH3	11p11.2	-0.360522	0.00929484
ALKBH3-AS1	11p11.2	-0.742169	4.32996e-07
ALKBH4	7q22.1	0.541721	3.42862e-07
ALKBH6	19q13.12	0.652324	2.63549e-08
ALKBH7	19p13.3	0.293482	0.0408458
ALKBH8	11q22.3	-0.622184	2.35318e-06
ALMS1-IT1	2p13.1	0.794134	2.21248e-07
ALMS1P1	2p13.1	-1.06042	0.000173466
ALOX12	17p13.1	-0.384859	0.0058892
ALOX12-AS1	17p13.1	-0.518436	3.31123e-06
ALOX15	17p13.2	-1.49252	0.00548097
ALOX15B	17p13.1	-2.08454	1.2923e-05
ALPK1	4q25	-0.535831	7.75664e-05
ALPK2	18q21.31-q21.32	1.02955	1.77492e-05
ALPK3	15q25.3	-1.14097	1.51979e-11
ALPL	1p36.12	-1.11108	4.77831e-06
ALS2	2q33.1	-0.299324	0.019193
ALS2CL	3p21.31	-0.669119	0.000141804
ALS2CR12	2q33.1	-1.17617	1.98896e-10
ALX3	1p13.3	1.13526	0.00509634
ALX4	11p11.2	-3.43277	1.05363e-16
ALYREF	17q25.3	1.91197	1.33696e-19
AMBP	9q32	-2.06002	1.28565e-08
AMD1	6q21	0.490323	1.4299e-05
AMD1P1	10p12.31	-0.94307	0.000722092
AMDHD1	12q23.1	-1.51755	4.47543e-09
AMDHD2	16p13.3	0.220572	0.0271693
AMER1	Xq11.2	1.17561	5.18649e-10
AMFR	16q13	-0.771091	1.00739e-13
AMH	19p13.3	1.5772	5.48004e-08
AMHR2	12q13.13	-1.4524	0.000336992
AMIGO1	1p13.3	-1.20296	1.99363e-15
AMIGO2	12q13.11	-2.95384	5.91335e-16
AMMECR1	Xq23	0.786756	3.00264e-10
AMN	14q32.32	1.4898	4.91973e-05
AMN1	12p11.21	-0.43327	0.00955373
AMOT	Xq23	-0.510701	0.00946709
AMOTL1	11q21	-1.17606	2.24698e-13
AMOTL2	3q22.2	-1.46306	4.55788e-18
AMPD1	1p13.2	-2.88733	1.73742e-10
AMPD2	1p13.3	0.70243	2.55522e-09
AMPH	7p14.1	-1.24167	2.25131e-07
AMT	3p21.31	-1.58884	2.35234e-12
AMTN	4q13.3	2.32675	9.54647e-06
AMY2B	1p21.1	-1.72725	1.02199e-17
AMZ1	7p22.3	0.886439	0.00105565
AMZ2P1	17q24.1	-0.720405	1.80208e-07
ANAPC10	4q31.21	-0.372844	0.00123408
ANAPC11	17q25.3	1.26928	5.08558e-17
ANAPC13	3q22.2	-0.275997	0.00318007
ANAPC15	11q13.4	0.202749	0.0016239
ANAPC16	10q22.1	-0.470575	3.16054e-09
ANAPC4	4p15.2	-0.49898	4.56655e-06
ANAPC7	12q24.11	0.374472	8.03552e-09
ANG	14q11.2	-1.86263	3.46078e-20
ANGEL1	14q24.3	-0.439548	1.38901e-05
ANGPT1	8q23.1	-2.66068	1.95127e-09
ANGPT2	8p23.1	-0.525119	2.35779e-05
ANGPT4	20p13	-4.55319	1.40724e-24
ANGPTL1	1q25.2	-4.58925	8.25034e-24
ANGPTL2	9q33.3	-2.36315	1.59093e-21
ANGPTL4	19p13.2	-1.26945	1.2909e-06
ANGPTL5	11q22.1	-4.26533	8.44778e-19
ANGPTL6	19p13.2	1.69301	3.20213e-16
ANGPTL7	1p36.22	-7.33031	3.41403e-20
ANGPTL8	19p13.2	-4.88989	5.94781e-21
ANK2	4q25-q26	-2.60965	1.00891e-20
ANK3	10q21.2	-0.63098	0.0306425
ANKAR	2q32.2	-1.17274	2.64472e-14
ANKDD1A	15q22.31	-0.920606	1.58671e-11
ANKDD1B	5q13.3	-2.28534	3.09001e-19
ANKFN1	17q22	-3.24106	7.75338e-14
ANKFY1	17p13.2	-0.716339	2.68418e-08
ANKHD1	5q31.3	-0.190306	0.0361211
ANKHD1-EIF4EBP3	5q31.3	-0.879724	2.45763e-12
ANKK1	11q23.2	-2.47878	6.51108e-12
ANKLE1	19p13.11	1.72032	2.88055e-10
ANKMY1	2q37.3	-0.514802	0.000215148
ANKMY2	7p21.1	-1.3774	8.45585e-20
ANKRA2	5q13.2	-1.21695	2.11639e-16
ANKRD1	10q23.31	1.55002	9.81225e-07
ANKRD12	18p11.22	-0.655141	5.37265e-07
ANKRD13A	12q24.11	-0.438024	0.00444067
ANKRD13B	17q11.2	0.990171	4.36257e-06
ANKRD13D	11q13.2	0.792938	3.65009e-11
ANKRD16	10p15.1	0.488052	2.50568e-06
ANKRD19P	9q22.31	-0.589852	5.86717e-05
ANKRD20A1	9q21.11	-1.53496	0.000154869
ANKRD20A11P	21q11.2	-3.65309	1.34732e-14
ANKRD20A21P	20q11.21	-3.14193	9.02071e-10
ANKRD20A5P	18p11.21	-1.83249	9.89135e-09
ANKRD20A7P	9p11.1	-2.57768	2.81802e-05
ANKRD22	10q23.31	1.53195	3.52888e-10
ANKRD24	19p13.3	-1.28234	2.83215e-11
ANKRD27	19q13.11	0.493909	6.0248e-05
ANKRD28	3p25.1	-0.332394	0.0166133
ANKRD29	18q11.2	-3.84769	4.77656e-24
ANKRD30A	10p11.21	-7.92389	3.78114e-20
ANKRD30B	18p11.21	-5.01634	1.96299e-16
ANKRD30BP3	10q11.21	0.757738	0.0158429
ANKRD31	5q13.3	-1.19047	9.90745e-13
ANKRD33B	5p15.2	-1.23447	1.54925e-08
ANKRD34B	5q14.1	0.611442	0.00697517
ANKRD35	1q21.1	-1.20702	1.07078e-07
ANKRD36	2q11.2	-0.39712	0.0201704
ANKRD36BP2	2p11.2	0.890588	0.00374318
ANKRD36C	2q11.1	-1.24135	3.31123e-06
ANKRD37	4q35.1	-0.458338	0.0495972
ANKRD39	2q11.2	0.573152	3.08571e-11
ANKRD40	17q21.33	-1.06207	4.32255e-18
ANKRD42	11q14.1	-0.8086	7.26291e-10
ANKRD45	1q25.1	0.628504	0.00192606
ANKRD46	8q22.3	-0.449235	6.8834e-05
ANKRD53	2p13.3	-2.0253	7.10537e-19
ANKRD54	22q13.1	0.378155	1.367e-07
ANKRD6	6q15	-0.521862	0.000965494
ANKRD62	18p11.21	0.845045	0.00226126
ANKRD62P1	22q11.1	-1.32458	0.00272643
ANKRD62P1-PARP4P3	22q11.1	-1.16437	0.00374223
ANKRD65	1p36.33	-1.31101	5.837e-14
ANKRD7	7q31.31	0.539689	0.019193
ANKS1B	12q23.1	-0.945025	0.0002289
ANKS3	16p13.3	0.245957	0.00661668
ANKS4B	16p12.2	-0.985201	0.0339154
ANKS6	9q22.33	0.921556	1.44039e-07
ANKZF1	2q35	0.307006	0.0148268
ANLN	7p14.2	4.60942	2.68469e-24
ANO1	11q13.3	-2.2446	1.18546e-10
ANO10	3p22.1-p21.33	-0.261695	7.45412e-05
ANO2	12p13.31	-2.23344	1.42914e-12
ANO3	11p14.2	-3.14894	2.48506e-15
ANO4	12q23.1	-1.18835	2.04762e-05
ANO5	11p14.3	-2.37456	3.67308e-10
ANO6	12q12	-1.46574	1.51941e-20
ANO7	2q37.3	1.1095	2.39761e-10
ANO7L1	1p36.13	0.184451	0.0115543
ANO9	11p15.5	1.17944	3.28753e-09
ANOS1	Xp22.31	-1.64932	9.42766e-11
ANP32A	15q23	0.38536	7.25946e-05
ANP32AP1	15q14	0.406397	0.010537
ANP32B	9q22.33	0.436552	3.83851e-09
ANP32E	1q21.2	1.59499	5.76668e-16
ANPEP	15q26.1	-1.84682	1.66756e-08
ANTXR1	2p13.3	-0.612638	0.0179472
ANTXR2	4q21.21	-1.66536	1.84633e-20
ANTXRL	10q11.22	-1.74314	0.000848801
ANXA1	9q21.13	-1.93639	6.15704e-18
ANXA11	10q22.3	-0.716969	1.40295e-13
ANXA13	8q24.13	-1.11009	0.000987186
ANXA3	4q21.21	-0.799025	7.82489e-07
ANXA5	4q27	-0.289482	8.98089e-05
ANXA6	5q33.1	-0.861809	1.27667e-13
ANXA7	10q22.2	-0.306053	0.000226143
ANXA9	1q21.3	-1.24146	1.74039e-07
AOC1	7q36.1	1.76799	2.64472e-14
AOC2	17q21.31	-1.9058	1.26461e-16
AOC3	17q21.31	-4.29971	2.09952e-24
AOC4P	17q21.31	-3.7679	6.14628e-23
AOX1	2q33.1	-3.543	4.2949e-20
AOX3P	2q33.1	-2.56024	1.17723e-08
AP1B1	22q12.2	0.347374	3.48955e-05
AP1G1	16q22.2	-0.282451	0.00618165
AP1M1	19p13.11	0.288823	0.00417959
AP1M2	19p13.2	0.898705	5.678e-08
AP1S1	7q22.1	1.32011	1.13579e-19
AP1S3	2q36.1	0.766183	4.12288e-05
AP2A1	19q13.33	0.42007	3.91674e-06
AP2B1	17q12	-0.412656	2.53254e-05
AP2M1	3q27.1	0.683663	2.91212e-14
AP2S1	19q13.32	0.991181	3.37065e-16
AP3B1	5q14.1	-0.316027	1.349e-05
AP3D1	19p13.3	0.227776	0.00444067
AP3M1	10q22.2	-0.42104	0.000145479
AP3S2	15q26.1	-0.925089	1.76477e-16
AP4B1	1p13.2	0.331616	0.000922735
AP4E1	15q21.2	-0.335506	0.0195141
AP4M1	7q22.1	0.730292	6.65024e-12
AP4S1	14q12	-0.882341	3.92096e-13
AP5B1	11q13.1	0.188108	0.0254552
AP5M1	14q22.3	-0.501123	7.61909e-06
AP5Z1	7p22.1	0.759857	4.42896e-11
APBA1	9q21.12	-1.08631	7.73342e-06
APBA2	15q13.1	2.42437	7.57005e-15
APBA3	19p13.3	0.689768	6.5455e-08
APBB1	11p15.4	-1.30685	3.32133e-10
APBB1IP	10p12.1	-0.997373	9.53497e-09
APBB2	4p14-p13	-1.56471	8.48697e-18
APBB3	5q31.3	-0.523779	7.16438e-05
APC	5q22.2	-1.06138	1.76272e-11
APCDD1	18p11.22	-2.07111	1.09996e-20
APCDD1L	20q13.32	-1.61429	0.000522239
APCDD1L-DT	20q13.32	-2.68087	1.44039e-07
APEX1	14q11.2	0.0804615	0.0157649
APEX2	Xp11.21	0.848165	2.80863e-15
APH1A	1q21.2	0.742511	1.00739e-13
APH1B	15q22.2	-1.63489	8.04498e-23
APLNR	11q12.1	-0.943175	3.3158e-07
APLP1	19q13.12	1.74512	1.02849e-11
APLP2	11q24.3	-0.663489	2.93698e-08
APMAP	20p11.21	-0.367727	1.20301e-05
APOA1	11q23.3	0.856055	0.00171447
APOA1-AS	11q23.3	-1.13382	5.70249e-08
APOB	2p24.1	-5.28425	1.16417e-22
APOBEC2	6p21.1	-0.891311	1.24971e-06
APOBEC3A	22q13.1	1.17743	3.52188e-06
APOBEC3B	22q13.1	2.84602	9.02659e-17
APOBEC3C	22q13.1	-0.685479	0.000202025
APOBEC3H	22q13.1	0.815637	1.18545e-05
APOBR	16p12.1	0.965027	4.49671e-06
APOC1	19q13.32	1.38237	4.75542e-08
APOC1P1	19q13.32	0.359331	0.00611833
APOC2	19q13.32	1.39435	1.63742e-07
APOC4-APOC2	19q13.32	1.74649	2.50213e-07
APOD	3q29	-4.79472	7.10537e-19
APOE	19q13.32	0.80568	0.000177963
APOF	12q13.3	-3.09516	8.15104e-13
APOL1	22q12.3	0.487756	0.0122003
APOL2	22q12.3	0.195425	0.0405281
APOL3	22q12.3	-1.13207	2.02828e-09
APOL4	22q12.3	-0.800762	2.07685e-05
APOL5	22q12.3	-2.01928	9.49471e-08
APOL6	22q12.3	-0.693009	0.000933049
APOLD1	12p13.1	-1.95303	5.11158e-15
APOM	6p21.33	-0.792875	2.25437e-10
APOO	Xp22.11	1.10135	9.80601e-21
APOOL	Xq21.1	-0.798196	2.25131e-07
APOPT1	14q32.33	0.250122	0.000922735
APPBP2	17q23.2	-0.735818	1.63516e-09
APPL1	3p14.3	-0.469724	0.000275298
APPL2	12q23.3	-1.2255	1.08478e-18
APRT	16q24.3	0.378148	4.77831e-06
APTX	9p21.1	0.26471	0.000378464
AQP1	7p14.3	-2.89343	1.35142e-23
AQP11	11q14.1	-0.717649	2.99749e-07
AQP4	18q11.2	-2.09119	8.02231e-10
AQP4-AS1	18q11.2	-1.40993	0.00180653
AQP7	9p13.3	-6.71984	4.2456e-24
AQP7P1	9q13	-5.16867	4.99215e-24
AQP8	16p12.1	-0.444349	0.0329816
AQP9	15q21.3	2.91602	7.11991e-10
AQR	15q14	-0.461203	1.46585e-07
AR	Xq12	-3.70212	3.42034e-17
ARAP3	5q31.3	-1.00392	3.26031e-13
ARC	8q24.3	-2.53536	4.47364e-12
AREG	4q13.3	-3.05802	9.98072e-10
AREL1	14q24.3	0.234091	0.0171981
ARF1	1q42.13	0.940044	1.19566e-21
ARF4	3p14.3	0.399314	1.61114e-06
ARF5	7q32.1	0.807019	5.19968e-16
ARFGAP1	20q13.33	0.928851	1.47136e-14
ARFGEF2	20q13.13	-0.25709	0.0260872
ARFGEF3	6q23.3-q24.1	-0.946167	0.0105555
ARFIP1	4q31.3	-0.615749	3.577e-08
ARFRP1	20q13.33	0.317592	0.00583342
ARG1	6q23.2	-1.1272	2.02828e-09
ARG2	14q24.1	0.435383	0.046403
ARGLU1	13q33.3	-0.326216	0.00137839
ARHGAP1	11p11.2	-0.214068	0.00318007
ARHGAP10	4q31.23	-0.999074	3.90507e-17
ARHGAP11A	15q13.3	2.94218	8.98561e-23
ARHGAP12	10p11.22	-0.939681	6.4502e-10
ARHGAP17	16p12.1	-0.196249	0.0443715
ARHGAP18	6q22.33	-0.302671	0.0223055
ARHGAP19	10q24.1	-1.31592	1.98984e-09
ARHGAP20	11q22.3-q23.1	-3.84902	1.10305e-24
ARHGAP21	10p12.1	-0.540597	0.00227841
ARHGAP22	10q11.22-q11.23	1.56416	5.91335e-16
ARHGAP23	17q12	-1.0032	2.20815e-10
ARHGAP24	4q21.23-q21.3	-1.5782	2.21508e-23
ARHGAP25	2p13.3	-0.479608	0.000453081
ARHGAP26	5q31.3	-1.2949	1.54641e-14
ARHGAP27	17q21.31	0.45683	0.0016239
ARHGAP28	18p11.31	-0.617425	0.000105189
ARHGAP29	1p22.1	-1.44374	1.45564e-11
ARHGAP30	1q23.3	0.509566	0.000231689
ARHGAP31	3q13.32-q13.33	-0.833505	1.46463e-08
ARHGAP31-AS1	3q13.33	0.70933	1.53655e-05
ARHGAP32	11q24.3	-0.648941	0.00218429
ARHGAP33	19q13.12	1.00009	3.37249e-07
ARHGAP35	19q13.32	-0.75067	1.62492e-07
ARHGAP36	Xq26.1	-5.22871	2.67083e-10
ARHGAP39	8q24.3	1.4489	4.74814e-15
ARHGAP4	Xq28	0.705211	8.51669e-05
ARHGAP40	20q11.23	-4.35835	2.04373e-10
ARHGAP42	11q22.1	-1.18582	3.8395e-08
ARHGAP44	17p12	-0.608147	0.0219376
ARHGAP45	19p13.3	0.367305	0.00946709
ARHGAP5	14q12	-1.00671	2.60125e-10
ARHGAP5-AS1	14q12	-1.15924	6.65024e-12
ARHGAP6	Xp22.2	-2.41287	1.41355e-22
ARHGAP9	12q13.3	0.608096	0.000401944
ARHGDIA	17q25.3	0.824224	8.32587e-11
ARHGDIG	16p13.3	-1.58215	0.0213774
ARHGEF1	19q13.2	0.56822	8.345e-09
ARHGEF10	8p23.3	-1.05437	2.68234e-12
ARHGEF11	1q23.1	0.675854	1.23021e-06
ARHGEF12	11q23.3	-1.0943	5.80845e-11
ARHGEF15	17p13.1	-2.48138	1.04002e-22
ARHGEF16	1p36.32	0.494514	0.00157181
ARHGEF17	11q13.4	-0.726941	7.69546e-07
ARHGEF18	19p13.2	0.571513	0.000173466
ARHGEF19	1p36.13	1.09187	3.15003e-11
ARHGEF2	1q22	0.561828	9.65816e-07
ARHGEF25	12q13.3	-1.06347	4.12319e-08
ARHGEF26	3q25.2	-0.371847	0.0331678
ARHGEF26-AS1	3q25.2	1.5793	4.42892e-08
ARHGEF28	5q13.2	-1.65867	1.76477e-16
ARHGEF3	3p14.3	-0.656132	2.80285e-07
ARHGEF33	2p22.1	-0.343128	0.0285128
ARHGEF34P	7q35	-0.565592	0.011659
ARHGEF37	5q32	-1.70129	3.12822e-14
ARHGEF38	4q24	-3.32885	3.25275e-10
ARHGEF39	9p13.3	2.16698	1.87591e-22
ARHGEF40	14q11.2	-1.37404	1.41166e-19
ARHGEF6	Xq26.3	-1.89935	7.44638e-22
ARHGEF7	13q34	-0.540806	4.75542e-08
ARHGEF7-AS2	13q34	-3.32995	1.38107e-17
ARID1B	6q25.3	-0.297253	0.00594724
ARID2	12q12	-0.440656	0.000815036
ARID3A	19p13.3	0.430318	0.000397068
ARID3B	15q24.1	0.234289	0.0224884
ARID4A	14q23.1	-1.10452	2.96248e-16
ARID5A	2q11.2	-1.18198	4.23108e-06
ARID5B	10q21.2	-1.63313	1.42445e-21
ARIH1	15q24.1	-0.365679	0.000833747
ARIH2	3p21.31	-0.245261	0.00194628
ARIH2OS	3p21.31	-0.281799	0.0138211
ARL1	12q23.2	-0.343053	0.00180828
ARL10	5q35.2	-0.602172	0.00334798
ARL11	13q14.2	0.892421	7.57281e-07
ARL13A	Xq22.1	-0.944573	0.000480684
ARL13B	3q11.1-q11.2	-0.615659	0.000581548
ARL14EP	11p14.1	-0.444519	0.000240553
ARL15	5q11.2	-1.48514	1.76204e-18
ARL16	17q25.3	0.447094	3.30327e-05
ARL17A	17q21.31	-0.747263	8.9157e-07
ARL17B	17q21.31	-0.799297	0.000768938
ARL2BP	16q13	-0.568863	4.47645e-07
ARL3	10q24.32	-0.231327	0.0240329
ARL4A	7p21.3	-1.70216	8.70937e-18
ARL4AP4	3p24.2	-1.26751	0.000171497
ARL4AP5	6q25.1	1.53353	7.15134e-07
ARL4D	17q21.31	-1.06515	6.51108e-12
ARL5B	10p12.31	0.566571	4.00963e-05
ARL5C	17q12	-1.66836	2.74826e-06
ARL6	3q11.2	-0.307363	0.0113499
ARL6IP1	16p12.3	0.586628	2.56532e-12
ARL6IP5	3p14.1	-0.683209	3.33462e-13
ARL6IP6	2q23.3	0.541816	0.000700606
ARL8A	1q32.1	0.402502	2.92363e-09
ARL9	4q12	2.27942	3.45956e-16
ARMC1	8q13.1	0.535753	2.1092e-06
ARMC10	7q22.1	0.346361	4.29574e-06
ARMC12	6p21.31	0.565096	0.000119804
ARMC2	6q21	-0.3674	0.00540145
ARMC3	10p12.2	1.32974	0.000667911
ARMC4	10p12.1	-1.45726	4.23783e-05
ARMC5	16p11.2	0.264999	0.00929484
ARMC6	19p13.11	1.06588	1.18009e-14
ARMC7	17q25.1	0.33574	0.000447626
ARMCX1	Xq22.1	-0.770627	7.0294e-11
ARMCX3	Xq22.1	-0.679782	1.14802e-07
ARMCX4	Xq22.1	-1.20695	7.58431e-12
ARMCX5	Xq22.1	-0.535113	0.000676767
ARMCX5-GPRASP2	Xq22.1	-0.35239	0.00519522
ARMH1	1p34.1	0.579743	0.00102081
ARMH3	10q24.32	-0.280598	2.10665e-05
ARMH4	14q23.1	-0.976737	1.53737e-06
ARMT1	6q25.1	-1.01163	8.43554e-13
ARNT	1q21.3	-0.471986	1.04031e-05
ARNT2	15q25.1	0.720535	0.00153804
ARNTL2	12p11.23	1.66593	2.4469e-10
ARPC1A	7q22.1	0.367017	9.00397e-09
ARPC1B	7q22.1	1.58909	5.19968e-16
ARPC2	2q35	0.547328	2.60125e-10
ARPC3	12q24.11	0.560199	5.63198e-15
ARPC3P1	20q13.13	0.643763	0.000327098
ARPC4	3p25.3	0.664084	5.35855e-15
ARPC4-TTLL3	3p25.3	-0.345403	0.00131917
ARPC5	1q25.3	0.820971	1.2317e-17
ARPC5L	9q33.3	0.981429	1.23274e-19
ARPIN	15q26.1	-0.700475	5.11905e-11
ARPP19	15q21.2	-0.649067	4.33434e-11
ARPP21	3p22.3	-2.00038	4.04232e-05
ARR3	Xq13.1	-0.882198	3.27191e-08
ARRB1	11q13.4	-1.83666	1.29429e-24
ARRB2	17p13.2	0.502099	3.30327e-05
ARRDC1	9q34.3	0.549493	3.63897e-05
ARRDC1-AS1	9q34.3	0.143206	0.0323906
ARRDC3	5q14.3	-1.38902	5.11284e-12
ARRDC3-AS1	5q14.3	-0.656608	1.77492e-05
ARRDC4	15q26.2	-1.46355	5.62581e-16
ARRDC5	19p13.3	0.757271	0.000419207
ARSB	5q14.1	0.650027	1.66315e-06
ARSD	Xp22.33	-0.79901	7.45412e-05
ARSE	Xp22.33	0.618487	0.00190591
ARSG	17q24.2	-1.45463	7.9597e-15
ARSI	5q32	1.67138	1.65147e-10
ARSJ	4q26	-0.872574	0.0269553
ARSK	5q15	-0.845592	1.83393e-07
ART3	4q21.1	3.6496	7.8152e-11
ART4	12p12.3	-3.97074	4.67833e-21
ART5	11p15.4	-1.86569	5.57583e-08
ARTN	1p34.1	2.68042	1.89708e-15
ARV1	1q42.2	0.364483	3.95461e-05
ASAH1	8p22	-1.12758	6.43412e-17
ASAP1	8q24.21-q24.22	0.24671	0.00577882
ASB1	2q37.3	-1.05008	4.82603e-14
ASB14	3p14.3	-0.786643	1.66787e-09
ASB4	7q21.3	-1.6356	4.04076e-06
ASB6	9q34.11	0.203665	0.0122003
ASB8	12q13.11	-0.772899	3.97364e-14
ASB9	Xp22.2	-0.562575	0.000347687
ASCC1	10q22.1	0.248056	0.00535051
ASCC2	22q12.2	0.303032	1.07114e-05
ASCC3	6q16.3	0.18587	0.046403
ASCL2	11p15.5	1.92093	4.06001e-11
ASCL5	1q32.1	2.64629	1.77608e-10
ASF1A	6q22.31	0.256006	9.97655e-05
ASF1B	19p13.12	3.43282	1.37918e-24
ASGR1	17p13.1	0.592263	7.50706e-06
ASH1L	1q22	-0.356414	0.00111663
ASH1L-AS1	1q22	0.47548	3.57507e-06
ASIC2	17q11.2-q12	-2.08869	4.8559e-10
ASIC3	7q36.1	0.992804	2.03238e-07
ASIC4	2q35	0.653348	0.000623274
ASLP1	22q11.23	-0.396599	0.0430554
ASMT	Xp22.3 and Yp11.3	-0.919161	0.000246346
ASMTL	Xp22.3 and Yp11.3	-0.587778	2.50568e-06
ASNA1	19p13.13	0.484739	6.67349e-09
ASNS	7q21.3	1.29035	9.49444e-17
ASNSD1	2q32.2	-0.158517	0.0135777
ASPA	17p13.2	-4.83387	1.30218e-24
ASPDH	19q13.33	-0.96566	0.000323077
ASPG	14q32.33	-0.999045	0.00973081
ASPH	8q12.3	-1.32736	2.54475e-15
ASPHD1	16p11.2	1.28945	5.38456e-08
ASPHD2	22q12.1	0.877663	5.52846e-09
ASPM	1q31.3	5.05923	5.38943e-24
ASPRV1	2p13.3	-0.91988	5.10798e-07
ASPSCR1	17q25.3	0.988182	3.1837e-13
ASRGL1	11q12.3	0.389626	0.020509
ASS1P12	9p21.1	0.535548	0.00401618
ASTE1	3q22.1	-0.422356	7.65555e-05
ASTN1	1q25.2	-3.08353	1.4364e-13
ASTN2	9q33.1	-1.61566	1.03887e-09
ASXL2	2p23.3	-0.410016	0.00261479
ASXL3	18q12.1	-3.10522	3.15003e-11
ATAD1	10q23.31	-0.691028	2.13914e-07
ATAD2	8q24.13	2.456	2.0917e-19
ATAD2B	2p24.1-p23.3	0.512229	0.00286783
ATAD3A	1p36.33	1.69289	1.66861e-18
ATAD3B	1p36.33	1.25112	5.70729e-12
ATAD5	17q11.2	1.16764	3.49966e-11
ATAT1	6p21.33	0.47498	3.16238e-06
ATCAY	19p13.3	-0.756115	0.0499874
ATE1	10q26.13	-1.00369	4.6768e-12
ATF1	12q13.12	-0.402162	0.0132239
ATF2	2q31.1	-0.328926	0.00847285
ATF3	1q32.3	-1.96624	7.10581e-12
ATF4	22q13.1	0.112781	0.0203402
ATF5	19q13.33	1.00123	2.0455e-13
ATF6B	6p21.3	0.536413	6.42897e-08
ATF7	12q13.13	-0.933529	9.24726e-17
ATF7IP2	16p13.2-p13.13	0.587787	0.000787318
ATG10	5q14.1-q14.2	-0.332572	0.000147322
ATG101	12q13.13	0.592266	2.93698e-08
ATG12	5q22.3	-0.497798	1.29044e-09
ATG14	14q22.3	-0.908784	3.37065e-16
ATG2B	14q32.2	-1.23327	7.76739e-15
ATG3	3q13.2	0.309882	3.72837e-07
ATG4B	2q37.3	0.273383	5.94477e-05
ATG4D	19p13.2	0.809254	1.0475e-10
ATG5	6q21	0.256546	0.00556094
ATG9A	2q35	0.24479	0.00618165
ATG9B	7q36.1	1.69951	1.62969e-15
ATIC	2q35	0.641475	5.97587e-10
ATL1	14q22.1	-1.23807	1.48916e-06
ATL3	11q13.1	-0.405832	7.06906e-05
ATM	11q22.3	-0.713811	1.4722e-05
ATMIN	16q23.2	-0.371815	0.00099837
ATOH7	10q21.3	1.02202	0.000278416
ATOH8	2p11.2	-3.89334	5.04359e-24
ATOX1	5q33.1	0.318059	4.92699e-06
ATP10B	5q34	0.807424	0.0027667
ATP10D	4p12	-0.829968	6.1237e-07
ATP11A	13q34	0.231019	0.0282822
ATP13A1	19p13.11	0.91546	9.42955e-15
ATP13A2	1p36.13	0.60234	3.26181e-06
ATP13A3	3q29	0.263322	0.0402041
ATP13A4	3q29	-2.5959	2.17637e-06
ATP13A5	3q29	-1.81361	0.00117379
ATP13A5-AS1	3q29	1.82832	1.22053e-06
ATP1A1-AS1	1p13.1	-0.81338	1.18546e-10
ATP1A2	1q23.2	-7.49887	1.10305e-24
ATP1A3	19q13.2	1.6613	4.18815e-12
ATP1A4	1q23.2	-2.64131	1.21938e-12
ATP1B2	17p13.1	-2.5813	3.70993e-17
ATP1B3	3q23	0.861897	1.77371e-13
ATP1B3-AS1	3q23	-0.721401	0.00169672
ATP2A1	16p11.2	0.905659	1.05273e-07
ATP2A1-AS1	16p11.2	2.3629	2.39508e-19
ATP2B1	12q21.33	-0.837422	3.8395e-08
ATP2B1-AS1	12q21.33	-1.32133	9.25416e-13
ATP2B3	Xq28	1.89405	1.17858e-05
ATP2B4	1q32.1	-1.01394	2.40442e-12
ATP2C1	3q22.1	0.365913	0.000700606
ATP2C2-AS1	16q24.1	0.714935	0.000268637
ATP5F1A	18q21.1	-0.254361	0.0152182
ATP5F1AP3	16q22.2	-0.949332	0.00047504
ATP5F1C	10p14	0.733701	2.22546e-16
ATP5F1CP1	14q22.2	1.45092	3.17411e-09
ATP5F1D	19p13.3	0.568952	0.00275177
ATP5F1E	20q13.32	0.38867	2.50633e-09
ATP5F1EP2	13q12.2	0.420731	0.00370687
ATP5IF1	1p35.3	0.678823	5.5074e-10
ATP5MC1	17q21.32	0.62869	1.47064e-13
ATP5MC1P4	3q26.31	2.60316	1.1471e-18
ATP5MC2	12q13.13	-0.259615	0.0198442
ATP5MC3	2q31.1	0.408102	5.6312e-09
ATP5MD	10q24.33	0.349513	5.41124e-05
ATP5ME	4p16.3	0.344139	0.000965494
ATP5MF	7q22.1	1.14236	5.8663e-20
ATP5MF-PTCD1	7q22.1	0.403752	0.0399074
ATP5MG	11q23.3	0.368565	0.00160657
ATP5MPL	14q32.33	0.335144	0.000167079
ATP5PB	1p13.2	0.277896	0.00444067
ATP5PBP5	11q24.1	-2.82144	2.6082e-22
ATP5PD	17q25.1	0.288169	1.16845e-05
ATP5PF	21q21.3	0.14983	0.00242921
ATP6AP1	Xq28	0.561153	5.8469e-09
ATP6AP1L	5q14.2	-0.65601	5.28879e-08
ATP6V0A1	17q21.2	-0.620308	7.10581e-12
ATP6V0B	1p34.1	1.21001	2.22428e-21
ATP6V0C	16p13.3	0.686447	3.35534e-11
ATP6V0D2	8q21.3	1.62195	2.14253e-06
ATP6V1B1	2p13.3	-0.764347	0.029205
ATP6V1B1-AS1	2p13.3	0.742993	0.00373566
ATP6V1B2	8p21.3	0.205557	0.0182511
ATP6V1C2	2p25.1	1.56057	4.81074e-11
ATP6V1E1	22q11.21	-0.102189	0.0402041
ATP6V1F	7q32.1	0.85236	2.21595e-20
ATP6V1G2	6p21.33	-0.632601	0.000534795
ATP7A	Xq21.1	-0.812187	1.79465e-08
ATP7B	13q14.3	-1.08488	4.59352e-10
ATP8A1	4p13	-0.919956	8.38189e-08
ATP8A2	13q12.13	-1.27042	2.16842e-05
ATP8A2P2	13q13.1	-0.802892	0.0144368
ATP8B1	18q21.31	-1.02395	8.21189e-06
ATP8B2	1q21.3	-0.899486	1.49142e-07
ATP8B4	15q21.2	-1.1446	1.86906e-10
ATP8B5P	9p13.3	0.523892	0.0267328
ATP9A	20q13.2	-0.924065	2.10735e-09
ATP9B	18q23	-0.529119	3.90729e-08
ATPAF1	1p33	-0.332969	8.68492e-08
ATRN	20p13	-0.460885	0.000115194
ATRNL1	10q25.3	-2.14371	1.8536e-05
ATRX	Xq21.1	-0.772135	3.85867e-06
ATXN1	6p22.3	-0.400142	0.00630345
ATXN1L	16q22.2	-0.745922	4.52151e-11
ATXN2	12q24.12	-0.284435	0.0177979
ATXN2-AS	12q24.12	0.602536	7.06906e-05
ATXN2L	16p11.2	0.644431	3.60257e-10
ATXN3	14q32.12	-0.54139	3.72837e-07
ATXN7	3p14.1	-0.513792	3.08201e-05
ATXN7L1	7q22.3	-0.268305	0.0177979
ATXN7L2	1p13.3	0.770139	1.73419e-09
ATXN7L3	17q21.31	0.338729	3.80035e-06
ATXN7L3B	12q21.1	-0.317476	0.00991023
AUH	9q22.31	-1.0227	4.69405e-16
AUNIP	1p36.11	3.13045	2.69347e-23
AUP1	2p13.1	0.695319	8.27472e-18
AURKA	20q13.2	3.86137	1.10305e-24
AURKAIP1	1p36.33	0.941908	9.23405e-11
AURKB	17p13.1	4.72698	1.29429e-24
AUTS2	7q11.22	-0.403341	0.0447075
AVEN	15q14	0.293041	0.000139983
AVIL	12q14.1	-0.422957	0.0308829
AVPI1	10q24.2	-1.2706	3.80755e-11
AVPR1A	12q14.2	-1.94779	6.7312e-19
AVPR2	Xq28	-4.10023	3.03097e-24
AWAT2	Xq13.1	2.23075	4.16852e-08
AXDND1	1q25.2	0.970474	3.30327e-05
AXIN1	16p13.3	0.858505	2.094e-13
AXIN2	17q24.1	-1.67375	9.85202e-16
AXL	19q13.2	-1.20509	7.91918e-12
AZGP1	7q22.1	-1.85155	2.66532e-07
AZGP1P1	7q22.1	-2.34399	5.28879e-08
AZI2	3p24.1	-0.528655	5.9891e-08
AZIN1	8q22.3	0.393152	0.00116709
AZU1	19p13.3	-1.8416	1.27845e-05
B3GALNT1	3q26.1	0.183189	0.00278033
B3GALNT2	1q42.3	0.767097	1.96279e-05
B3GALT1	2q24.3	-3.78845	1.91201e-18
B3GALT2	1q31.2	-1.3858	2.10735e-09
B3GALT5	21q22.2	-2.1671	0.000289153
B3GALT5-AS1	21q22.2	-2.29235	0.000436547
B3GALT6	1p36.33	0.402457	4.85051e-06
B3GAT3	11q12.3	0.82735	4.6768e-12
B3GAT3P1	3q25.33	0.993399	0.000304798
B3GNT10	9q33.2	-0.333961	0.0188713
B3GNT4	12q24.31	1.46823	9.49444e-17
B3GNT5	3q27.1	0.667262	8.74795e-05
B3GNT7	2q37.1	1.15918	8.83987e-08
B3GNT8	19q13.2	-0.873057	7.75664e-05
B3GNTL1	17q25.3	0.644292	4.04076e-06
B4GALNT1	12q13.3	1.51442	4.39035e-09
B4GALNT3	12p13.33	1.35463	1.11684e-06
B4GALNT4	11p15.5	1.99731	1.12227e-14
B4GALT1	9p21.1	0.358431	0.00439719
B4GALT1-AS1	9p21.1	-1.37171	6.87262e-15
B4GALT2	1p34.1	1.03586	3.12356e-16
B4GALT3	1q23.3	1.27255	1.01883e-19
B4GALT4	3q13.32	0.553404	8.03552e-09
B4GALT6	18q12.1	-0.993202	1.573e-09
B4GALT7	5q35.3	0.34707	1.38901e-05
B4GAT1	11q13.2	-0.965653	2.5276e-13
BAALC	8q22.3	-2.15999	8.1593e-15
BAALC-AS1	8q22.3	0.380972	0.00278033
BAALC-AS2	8q22.3	-0.885466	6.8818e-05
BAAT	9q31.1	0.881411	0.000187156
BABAM1	19p13.11	0.542788	2.77524e-14
BACE1	11q23.3	-0.668045	1.72852e-08
BACE1-AS	11q23.3	-0.347714	5.64619e-06
BACE2	21q22.2-q22.3	0.670527	3.97818e-08
BACH1-IT1	21q21.3	0.257332	0.0182511
BACH2	6q15	-1.23035	1.573e-09
BAD	11q13.1	0.342914	0.00167868
BAG2	6p12.1	1.11202	2.68042e-05
BAG3	10q26.11	-0.537542	2.62522e-06
BAG4	8p11.23	-0.282223	0.0134594
BAG5	14q32.33	-0.440239	6.18645e-05
BAG6	6p21.33	0.547466	1.96965e-08
BAHCC1	17q25.3	0.349388	0.0160425
BAIAP2	17q25.3	0.21614	0.0181016
BAIAP2L1	7q21.3-q22.1	1.2497	1.96001e-18
BAIAP2L2	22q13.1	1.68601	4.00915e-13
BAIAP3	16p13.3	-2.30879	1.17251e-11
BAK1	6p21.31	1.34282	4.82502e-19
BAMBI	10p12.1	0.837239	4.70714e-06
BANCR	9q21.11-q21.12	0.778445	0.00211982
BANF1	11q13.1	0.966971	1.45002e-19
BANF1P3	2q37.1	0.830065	2.14253e-06
BANK1	4q24	-1.51258	1.63703e-06
BANP	16q24.2	0.751165	9.17525e-09
BARD1	2q35	1.18156	1.42527e-11
BARX1	9q22.32	2.79399	3.44748e-08
BASP1	5p15.1	1.07048	1.28565e-08
BATF	14q24.3	0.532262	0.0488739
BATF2	11q13.1	1.22975	0.000131185
BATF3	1q32.3	0.624381	3.16238e-06
BAX	19q13.33	1.29098	1.95236e-20
BAZ1A	14q13.1-q13.2	0.56208	6.43087e-07
BAZ1B	7q11.23	0.366813	0.000252761
BAZ2A	12q13.3	-0.386132	1.8269e-05
BAZ2B	2q24.2	-1.27651	3.83713e-12
BBC3	19q13.32	0.883888	8.84308e-06
BBIP1	10q25.2	-0.9516	1.32887e-16
BBIP1P1	2q11.2	0.585457	0.0441035
BBOF1	14q24.3	-1.25581	4.71067e-14
BBOX1	11p14.2	-1.24695	0.000458467
BBOX1-AS1	11p14.2-p14.1	0.588057	0.0103636
BBS1	11q13.2	-0.504163	0.000158862
BBS10	12q21.2	-1.224	2.74092e-15
BBS12	4q27	-1.14619	2.05379e-12
BBS2	16q13	-1.29719	4.94887e-18
BBS4	15q24.1	-0.799542	1.02621e-10
BBS5	2q31.1	-0.860901	2.18918e-11
BBS7	4q27	-0.393614	0.000351866
BBS9	7p14.3	-0.551014	9.71221e-09
BBX	3q13.12	-0.624142	1.33238e-06
BCAM	19q13.32	-1.38629	2.0809e-08
BCAN	1q23.1	-1.58835	0.0208572
BCAP29	7q22.3	-0.523631	1.15178e-05
BCAP31	Xq28	0.142656	0.0248364
BCAR1	16q23.1	0.221664	0.00435356
BCAR3	1p22.1	-0.998292	8.23764e-08
BCAS1	20q13.2	-2.78532	7.58431e-12
BCAS2	1p13.2	0.242582	0.0123095
BCAS2P2	1p21.2	0.51702	0.0346133
BCAS3	17q23.2	-0.718888	4.40915e-10
BCAT1	12p12.1	0.894305	3.08201e-05
BCCIP	10q26.2	0.277363	9.38359e-06
BCDIN3D	12q13.12	-0.254094	0.00370687
BCDIN3D-AS1	12q13.12	-1.04955	2.04013e-15
BCHE	3q26.1	-3.22426	5.94556e-17
BCKDHB	6q14.1	-0.873305	1.11458e-10
BCKDK	16p11.2	0.197457	0.00211777
BCL11A	2p16.1	1.28187	7.74657e-09
BCL11B	14q32.2	0.738041	7.45412e-05
BCL2	18q21.33	-2.62614	2.1178e-20
BCL2A1	15q25.1	2.47152	8.1593e-15
BCL2L12	19q13.33	1.53457	1.50736e-21
BCL2L13	22q11.21	-0.507296	4.12319e-08
BCL2L14	12p13.2	0.871373	0.000234545
BCL2L2	14q11.2	-1.11478	6.94641e-21
BCL3	19q13.32	0.945052	8.50486e-10
BCL6	3q27.3	-1.19657	1.17551e-15
BCL6B	17p13.1	-1.21329	1.39763e-12
BCL7C	16p11.2	0.472284	1.0168e-07
BCL9	1q21.2	0.928705	6.09255e-10
BCLAF1	6q23.3	-0.307425	0.0184057
BCLAF1P1	5q22.1	-0.627785	0.0139156
BCLAF3	Xp22.12	-0.827029	1.21143e-10
BCO1	16q23.2	-0.824334	0.0171981
BCO2	11q23.1	-1.02863	3.65009e-11
BCRP3	22q11.23	0.935004	0.00102081
BCS1L	2q35	0.444586	6.08898e-06
BCYRN1	2p21	-0.662385	0.000139983
BDH1	3q29	0.540866	0.0339609
BDH2	4q24	-1.0873	1.53067e-17
BDH2P1	6q16.2	-0.842794	9.85839e-06
BDKRB1	14q32.2	-0.849589	9.71924e-05
BDKRB2	14q32.2	-1.23267	1.0741e-11
BDNF	11p14.1	-2.00444	8.18052e-10
BDNF-AS	11p14.1	-1.00553	5.5876e-12
BDP1	5q13.2	-0.844672	4.58712e-08
BEAN1	16q21	-0.784615	0.00352282
BEAN1-AS1	16q21	-1.67428	4.8988e-12
BECN1	17q21.31	-0.500268	1.69789e-08
BEGAIN	14q32.2	-1.65453	3.68658e-06
BEND3	6q21	1.30193	3.25334e-15
BEND3P3	10q22.3	-1.30027	4.29574e-06
BEND5	1p33	-1.38397	3.04005e-09
BEND6	6p12.1	0.985857	8.09008e-08
BEND7	10p13	-0.377347	0.00457543
BEST1	11q12.3	-0.801807	1.42527e-11
BEST3	12q15	-1.00622	0.0264531
BEX1	Xq22.1	-2.56639	2.70972e-07
BEX4	Xq22.1	-0.999907	5.31415e-06
BEX5	Xq22.1	-0.995261	4.53824e-05
BFSP1	20p12.1	0.311838	0.020004
BFSP2	3q22.1	0.837432	0.0194248
BGLAP	1q22	0.533175	0.000661542
BGN	Xq28	2.0742	4.19193e-19
BHLHA15	7q21.3	1.48671	1.86526e-07
BHLHB9	Xq22.1	-0.534014	0.000638765
BHLHE22	8q12.3	-0.969629	4.85051e-06
BHLHE40	3p26.1	-0.927262	0.000171342
BHLHE41	12p12.1	-1.58447	2.51035e-12
BHMT	5q14.1	-1.51407	0.000567998
BHMT2	5q14.1	-3.02039	1.80324e-15
BICC1	10q21.1	-1.42771	5.70729e-12
BICD1	12p11.21	0.360591	0.044049
BICDL1	12q24.23	2.15895	7.70744e-17
BICDL2	16p13.3	0.328852	0.0375359
BICRA	19q13.33	0.521073	6.27596e-06
BICRAL	6p21.1	-0.698476	7.27598e-08
BID	22q11.21	0.608512	3.38969e-10
BIK	22q13.2	0.68591	0.0112489
BIN1	2q14.3	-0.734398	1.10285e-05
BIN2	12q13.13	0.620992	1.72419e-05
BIN3	8p21.3	-0.343079	0.00167868
BIRC5	17q25.3	5.05551	1.99227e-24
BIRC6	2p22.3	-0.311063	0.0443715
BIRC7	20q13.33	0.646459	0.0195883
BIVM	13q33.1	-0.331033	0.00439719
BLACAT1	1q32.1	1.54036	8.345e-09
BLCAP	20q11.23	-0.96151	3.87427e-18
BLM	15q26.1	2.82411	1.35142e-23
BLMH	17q11.2	0.257781	0.00778084
BLOC1S3	19q13.32	0.634908	1.82967e-10
BLOC1S4	4p16.1	0.320754	0.000145479
BLOC1S5	6p24.3	-0.452992	0.00363385
BLOC1S5-TXNDC5	6p24.3	-1.51184	1.51159e-09
BLOC1S6	15q21.1	-0.536337	3.82486e-10
BLVRA	7p13	-0.469571	4.99901e-06
BLVRB	19q13.2	-0.455396	0.00295857
BLZF2P	14q24.1	-1.4454	0.000311057
BMF	15q15.1	1.04471	5.52846e-09
BMP1	8p21.3	0.535686	5.3931e-06
BMP2	20p12.3	-1.31438	2.71843e-05
BMP2K	4q21.21	-0.648387	3.34907e-05
BMP3	4q21.21	-4.2451	5.18874e-21
BMP4	14q22.2	-2.63482	1.37264e-22
BMP5	6p12.1	-3.38416	6.43247e-09
BMP6	6p24.3	-1.87358	7.39626e-14
BMP8A	1p34.3	1.48133	5.95425e-13
BMP8B	1p34.2	0.472264	0.00283827
BMPER	7p14.3	-3.8193	4.07841e-19
BMPR1A	10q23.2	-0.781562	2.18918e-11
BMPR2	2q33.1-q33.2	-0.92511	4.92732e-08
BMS1	10q11.21	0.373412	0.000623945
BMS1P1	10q11.22	-0.78538	2.17454e-07
BMS1P10	9q13	-0.757482	0.000262224
BMS1P2	10q11.22	-0.807956	0.000373824
BMS1P22	22q11.1	1.17264	6.8818e-05
BMX	Xp22.2	-3.99925	6.57693e-24
BNC1	15q25.2	-2.37154	0.000406731
BNC2	9p22.3-p22.2	-1.61431	1.42881e-10
BNC2-AS1	9p22.2	-1.09432	3.68658e-06
BNIP1	5q35.1	0.156664	0.00485315
BNIP2	15q22.2	-0.917672	3.45956e-16
BNIP3L	8p21.2	-1.17146	9.18415e-20
BNIP3P10	19p13.11	0.913566	0.000106487
BNIP3P11	7q11.21	0.514869	0.000397068
BNIP3P17	19p12	1.57599	4.71469e-08
BNIP3P26	19p12	-1.53002	7.46971e-05
BNIP3P28	19p12	-2.01003	1.62397e-08
BNIP3P5	15q15.1	-0.980576	0.000146381
BNIPL	1q21.3	-0.961526	0.0460515
BOC	3q13.2	-1.37309	3.91314e-09
BOD1L1	4p15.33	-0.80401	3.27191e-08
BOK	2q37.3	-1.086	8.32587e-11
BOK-AS1	2q37.3	-4.14915	3.55846e-12
BOLA1	1q21.2	1.15382	1.08128e-16
BOLA2B	16p11.2	1.49113	1.47376e-16
BOLA2-SMG1P6	16p11.2	1.08779	1.39763e-12
BOLA3	2p13.1	0.824367	2.50668e-18
BOP1	8q24.3	2.26012	5.58994e-22
BORA	13q21.33	1.23999	4.58861e-17
BORCS7	10q24.32	-1.29317	8.79792e-21
BORCS8	19p13.11	0.215131	0.00687712
BPGM	7q33	0.153079	0.0136962
BPHL	6p25.2	-0.267997	0.00417959
BPI	20q11.23	1.23671	0.00194628
BPIFB1	20q11.21	-3.84215	1.39522e-06
BPIFB2	20q11.21	-6.6202	2.06145e-19
BPNT1	1q41	0.656761	4.87776e-10
BPTF	17q24.2	-0.280234	0.0306425
BRAF	7q34	-0.590482	4.92732e-08
BRAFP1	Xq13.3	-0.792574	0.00583342
BRAP	12q24.12	-0.299079	0.000676767
BRAT1	7p22.3	0.630592	8.66955e-09
BRCA1	17q21.31	0.682049	0.00278033
BRCA2	13q13.1	1.76133	1.75587e-15
BRCC3	Xq28	0.452813	0.000486445
BRCC3P1	5q35.2	0.470633	0.00264146
BRD3OS	9q34.2	-0.400144	4.9405e-07
BRD4	19p13.12	0.53604	3.26075e-07
BRD7P4	6q21	-0.891094	0.0495251
BRD8	5q31.2	-0.414609	0.00102081
BRD9	5p15.33	0.256665	0.0136962
BRDT	1p22.1	-1.80125	0.000505898
BRF1	14q32.33	0.202588	0.0402041
BRI3	7q21.3	0.361832	2.79622e-05
BRI3BP	12q24.31	0.67508	5.92851e-07
BRICD5	16p13.3	0.878195	1.59715e-07
BRINP1	9q33.1	-3.11151	1.3761e-06
BRINP2	1q25.2	-1.94405	0.000200804
BRIP1	17q23.2	2.41688	6.03678e-19
BRIX1	5p13.2	0.718177	4.52151e-11
BRMS1	11q13.2	0.820648	3.3563e-14
BRMS1L	14q13.2	-0.324063	0.0481594
BROX	1q41	0.375475	0.0203402
BRPF1	3p25.3	0.183889	0.0102768
BRSK1	19q13.42	0.798509	5.83503e-07
BRSK2	11p15.5	1.73355	2.70945e-09
BRWD1-AS2	21q22.2	0.874955	2.07637e-06
BSDC1	1p35.1	-0.160396	0.00318007
BSG	19p13.3	0.640088	4.28187e-12
BSN	3p21.31	-0.901664	5.86717e-05
BSND	1p32.3	1.44512	1.25519e-05
BST1	4p15.32	-1.06215	2.80339e-12
BST2	19p13.11	0.551806	0.011659
BTAF1	10q23.32	-0.564107	4.10223e-06
BTBD11	12q23.3	-2.10655	5.5074e-10
BTBD18	11q12.1	-0.568807	0.00847285
BTBD19	1p34.1	-0.293834	0.00854831
BTBD3	20p12.2	0.227941	0.0173478
BTBD6	14q32.33	-0.144174	0.0417724
BTBD7	14q32.12	-0.790284	5.08125e-10
BTBD8	1p22.1	-1.57367	7.74761e-12
BTBD9	6p21.2	-0.338198	0.00870816
BTD	3p25.1	-1.31375	8.24889e-22
BTF3	5q13.2	-0.858254	4.28741e-15
BTF3L4	1p32.3	0.481766	4.40097e-07
BTF3L4P1	21q21.1	0.522261	0.00363164
BTF3L4P2	2q24.2	0.507438	7.61909e-06
BTF3L4P3	6q23.3	0.428973	0.0493828
BTF3P10	6q25.1	-0.798806	0.00751321
BTF3P4	9q21.13	-0.754305	0.000456169
BTF3P5	2p16.1	-0.792421	2.33918e-05
BTF3P9	1q42.13	-0.720842	0.0445052
BTG1	12q21.33	-0.483765	1.74376e-06
BTG2	1q32.1	-1.86248	8.45585e-20
BTG3	21q21.1	0.858633	8.02231e-10
BTG3-AS1	21q21.1	0.410994	0.00439719
BTK	Xq22.1	0.584803	0.00171505
BTLA	3q13.2	0.510338	0.034227
BTN2A2	6p22.2	0.404274	0.00175145
BTNL10	1q42.13	0.729404	2.04762e-05
BTNL2	6p21.32	-2.67902	5.52846e-09
BTNL8	5q35.3	-0.821061	0.000808784
BTNL9	5q35.3	-5.34035	1.10305e-24
BTRC	10q24.32	-0.760797	3.45195e-08
BUB1	2q13	4.53243	2.15922e-24
BUB1B	15q15.1	3.81938	5.49909e-24
BUB3	10q26.13	0.461158	1.56983e-07
BUD13P1	11q21	-1.16337	0.0001732
BUD23	7q11.23	0.725142	8.45585e-20
BUD31	7q22.1	0.631052	2.64472e-14
BVES	6q21	-1.12593	1.25596e-05
BVES-AS1	6q21	-1.48325	0.000168018
BYSL	6p21.1	1.41567	8.1795e-19
BZW1P2	3q13.31	-0.428754	0.0182511
BZW2	7p21.1	0.809398	3.67308e-10
C10orf105	10q22.1	-1.23357	0.00153649
C10orf111	10p13	0.287441	0.0193556
C10orf142	10q11.21	-3.1656	3.25319e-21
C10orf143	10q26.3	-0.867091	6.22595e-12
C10orf67	10p12.2	0.931297	0.00578756
C10orf82	10q25.3	-4.73673	2.12049e-17
C10orf90	10q26.2	-2.37192	2.1434e-11
C10orf91	10q26.3	1.86177	6.91867e-12
C10orf95	10q24.32	1.0324	9.81225e-07
C11orf1	11q23.1	-0.773297	6.58985e-11
C11orf24	11q13.2	0.768059	6.32903e-18
C11orf42	11p15.4	-0.901152	0.0112757
C11orf45	11q24.3	0.217786	0.0481594
C11orf53	11q23.1	-2.6015	2.37525e-10
C11orf54	11q21	-0.763994	4.34993e-08
C11orf65	11q22.3	-0.5395	3.79446e-05
C11orf71	11q23.2	-0.396413	8.86615e-05
C11orf72	11q13.2	0.488344	0.0201289
C11orf80	11q13.2	0.489714	2.42946e-06
C11orf86	11q13.2	3.6686	3.75044e-08
C11orf87	11q22.3	-3.72997	4.46714e-16
C11orf88	11q23.1	-0.972794	0.000258964
C11orf91	11p13	0.423268	0.00707363
C11orf94	11p11.2	1.20419	5.12142e-09
C11orf96	11p11.2	-0.931038	0.000275298
C11orf98	11q12.3	1.18005	9.64693e-12
C12orf10	12q13.13	-0.449819	0.000307566
C12orf29	12q21.32	-0.244863	0.0208572
C12orf4	12p13.32	0.271654	0.000217812
C12orf43	12q24.31	-0.309866	2.1092e-06
C12orf45	12q23.3	0.512672	2.11812e-10
C12orf49	12q24.22	0.266462	0.00102081
C12orf54	12q13.11	-2.04949	1.43631e-13
C12orf56	12q14.2	0.612928	0.000742087
C12orf65	12q24.31	0.101642	0.036678
C12orf66	12q14.2	-0.421182	0.000285676
C12orf71	12p11.23	-0.48954	0.00121298
C12orf73	12q23.3	0.390755	2.45068e-07
C12orf76	12q24.11	-0.427587	0.000202025
C14orf132	14q32.2	-2.45534	2.0076e-16
C14orf178	14q24.3	-0.783039	0.00914631
C14orf180	14q32.33	-7.36417	1.00842e-21
C14orf28	14q21.2	-1.42306	7.86338e-23
C14orf39	14q23.1	-1.98775	0.00336766
C14orf93	14q11.2	-0.596038	2.62522e-06
C15orf39	15q24.2	0.173619	0.00920977
C15orf40	15q25.2	-0.446238	1.0646e-06
C15orf41	15q14	0.225179	0.00188596
C15orf48	15q21.1	0.959364	0.000207293
C15orf54	15q14	2.65047	2.77888e-13
C15orf65	15q21.3	-0.377442	0.00220755
C16orf45	16p13.11	-2.57808	2.21595e-20
C16orf46	16q23.2	-0.989252	1.13457e-06
C16orf72	16p13.2	-0.217135	0.0123095
C16orf74	16q24.1	-1.06609	0.0103693
C16orf86	16q22.1	-1.42842	9.85973e-12
C16orf87	16q11.2	0.661383	7.53395e-08
C16orf89	16p13.3	-5.10573	9.78944e-23
C16orf91	16p13.3	0.826369	3.04027e-13
C16orf95	16q24.2	1.08928	7.22245e-14
C16orf96	16p13.3	-1.47252	1.80283e-09
C17orf107	17p13.2	-0.932894	0.00211777
C17orf113	17q21.2	-1.39462	1.38524e-08
C17orf50	17q12	-1.19468	2.68559e-07
C17orf51	17p11.2	-0.544083	5.33765e-05
C17orf53	17q21.31	1.33819	2.45373e-14
C17orf58	17q24.2	-1.08199	7.57624e-14
C17orf64	17q23.2	-0.893702	0.00218316
C18orf21	18q12.2	0.400716	1.367e-07
C18orf32	18q21.1	-0.58844	4.42892e-08
C18orf54	18q21.2	0.311143	0.00130487
C18orf65	18q23	-1.00976	3.26181e-06
C19orf12	19q12	-0.803809	6.73368e-11
C19orf18	19q13.43	-0.964808	4.04988e-07
C19orf24	19p13.3	0.830609	1.51979e-11
C19orf38	19p13.2	1.19442	1.3097e-08
C19orf47	19q13.2	0.569558	3.39187e-08
C19orf48	19q13.33	1.46945	7.57005e-15
C19orf53	19p13.13	0.705902	7.21759e-15
C19orf57	19p13.12	0.848627	1.60428e-05
C19orf66	19p13.2	0.130916	0.00409613
C19orf67	19p13.12	0.737916	0.00511866
C19orf71	19p13.3	0.425772	0.00778084
C19orf73	19q13.33	0.472571	0.000101088
C19orf84	19q13.41	1.89082	4.19714e-09
C1DP5	11q14.1	-2.01918	3.13778e-10
C1GALT1C1L	2p21	-1.08624	1.29814e-07
C1GALT1P1	12q15	-0.804415	0.0111401
C1orf100	1q44	0.398423	0.033414
C1orf112	1q24.2	1.71701	6.15704e-18
C1orf115	1q41	-2.15188	1.72047e-22
C1orf122	1p34.3	0.977469	2.41216e-13
C1orf127	1p36.22	0.746613	4.63655e-06
C1orf131	1q42.2	0.919928	5.81983e-13
C1orf147	1q32.1	1.03867	3.97791e-06
C1orf159	1p36.33	1.06663	7.9597e-15
C1orf167	1p36.22	-0.894381	0.00202812
C1orf174	1p36.32	0.45646	1.46585e-07
C1orf198	1q42.2	0.313876	0.00150525
C1orf21	1q25.3	-1.70504	8.5519e-15
C1orf216	1p34.3	0.215806	0.00480514
C1orf226	1q23.3	-1.27028	5.74237e-07
C1orf35	1q42.13	1.10208	2.59903e-16
C1orf43	1q21.3	0.740951	2.5276e-13
C1orf53	1q31.3	1.11591	3.12822e-14
C1orf54	1q21.2	0.393216	0.0450479
C1orf74	1q32.2	0.620811	3.91818e-07
C1QBP	17p13.2	0.547858	5.57583e-08
C1QC	1p36.12	0.684575	0.0276119
C1QL1	17q21.31	0.816566	0.0243366
C1QL3	10p13	-0.837086	0.020428
C1QL4	12q13.12	2.21357	1.10677e-08
C1QTNF1	17q25.3	-0.765644	1.23788e-05
C1QTNF12	1p36.33	0.471019	0.00207441
C1QTNF1-AS1	17q25.3	-1.3536	0.000476654
C1QTNF2	5q33.3	-1.40937	6.02471e-07
C1QTNF3	5p13.2	-0.735478	0.000246504
C1QTNF3-AMACR	5p13.2	-0.694025	0.0101645
C1QTNF4	11p11.2	-0.918186	4.23882e-05
C1QTNF6	22q12.3	1.57403	2.25291e-15
C1QTNF7	4p15.32	-5.05914	8.03129e-22
C1QTNF9	13q12.12	-4.71482	1.93042e-24
C1QTNF9B	13q12.12	-2.16537	7.71801e-14
C1R	12p13.31	-0.621132	0.00305174
C1RL	12p13.31	-0.560794	0.000768938
C1S	12p13.31	-0.708778	0.00110415
C2	6p21.33	1.05659	2.53254e-05
C20orf144	20q11.22	1.74677	1.36465e-14
C20orf194	20p13	-1.63064	6.64502e-22
C20orf197	20q13.33	-0.869836	0.0114536
C20orf202	20p13	-0.72993	2.17637e-06
C20orf203	20q11.21	-1.98911	1.12191e-11
C20orf204	20q13.33	0.946815	4.62822e-07
C20orf27	20p13	0.601343	1.88667e-06
C20orf96	20p13	-0.447574	0.0163225
C21orf58	21q22.3	1.96255	3.64033e-20
C21orf62	21q22.11	-1.79162	1.00201e-12
C21orf62-AS1	21q22.11	-1.1366	1.80085e-11
C22orf15	22q11.23	-0.623117	0.0413183
C22orf23	22q13.1	-0.657144	0.0339609
C22orf24	22q12.3	0.309308	0.0447075
C22orf34	22q13.33	-0.458718	0.0058892
C22orf39	22q11.21	-0.910193	3.20213e-16
C2-AS1	6p21.33	1.33093	2.30614e-08
C2CD2	21q22.3	-1.37089	6.32903e-18
C2CD2L	11q23.3	0.199158	0.0106522
C2CD4B	15q22.2	-1.96279	2.36441e-09
C2CD4C	19p13.3	-1.90049	1.39551e-09
C2CD4D	1q21.3	1.78228	2.60497e-15
C2CD5	12p12.1	-0.328334	0.00946709
C2CD6	2q33.1	-1.79281	2.68234e-12
C2orf16	2p23.3	-0.754991	5.15138e-06
C2orf27A	2q21.2	-0.636191	6.85913e-06
C2orf40	2q12.2	-5.63957	1.352e-20
C2orf42	2p13.3	-0.177457	0.0060627
C2orf49	2q12.2	-0.446445	0.000751375
C2orf66	2q33.1	-0.930614	0.0016859
C2orf68	2p11.2	0.301632	0.00920977
C2orf70	2p23.3	1.50493	1.62449e-06
C2orf73	2p16.2	-2.75749	2.7637e-23
C2orf74	2p15	-0.508073	0.000240553
C2orf88	2q32.2	-2.23799	7.5098e-17
C2orf91	2p21	0.747503	0.0261189
C2orf92	2q11.2	-0.514823	4.00963e-05
C3	19p13.3	-0.799995	0.000255898
C3orf18	3p21.31	-1.60944	6.38799e-20
C3orf20	3p25.1	-1.24832	2.71596e-05
C3orf33	3q25.31	-0.378836	0.0271693
C3orf49	3p14.1	-1.57226	3.74574e-13
C3orf62	3p21.31	-0.385052	1.82813e-06
C3orf67	3p14.2	1.54529	6.94338e-17
C3orf70	3q27.2	-1.16457	0.00106798
C3orf80	3q25.33	1.34499	3.75781e-12
C4A	6p21.33	-1.6415	0.000327098
C4B	6p21.33	-1.66359	0.000289153
C4BPA	1q32.2	-3.98784	4.0637e-09
C4BPB	1q32.1	-1.67596	3.21289e-08
C4orf19	4p14	-0.908904	1.349e-05
C4orf3	4q26	-0.673195	5.62581e-16
C4orf33	4q28.2	-0.561124	8.63193e-05
C4orf36	4q21.3	-1.28387	2.44237e-18
C4orf45	4q32.1	-0.975697	0.0196808
C4orf46	4q32.1	0.838618	1.12191e-11
C4orf48	4p16.3	2.21718	1.6753e-16
C4orf50	4p16.2-p16.1	1.51659	4.66898e-06
C4orf54	4q23	2.73428	4.41487e-11
C5	9q33.2	-1.53291	1.51025e-16
C5AR2	19q13.32	-1.86437	2.07711e-14
C5orf15	5q31.1	-0.504299	8.74795e-05
C5orf22	5p13.3	0.207783	0.0276119
C5orf24	5q31.1	-0.455375	2.83507e-05
C5orf30	5q21.1	-0.854689	2.81315e-09
C5orf34	5p12	1.19823	8.34262e-14
C5orf46	5q32	1.95377	3.24792e-10
C5orf49	5p15.31	-0.734429	0.0100938
C5orf56	5q31.1	-0.690653	1.38524e-08
C5orf63	5q23.2	-0.699129	1.54297e-07
C5orf64	5q12.1	-3.3792	1.93042e-24
C5orf66	5q31.1	0.402652	0.00352282
C5orf67	5q11.2	-1.87835	2.64819e-06
C6	5p13.1	-3.95582	9.1278e-14
C6orf106	6p21.31	0.202772	0.0079278
C6orf120	6q27	-0.695267	1.31383e-10
C6orf132	6p21.1	0.515051	0.00123408
C6orf136	6p21.33	0.797094	8.48697e-18
C6orf163	6q15	-0.764945	3.60602e-07
C6orf201	6p25.2	-2.37128	1.71271e-15
C6orf203	6q21	0.3006	0.000192022
C6orf223	6p21.1	3.09529	1.82659e-10
C6orf226	6p21.1	0.431835	0.000653913
C6orf47	6p21.33	0.407962	7.50706e-06
C6orf52	6p24.2	0.913334	6.1818e-06
C6orf58	6q22.33	-1.57798	5.77064e-15
C6orf62	6p22.3	0.363853	0.000631248
C6orf89	6p21.2	-0.556618	2.83883e-06
C6orf99	6q25.3	1.93705	4.3454e-16
C7	5p13.1	-3.88406	5.50146e-17
C7orf26	7p22.1	0.190194	0.00272331
C7orf31	7p15.3	-0.648511	7.59928e-09
C7orf43	7q22.1	0.707528	2.54891e-10
C7orf50	7p22.3	0.82884	1.54297e-07
C7orf61	7q22.1	0.634751	0.00327937
C8G	9q34.3	1.38305	5.11158e-15
C8orf33	8q24.3	0.619506	3.68658e-06
C8orf34	8q13.2	-3.30918	1.41866e-18
C8orf34-AS1	8q13.2	-4.02988	6.8509e-13
C8orf48	8p22	-0.981059	6.66226e-06
C8orf58	8p21.3	-0.493584	0.00499826
C8orf59	8q21.2	0.555186	2.39761e-10
C8orf76	8q24.13	1.22611	3.56311e-23
C8orf82	8q24.3	0.985351	1.03887e-09
C8orf86	8p11.22	-2.86536	9.35128e-12
C8orf88	8q21.3	-2.65501	7.632e-18
C8orf89	8q21.11	-1.67167	1.84074e-12
C9orf106	9q34.11	-1.1542	9.82722e-05
C9orf131	9p13.3	-1.18164	9.67547e-06
C9orf139	9q34.3	0.566292	0.00480514
C9orf152	9q31.3	-3.50395	1.95127e-09
C9orf16	9q34.11	0.72026	6.09255e-10
C9orf163	9q34.3	1.1269	1.74039e-07
C9orf170	9q21.33	1.23497	2.14831e-09
C9orf24	9p13.3	-0.413749	0.0045302
C9orf3	9q22.32	-0.458665	0.00374318
C9orf40	9q21.13	0.444469	3.52188e-06
C9orf64	9q21.32	-0.531763	5.74237e-07
C9orf66	9p24.3	-1.26514	6.53977e-15
C9orf72	9p21.2	-0.627221	2.79622e-05
C9orf85	9q21.13	-0.296289	8.08858e-06
CA11	19q13.33	-1.25884	2.75545e-07
CA12	15q22.2	-3.08511	8.65227e-12
CA3	8q21.2	-3.26551	6.55814e-19
CA3-AS1	8q21.2	-0.65005	3.74257e-05
CA4	17q23.1	-8.20055	1.10305e-24
CA5A	16q24.2	0.878615	8.86601e-06
CA5B	Xp22.2	-1.50969	7.34805e-13
CA5BP1	Xp22.2	0.78945	5.35855e-15
CA8	8q12.1	-1.69855	0.000976317
CA9	9p13.3	4.68025	7.5098e-17
CAB39	2q37.1	-0.3586	0.00119334
CAB39L	13q14.2	-2.45541	5.08906e-23
CABCOCO1	10q21.2	-2.11096	1.39763e-12
CABLES1	18q11.2	-0.780192	5.42626e-09
CABLES2	20q13.33	1.31012	1.61785e-19
CABP1	12q24.31	-2.6172	1.07237e-21
CABP4	11q13.2	-1.66712	2.82454e-10
CABP7	22q12.2	1.15918	5.40002e-10
CABYR	18q11.2	0.440141	0.00494986
CACFD1	9q34.2	0.400803	0.00157181
CACHD1	1p31.3	-2.28705	5.24343e-21
CACNA1A	19p13.13	1.02094	2.53254e-05
CACNA1B	9q34.3	2.13626	1.30964e-07
CACNA1C	12p13.33	-1.40863	3.98393e-07
CACNA1D	3p21.1	-1.20162	0.001473
CACNA1E	1q25.3	1.0976	3.26075e-07
CACNA1F	Xp11.23	-1.87683	2.27889e-08
CACNA1G	17q21.33	-2.24667	2.05379e-12
CACNA1G-AS1	17q21.33	-2.38621	4.92155e-09
CACNA1H	16p13.3	-0.790149	6.8834e-05
CACNA2D1	7q21.11	-2.32023	4.53441e-20
CACNA2D2	3p21.31	-2.14959	1.26204e-10
CACNA2D3	3p21.1-p14.3	-1.0237	1.44256e-06
CACNA2D4	12p13.33	-0.63881	4.99901e-06
CACNB1	17q12	0.57567	0.000152937
CACNB2	10p12	-1.00631	3.70508e-08
CACNB3	12q13.12	0.832256	1.14709e-09
CACNB4	2q23.3	-1.96155	3.15003e-11
CACNG1	17q24.2	-1.70292	0.00521813
CACNG8	19q13.42	-0.603405	0.024637
CACTIN	19p13.3	0.403936	0.000262224
CACYBP	1q25.1	1.0819	1.2402e-20
CACYBPP2	2q32.1	1.0075	1.24038e-09
CAD	2p23.3	0.981659	9.58986e-10
CADM2	3p12.1	-3.59469	5.21736e-17
CADM3	1q23.2	-3.01595	1.33545e-15
CADM3-AS1	1q23.2	-4.55881	3.85949e-23
CADM4	19q13.31	0.483013	0.00272331
CADPS	3p14.2	1.55574	9.0226e-10
CADPS2	7q31.32	-1.26066	9.89135e-09
CAGE1	6p24.3	1.21015	9.26075e-07
CALB1	8q21.3	-1.11508	2.23057e-05
CALB2	16q22.2	-1.60297	0.00192606
CALCB	11p15.2	2.35699	1.49862e-09
CALCOCO1	12q13.13	-1.69198	1.26123e-23
CALCOCO2	17q21.32	-1.12847	4.29029e-22
CALCR	7q21.3	-2.92053	1.24116e-18
CALCRL	2q32.1	-1.4875	7.58431e-12
CALD1	7q33	-0.792398	1.33454e-08
CALHM1	10q24.33	0.618257	0.00969236
CALHM2	10q24.33	-0.526062	3.1142e-06
CALHM3	10q24.33	1.57815	9.68194e-05
CALHM5	6q22.1	-1.26137	3.28753e-09
CALHM6	6q22.1	1.51612	2.97244e-13
CALM1	14q32.11	-0.448707	1.63703e-06
CALM2	2p21	0.436119	5.94477e-05
CALM2P2	10q22.1	-1.07796	1.60379e-09
CALM3	19q13.32	0.328389	0.000156836
CALML3	10p15.1	-3.52662	4.73603e-10
CALML3-AS1	10p15.1	-1.25722	0.00102081
CALML4	15q23	0.399077	0.00099837
CALML5	10p15.1	2.85228	1.13525e-05
CALN1	7q11.22	-4.31815	1.0331e-16
CALR	19p13.13	1.31454	1.98444e-23
CALU	7q32.1	0.834261	1.63676e-12
CAMK1	3p25.3	-1.1383	1.0152e-14
CAMK1G	1q32.2	1.4863	1.48188e-09
CAMK2A	5q32	1.11099	1.85663e-06
CAMK2B	7p13	-1.89655	0.000268637
CAMK2D	4q26	-0.545344	5.64875e-07
CAMK2N1	1p36.12	-1.59616	9.53497e-09
CAMK2N2	3q27.1	2.41288	4.96599e-19
CAMK4	5q22.1	0.406856	0.00266922
CAMKK2	12q24.31	-0.308285	0.000139983
CAMKMT	2p21	0.450602	5.32214e-09
CAMKV	3p21.31	2.22177	1.67033e-08
CAMLG	5q31.1	-0.688391	5.43378e-14
CAMP	3p21.31	2.90393	2.47007e-11
CAMSAP3	19p13.2	0.861112	2.49765e-05
CAMTA1	1p36.31-p36.23	0.144745	0.0294358
CAMTA1-DT	1p36.31	0.956903	2.94788e-07
CAMTA2	17p13.2	-0.678867	5.97456e-14
CANT1	17q25.3	0.455669	0.000554335
CAP1	1p34.2	0.222298	0.000255898
CAP2	6p22.3	-0.838417	2.70811e-06
CAP2P1	14q31.3	0.901023	0.00208381
CAPG	2p11.2	1.34086	1.57783e-13
CAPN1	11q13.1	0.547395	1.51346e-06
CAPN10	2q37.3	0.433021	0.000110829
CAPN11	6p21.1	-3.89147	2.80261e-24
CAPN12	19q13.2	0.753284	4.72883e-05
CAPN13	2p23.1	-1.90895	0.006552
CAPN14	2p23.1	0.245485	0.0326462
CAPN15	16p13.3	1.15075	8.9233e-18
CAPN3	15q15.1	-1.8012	1.67357e-12
CAPN5	11q13.5	-0.673907	2.21248e-07
CAPN6	Xq23	-1.53518	0.00155469
CAPN7	3p25.1	-0.623393	1.68208e-07
CAPN8	1q41	-4.60856	6.53863e-13
CAPRIN1	11p13	0.358987	0.00393764
CAPRIN2	12p11.21	-0.435742	0.00099837
CAPS	19p13.3	1.53016	7.71366e-10
CAPS2	12q21.1-q21.2	-1.76641	2.83724e-19
CAPZA1	1p13.2	0.645226	6.80067e-12
CAPZA2	7q31.2	-0.256441	7.35854e-05
CAPZA3	12p12.3	-4.28022	9.65623e-14
CAPZB	1p36.13	0.245447	1.11873e-05
CARD10	22q13.1	-1.29598	4.42896e-11
CARD11	7p22.2	0.570903	0.000171342
CARD14	17q25.3	0.396243	0.0285128
CARD17	11q22.3	3.41205	2.93641e-15
CARD19	9q22.31	0.441415	0.000158862
CARD6	5p13.1	-1.21164	7.34039e-11
CARD8	19q13.33	-1.03265	6.73037e-14
CARD8-AS1	19q13.33	-0.496282	0.0206836
CARD9	9q34.3	0.82257	1.2108e-06
CARF	2q33.2	-1.13764	1.47064e-13
CARHSP1	16p13.2	0.218994	0.000275298
CARM1	19p13.2	0.825618	1.30596e-12
CARMIL1	6p22.2	0.381356	0.0127631
CARMIL2	16q22.1	2.36449	2.094e-13
CARMIL3	14q11.2	0.478607	0.00485315
CARMN	5q32	-4.97707	5.64732e-23
CARNS1	11q13.2	-0.502645	0.00550731
CARS	11p15.4	0.510587	2.28538e-11
CARS2	13q34	0.544835	4.564e-09
CASC1	12p12.1	-2.435	3.0003e-12
CASC10	10p12.31	0.944401	0.000101088
CASC18	12q23.3	-0.923407	0.00407636
CASC2	10q26.11	-1.21668	2.23677e-11
CASC3	17q21.1	-0.492286	6.89769e-08
CASC4	15q15.3	-0.930366	3.13951e-12
CASC8	8q24.21	0.320155	0.0344902
CASD1	7q21.3	-0.925659	3.25275e-10
CASK	Xp11.4	0.164448	0.015489
CASK-AS1	Xp11.4	1.62204	0.000222562
CASKIN1	16p13.3	0.933396	0.00800315
CASKIN2	17q25.1	-0.37617	0.00127627
CASP1	11q22.3	-0.31476	0.0190347
CASP10	2q33.1	-0.862267	4.62822e-07
CASP12	11q22.3	-3.45289	6.48632e-24
CASP14	19p13.12	2.83349	1.54285e-05
CASP2	7q34	0.669739	6.43247e-09
CASP3	4q35.1	0.604277	2.18918e-11
CASP4	11q22.3	-0.396677	1.16845e-05
CASP5	11q22.3	1.36002	1.03722e-08
CASP6	4q25	0.362325	0.00114183
CASP7	10q25.3	-0.205066	0.00763497
CASP9	1p36.21	-0.383816	0.00190591
CASQ1	1q23.2	-1.2531	5.40002e-10
CASQ2	1p13.1	-4.19863	2.851e-23
CAST	5q15	-0.81817	2.25291e-15
CASTOR1	22q12.2	-0.973469	1.70047e-09
CASTOR2	7q11.23	-0.53809	0.00255974
CASTOR3	7q22.1	-0.721454	5.05105e-05
CASZ1	1p36.22	-0.609098	0.0287435
CAT	11p13	-1.8145	1.352e-20
CATSPER1	11q13.1	2.06727	2.19554e-13
CATSPER2	15q15.3	-1.35159	4.57651e-12
CATSPER2P1	15q15.3	-0.429418	0.00216209
CATSPERB	14q32.12	-1.06412	0.0296665
CATSPERE	1q44	-0.842157	1.49353e-05
CATSPERG	19q13.2	-0.765789	5.33765e-05
CAV1	7q31.2	-3.77979	4.69395e-24
CAV2	7q31.2	-2.74439	2.87575e-21
CAV3	3p25.3	-3.46224	2.87705e-22
CAVIN1	17q21.31	-1.90301	1.04107e-21
CAVIN2	2q32.3	-5.49399	1.10305e-24
CAVIN3	11p15.4	0.559555	0.0213903
CAVIN4	9q31.1	1.68197	1.16663e-17
CBARP	19p13.3	1.58371	2.70945e-09
CBFA2T3	16q24.3	-1.40551	6.09255e-10
CBFB	16q22.1	0.644313	3.12776e-10
CBL	11q23.3	-0.508303	0.00167868
CBLB	3q13.11	-0.327585	0.00694262
CBLC	19q13.32	0.953714	4.46329e-06
CBLN1	16q12.1	-2.78929	1.21475e-13
CBLN2	18q22.3	0.483168	0.0170464
CBLN3	14q12	-0.634341	2.87613e-05
CBLN4	20q13.2	-3.80734	3.08912e-15
CBR1	21q22.12	0.655897	1.34366e-07
CBR3	21q22.12	0.313163	0.0372422
CBR4	4q32.3	-0.928486	2.59712e-11
CBS	21q22.3	3.44065	4.54317e-15
CBSL	21p12	0.738096	0.0154544
CBWD1	9p24.3	0.195484	0.0263009
CBX1	17q21.32	0.484754	1.31181e-06
CBX2	17q25.3	3.65575	4.70079e-23
CBX3	7p15.2	0.940496	5.91335e-16
CBX3P4	12p13.33	0.706557	0.0383485
CBX3P9	6q22.1	0.405619	0.000227528
CBX4	17q25.3	0.774074	6.58985e-11
CBX6	22q13.1	-0.733761	1.05273e-07
CBX7	22q13.1	-2.57282	4.97949e-23
CBX8	17q25.3	1.26793	1.9528e-13
CBY3	5q35.3	0.41844	0.0271693
CC2D1B	1p32.3	0.44789	6.78071e-08
CC2D2A	4p15.32	-1.31765	1.81724e-19
CC2D2B	10q24.1	-1.58834	1.93689e-10
CCAR1	10q21.3	0.480156	2.13742e-05
CCBE1	18q21.32	-2.4032	1.62578e-18
CCDC102B	18q22.1	-0.334304	0.0134594
CCDC110	4q35.1	-1.20963	3.57507e-06
CCDC113	16q21	-0.485743	0.000486445
CCDC115	2q21.1	-0.332963	0.000315128
CCDC116	22q11.21	-1.02818	5.97587e-10
CCDC12	3p21.31	0.270056	0.00200928
CCDC120	Xp11.23	0.087427	0.0230625
CCDC121	2p23.3	-0.804944	2.45373e-14
CCDC122	13q14.11	-0.738773	5.56265e-06
CCDC124	19p13.11	1.06332	1.76272e-11
CCDC125	5q13.2	-0.833912	7.81089e-08
CCDC126	7p15.3	-0.710335	3.91314e-09
CCDC127	5p15.33	-0.302312	0.0047128
CCDC13	3p22.1	-0.443539	0.000676767
CCDC130	19p13.13	0.344119	0.00184698
CCDC134	22q13.2	0.633859	4.58712e-08
CCDC136	7q32.1	-1.82915	5.34324e-11
CCDC137	17q25.3	1.36421	3.80991e-17
CCDC138	2q13	0.772774	1.57788e-08
CCDC13-AS1	3p22.1	-0.849588	6.43087e-07
CCDC141	2q31.2	-2.17642	2.28161e-16
CCDC142	2p13.1	0.724922	9.31772e-08
CCDC144A	17p11.2	-3.12847	1.13824e-12
CCDC144B	17p11.2	-1.15603	0.00875105
CCDC144NL-AS1	17p11.2	-0.968662	0.00308333
CCDC146	7q11.23	-0.896003	2.81315e-09
CCDC148	2q24.1	-1.39372	1.85663e-06
CCDC149	4p15.2	-0.458757	8.18419e-05
CCDC150	2q33.1	2.28418	2.0047e-20
CCDC152	5p12	-2.68645	9.71802e-24
CCDC153	11q23.3	-0.315476	0.0358462
CCDC154	16p13.3	0.364887	0.0244338
CCDC157	22q12.2	0.243925	0.00401618
CCDC158	4q21.1	-3.50525	3.14845e-24
CCDC159	19p13.2	-0.652717	5.41124e-05
CCDC160	Xq26.2	-1.72879	4.23108e-06
CCDC162P	6q21	-1.62092	4.564e-09
CCDC163	1p34.1	0.383479	0.00292797
CCDC167	6p21.2	2.06094	4.12405e-24
CCDC168	13q33.1	1.39426	2.58799e-08
CCDC17	1p34.1	-0.495533	0.00448565
CCDC170	6q25.1	-3.49806	1.48555e-23
CCDC171	9p22.3	-0.477849	0.00374318
CCDC173	2q31.1	-1.35837	2.80285e-07
CCDC174	3p25.1	-0.343155	1.55877e-05
CCDC178	18q12.1	-4.46637	1.27785e-24
CCDC18	1p22.1	0.893806	1.91732e-12
CCDC180	9q22.33	-1.0262	3.8395e-08
CCDC181	1q24.2	-0.542417	0.0201704
CCDC183	9q34.3	-0.416407	0.00272331
CCDC184	12q13.11	-1.54737	3.49966e-11
CCDC185	1q41	3.48179	1.58787e-11
CCDC186	10q25.3	-0.672334	0.000285676
CCDC188	22q11.21	-1.17508	2.54402e-06
CCDC189	16p11.2	1.05412	1.93014e-07
CCDC18-AS1	1p22.1	-1.34158	2.98217e-14
CCDC190	1q23.3	-1.67399	0.000214998
CCDC191	3q13.31	-1.01305	2.41059e-09
CCDC192	5q23.2-q23.3	-0.722871	6.76031e-06
CCDC22	Xp11.23	0.188095	0.0308829
CCDC25	8p21.1	-0.811664	1.76272e-11
CCDC27	1p36.32	-1.42628	0.000339394
CCDC28A	6q24.1	-0.35539	4.06837e-09
CCDC28B	1p35.2	1.02743	3.45888e-10
CCDC3	10p13	-2.10038	2.624e-17
CCDC30	1p34.2	-1.02822	3.79063e-07
CCDC32	15q15.1	-0.714713	8.96042e-14
CCDC33	15q24.1	-1.32335	0.003137
CCDC34	11p14.1	0.37713	0.00612228
CCDC36	3p21.31	-2.51424	2.68642e-22
CCDC38	12q23.1	-2.04359	6.37052e-15
CCDC39	3q26.33	-1.38405	1.51979e-11
CCDC40	17q25.3	-0.414854	0.013106
CCDC43	17q21.31	0.156781	0.0149549
CCDC50	3q28	-1.05548	2.624e-17
CCDC51	3p21.31	0.342487	5.8212e-06
CCDC54	3q13.12	-1.1284	4.04933e-06
CCDC58	3q21.1	0.595039	2.39807e-14
CCDC62	12q24.31	-0.239674	0.0443715
CCDC65	12q13.12	-0.579961	0.0016239
CCDC66	3p14.3	-0.516214	0.000265373
CCDC68	18q21.2	-2.24957	3.69884e-14
CCDC69	5q33.1	-2.8223	4.80354e-21
CCDC71	3p21.31	-0.353455	0.019193
CCDC71L	7q22.3	0.272186	0.0296665
CCDC73	11p13	0.850957	6.86629e-07
CCDC74A	2q21.1	-1.20489	0.00012455
CCDC74B	2q21.1	-1.23668	0.000160865
CCDC77	12p13.33	0.999312	2.56532e-12
CCDC78	16p13.3	1.72458	2.68234e-12
CCDC8	19q13.32	-2.72203	6.45584e-11
CCDC80	3q13.2	-2.36112	3.79038e-15
CCDC82	11q21	-0.419177	0.000177963
CCDC84	11q23.3	-0.184636	0.0203402
CCDC85A	2p16.1	-3.18981	1.90143e-20
CCDC85B	11q13.1	1.14252	5.8212e-06
CCDC85C	14q32.2	0.143756	0.0353038
CCDC86	11q12.2	0.898517	6.36956e-12
CCDC88B	11q13.1	0.801505	0.00583342
CCDC88C	14q32.11-q32.12	0.405909	0.00700702
CCDC89	11q14.1	-1.42611	2.34021e-14
CCDC9	19q13.32	0.585032	0.000192022
CCDC93	2q14.1	-0.313609	0.00104377
CCDC96	4p16.1	-0.62437	0.000175668
CCHCR1	6p21.33	1.01289	2.65507e-10
CCIN	9p13.3	0.446556	0.0171981
CCKBR	11p15.4	4.0847	1.53961e-08
CCL11	17q12	4.4255	7.9315e-20
CCL13	17q12	-0.866044	0.0437149
CCL14	17q12	-5.48102	1.27785e-24
CCL16	17q12	-3.82858	1.11633e-22
CCL17	16q21	1.46759	3.30277e-08
CCL18	17q12	1.54141	0.00118015
CCL20	2q36.3	2.86407	1.93715e-18
CCL21	9p13.3	-4.51556	8.65532e-16
CCL23	17q12	-1.69255	1.88229e-11
CCL24	7q11.23	-1.82371	2.82401e-06
CCL25	19p13.2	1.94584	2.3373e-09
CCL28	5p12	-4.13626	4.82243e-13
CCL4L2	17q12	1.0668	0.000268637
CCL5	17q12	1.05821	6.22165e-07
CCL7	17q12	Inf	7.2061e-17
CCM2	7p13	0.329513	6.46485e-06
CCM2L	20q11.21	-2.34317	6.29189e-22
CCNA1	13q13.3	0.724994	0.000987186
CCNA2	4q27	3.82306	2.57347e-24
CCNB1	5q13.2	3.03329	1.43209e-24
CCNB2	15q22.2	3.97106	1.29429e-24
CCNC	6q16.2	0.485941	0.000106546
CCND1	11q13.3	-0.666006	0.00245516
CCND2	12p13.32	-1.28478	2.22546e-16
CCND2-AS1	12p13.32	-2.81207	5.19968e-16
CCND3P1	10p11.23	-1.1165	0.000551612
CCNDBP1	15q15.2	-1.34581	5.81324e-23
CCNE1	19q12	3.85543	2.6105e-24
CCNE2	8q22.1	2.31887	2.93667e-18
CCNF	16p13.3	2.04444	2.10684e-21
CCNG1	5q34	-1.28876	2.77694e-20
CCNG2	4q21.1	-1.1618	1.63261e-16
CCNH	5q14.3	-1.04198	7.84251e-22
CCNI	4q21.1	-0.589631	1.88243e-11
CCNI2	5q31.1	0.43512	0.0427366
CCNJ	10q24.1	0.656102	3.37249e-07
CCNL1	3q25.31	-0.202207	0.0072799
CCNQ	Xq28	0.980694	1.87078e-19
CCNT1	12q13.11-q13.12	-0.469627	1.5813e-05
CCNT2	2q21.3	-0.335275	0.00324637
CCNT2-AS1	2q21.3	-0.253203	0.00305174
CCNYL2	10q11.21	0.527952	0.0186642
CCPG1	15q21.3	-1.03442	2.54475e-15
CCR1	3p21.31	1.04382	0.00012455
CCR10	17q21.2	-0.761654	7.61909e-06
CCR3	3p21.31	1.39366	8.46485e-09
CCR4	3p22.3	1.92884	2.32109e-09
CCR5	3p21.31	0.876369	3.63007e-06
CCR7	17q21.2	1.54601	6.89769e-08
CCR8	3p22.1	3.8538	2.43858e-17
CCS	11q13.2	0.44964	0.000147322
CCSAP	1q42.13	0.657427	8.83987e-08
CCSER1	4q22.1	-1.34709	2.73271e-08
CCSER2	10q23.1	-0.593105	7.44895e-07
CCT2	12q15	0.407406	5.15138e-06
CCT3	1q22	1.48938	3.21431e-21
CCT4	2p15	0.454363	2.79487e-06
CCT5	5p15.2	1.32209	4.24101e-16
CCT6A	7p11.2	0.947773	1.88449e-14
[truncated: 13,406 more rows]

## Sheet: Table SE nonTNBC
Table SE: A complete list of the 16,124 genes associated with non-TNBC along with estimates of P-values
gene_name	Chromosome	logFC	adjust P-value
A1BG	19q13.43	0.908234	7.42606e-12
A1BG-AS1	19q13.43	0.593607	9.47164e-09
A2M	12p13.31	-1.38045	8.38248e-36
A2M-AS1	12p13.31	-1.32667	3.21122e-32
A2ML1	12p13.31	-1.20936	6.61746e-08
A2MP1	12p13.31	-1.52493	9.32303e-22
A4GNT	3q22.3	-1.31384	1.6961e-09
AAAS	12q13.13	0.340834	3.796e-10
AADAC	3q25.1	-5.6453	3.1957e-26
AADACL2-AS1	3q25.1	-1.79221	1.1969e-09
AADACP1	3q25.1	-2.80487	8.43291e-36
AADAT	4q33	-0.802543	5.29468e-12
AAGAB	15q23	0.829208	6.98264e-26
AAK1	2p13.3	-0.176832	0.0079673
AAMDC	11q14.1	-0.274856	0.000171389
AAMP	2q35	0.353197	8.64553e-11
AANAT	17q25.1	0.375922	0.00434332
AAR2	20q11.23	0.223473	2.03778e-08
AARD	8q24.11	0.298815	0.00185015
AARS2	6p21.1	0.44368	5.56137e-05
AARSD1	17q21.31	0.263148	0.00684027
AASDH	4q12	-0.177696	0.00345191
AASS	7q31.32	-1.67336	2.81801e-28
AATF	17q12	0.465288	2.67318e-16
AATK	17q25.3	0.357083	0.00346472
ABALON	20q11.21	0.719784	3.30333e-11
ABAT	16p13.2	1.2932	1.05288e-12
ABCA1	9q31.1	-0.961454	6.6003e-15
ABCA10	17q24.3	-3.71693	7.48882e-42
ABCA12	2q35	1.82425	9.4498e-08
ABCA13	7p12.3	-3.26438	2.98886e-14
ABCA17P	16p13.3	0.655215	1.98512e-10
ABCA2	9q34.3	0.19957	0.010905
ABCA3	16p13.3	1.00199	4.56662e-16
ABCA4	1p22.1	-0.67532	0.00342028
ABCA5	17q24.3	-1.54124	2.13146e-33
ABCA6	17q24.2-q24.3	-2.79602	2.2663e-37
ABCA7	19p13.3	0.427237	7.46774e-07
ABCA8	17q24.2	-4.11922	1.2788e-40
ABCA9	17q24.2	-3.72007	1.56176e-40
ABCB1	7q21.12	-2.21463	2.70342e-29
ABCB10	1q42.13	0.34483	8.97078e-08
ABCB11	2q31.1	-1.81192	8.47098e-16
ABCB4	7q21.12	0.614998	6.30845e-12
ABCB5	7p21.1	-4.43269	2.7011e-37
ABCB7	Xq13.3	-0.218567	0.000158019
ABCB8	7q36.1	1.13173	6.64152e-34
ABCB9	12q24.31	0.665132	5.96072e-13
ABCC1	16p13.11	0.332014	8.54024e-06
ABCC10	6p21.1	0.295331	6.27017e-06
ABCC11	16q12.1	1.50641	1.42337e-05
ABCC12	16q12.1	1.53846	4.62846e-05
ABCC13	21q11.2	3.16321	8.36166e-12
ABCC2	10q24.2	-0.971156	1.98685e-11
ABCC5	3q27.1	0.876985	6.33004e-15
ABCC6	16p13.11	-1.27374	4.23317e-13
ABCC6P1	16p12.3	-2.14558	9.46871e-18
ABCC6P2	16p13.11	-0.467858	0.0274346
ABCC8	11p15.1	0.761536	0.000409658
ABCC9	12p12.1	-1.91475	1.51335e-23
ABCD1	Xq28	0.552085	9.29894e-10
ABCD2	12q12	-3.68623	2.47567e-32
ABCD3	1p21.3	0.527276	1.69117e-08
ABCD4	14q24.3	-0.463337	2.02355e-12
ABCF1	6p21.33	0.365797	4.79671e-12
ABCF2	7q36.1	0.32564	2.49199e-11
ABCF3	3q27.1	0.529211	8.7387e-23
ABCG1	21q22.3	0.839838	1.15457e-20
ABCG2	4q22.1	-1.53148	9.58262e-25
ABCG8	2p21	-1.39496	9.83246e-07
ABHD1	2p23.3	-0.499015	1.25251e-05
ABHD11	7q11.23	1.16122	1.46659e-26
ABHD11-AS1	7q11.23	0.842323	5.56958e-08
ABHD12	20p11.21	0.96596	5.15635e-35
ABHD12B	14q22.1	-0.751202	0.00196999
ABHD13	13q33.3	-0.267143	5.58828e-05
ABHD14B	3p21.2	-0.572491	1.80478e-26
ABHD15	17q11.2	-0.284832	2.03032e-05
ABHD16A	6p21.33	0.468409	1.06906e-10
ABHD17A	19p13.3	0.383519	1.97691e-08
ABHD17C	15q25.1	1.14858	1.27499e-19
ABHD18	4q28.2	0.329423	0.0104274
ABHD2	15q26.1	0.60199	7.30962e-07
ABHD3	18q11.2	0.654675	8.02232e-14
ABHD5	3p21.33	-0.495564	1.21085e-14
ABHD6	3p14.3	-1.22092	2.48479e-28
ABHD8	19p13.11	0.662215	2.22507e-13
ABI2	2q33.2	-0.248461	0.0108509
ABI3	17q21.32	0.260228	0.00517899
ABI3BP	3q12.2	-2.29146	8.87287e-28
ABL1	9q34.12	-0.0781904	0.0280217
ABL2	1q25.2	0.360099	2.06245e-06
ABLIM1	10q25.3	-1.54805	1.01135e-38
ABLIM3	5q32	-1.19884	4.54446e-21
ABO	9q34.2	-1.89134	1.85425e-19
ABRACL	6q24.1	0.857303	8.25275e-22
ABRAXAS1	4q21.23	-0.551277	2.18335e-10
ABT1	6p22.2	0.131751	0.000102988
ABTB1	3q21.3	-0.459937	1.33458e-05
ACAA2	18q21.1	-0.968365	1.98484e-32
ACACB	12q24.11	-2.69548	1.45589e-37
ACAD10	12q24.12	0.228782	0.00654904
ACAD11	3q22.1	-0.905754	1.7292e-18
ACAD8	11q25	-0.369524	5.67988e-08
ACADL	2q34	-4.90726	7.88751e-40
ACADM	1p31.1	-0.460876	5.35064e-11
ACADS	12q24.31	-1.16341	3.51617e-18
ACADVL	17p13.1	-0.723426	2.08512e-13
ACAN	15q26.1	2.66303	1.02522e-31
ACAP2	3q29	-0.149798	0.0198037
ACAP3	1p36.33	0.77148	1.54982e-16
ACAT1	11q22.3	-0.626661	1.3054e-15
ACAT2	6q25.3	0.401673	2.86638e-08
ACBD3	1q42.12	0.656421	6.74684e-19
ACBD3-AS1	1q42.12	0.224592	0.00268372
ACBD5	10p12.1	0.154857	0.00597739
ACBD6	1q25.2-q25.3	0.753208	2.93274e-29
ACCS	11p11.2	-0.791045	2.2529e-15
ACE	17q23.3	-0.345399	0.00113837
ACE2	Xp22.2	-3.13672	1.10529e-33
ACER2	9p22.1	-0.91915	8.91259e-08
ACER3	11q13.5	-0.538857	1.20174e-07
ACIN1	14q11.2	0.278888	0.000102244
ACKR1	1q23.2	-2.84483	3.10416e-30
ACKR2	3p22.1	-1.4723	7.60393e-21
ACKR3	2q37.3	-1.47972	1.60687e-14
ACKR4	3q22.1	-2.03589	3.51868e-21
ACLY	17q21.2	0.564995	8.77178e-12
ACO1	9p21.1	-1.30647	1.41945e-27
ACOT13	6p22.3	0.133321	0.00333742
ACOT4	14q24.3	1.11828	1.46613e-20
ACOT6	14q24.3	0.435991	0.0160423
ACOT7	1p36.31	1.15352	2.15827e-25
ACOT8	20q13.12	0.534428	4.56813e-21
ACOT9	Xp22.11	-0.339851	2.3649e-10
ACOX1	17q25.1	-0.392992	8.83288e-10
ACOX3	4p16.1	0.385906	0.000338871
ACOXL	2q13	0.483286	0.000148997
ACOXL-AS1	2q13	-0.790274	1.56837e-08
ACP1	2p25.3	0.427742	5.83847e-20
ACP2	11p11.2	0.594229	2.10388e-18
ACP5	19p13.2	0.842963	3.08645e-11
ACP6	1q21.2	0.485902	8.60844e-06
ACR	22q13.33	-1.45666	5.3879e-21
ACRBP	12p13.31	0.533013	1.03474e-07
ACRV1	11q24.2	1.13533	1.35884e-13
ACSBG1	15q25.1	-0.32968	0.0392859
ACSBG2	19p13.3	-0.936272	3.68148e-09
ACSL1	4q35.1	-2.06515	4.27653e-28
ACSL3	2q36.1	0.208046	0.00221743
ACSL4	Xq23	-1.36883	2.02553e-29
ACSL5	10q25.2	-1.3231	7.15726e-26
ACSM3	16p12.3	-1.99682	2.53045e-17
ACSM4	12p13.31	-1.31911	1.56979e-09
ACSM5	16p12.3	-2.79898	2.15532e-36
ACSM6	10q23.33	-1.12633	2.79916e-06
ACSS1	20p11.21	0.497855	2.52376e-06
ACSS2	20q11.22	-1.21859	8.83663e-40
ACSS3	12q21.31	-1.13643	1.80729e-15
ACTA1	1q42.13	0.815622	0.000111044
ACTA2	10q23.31	-1.82254	4.5744e-24
ACTA2-AS1	10q23.31	-2.60912	9.7513e-23
ACTB	7p22.1	0.32928	2.03821e-10
ACTBL2	5q11.2	-1.87131	1.16825e-07
ACTC1	15q14	-0.47618	0.00230209
ACTG1	17q25.3	0.498295	4.42563e-18
ACTG1P1	3q23	0.355517	0.000309955
ACTG1P12	3p25.2	-0.435484	0.0262502
ACTG1P14	9p24.1	0.23987	0.0310411
ACTG1P15	15q14	0.401072	0.0395435
ACTG1P20	1p36.11	-0.290005	0.0321362
ACTG1P23	3q26.31	0.299053	0.0134171
ACTG1P3	20p13	0.670175	3.4992e-07
ACTG2	2p13.1	-4.37659	1.62105e-31
ACTL10	20q11.22	1.20263	1.21149e-16
ACTL6A	3q26.33	0.583701	9.01445e-21
ACTL8	1p36.13	Inf	6.87719e-16
ACTN1	14q24.1	-0.389087	2.57418e-06
ACTN1-AS1	14q24.1	-0.420128	0.00093003
ACTN4P1	4q26	-0.283431	0.0109926
ACTR1A	10q24.32	0.20157	5.67936e-07
ACTR2	2p14	0.406631	1.88373e-11
ACTR3	2q14.1	0.320382	5.59973e-10
ACTR5	20q11.23	0.362112	4.96591e-11
ACTR6	12q23.1	0.0983901	0.0387936
ACTRT3	3q26.2	-0.245282	4.3275e-05
ACVR1	2q24.1	-0.361539	8.43712e-08
ACVR1B	12q13.13	0.33917	5.1004e-06
ACVR1C	2q24.1	-4.99218	2.86871e-36
ACVR2A	2q22.3-q23.1	-0.826175	2.29953e-21
ACVR2B-AS1	3p22.2	-0.804877	5.58629e-11
ACVRL1	12q13.13	-0.996252	1.12461e-20
ACY1	3p21.2	0.567797	2.12136e-08
ACY3	11q13.2	-1.19762	0.000306116
ACYP1	14q24.3	0.288313	5.75539e-06
ACYP2	2p16.2	-0.548994	1.55662e-20
ADA	20q13.12	0.363075	0.0003284
ADAD2	16q24.1	-1.72464	5.01732e-14
ADAM11	17q21.31	-0.403123	0.037817
ADAM12	10q26.2	1.63182	1.67555e-15
ADAM15	1q21.3	0.606961	6.10072e-15
ADAM19	5q33.3	1.66268	8.32302e-27
ADAM1B	12q24.13	-0.311362	0.00185015
ADAM20	14q24.2	-0.461252	4.14918e-05
ADAM20P1	14q24.2	-0.332304	0.00569551
ADAM21	14q24.2	0.41964	0.0054471
ADAM22	7q21.12	-0.610773	6.63862e-08
ADAM23	2q33.3	-0.334793	3.05689e-05
ADAM32	8p11.22	-1.02199	2.67753e-10
ADAM33	20p13	-2.97157	1.05474e-38
ADAM8	10q26.3	2.20151	6.88108e-35
ADAMDEC1	8p21.2	2.80414	1.02784e-18
ADAMTS1	21q21.3	-2.3328	4.15655e-35
ADAMTS12	5p13.3-p13.2	0.775331	1.60626e-08
ADAMTS13	9q34.2	0.571982	5.21448e-06
ADAMTS14	10q22.1	4.00448	3.84649e-37
ADAMTS17	15q26.3	0.668689	4.81255e-06
ADAMTS18	16q23.1	-2.34168	4.20759e-21
ADAMTS19	5q23.3	1.20927	1.16181e-05
ADAMTS19-AS1	5q23.3	1.79611	1.56501e-09
ADAMTS2	5q35.3	0.430101	0.000596601
ADAMTS3	4q13.3	-1.90232	2.02301e-33
ADAMTS4	1q23.3	1.52658	8.33768e-17
ADAMTS5	21q21.3	-3.33242	2.53187e-44
ADAMTS6	5q12.3	1.2486	1.51211e-17
ADAMTS7	15q25.1	1.06282	1.21696e-16
ADAMTS7P1	15q25.2	0.881743	1.01614e-07
ADAMTS7P3	15q24.3	0.911557	7.24844e-09
ADAMTS8	11q24.3	-1.61192	2.44302e-11
ADAMTS9	3p14.1	-1.48933	1.06157e-27
ADAMTS9-AS1	3p14.1	-3.32614	3.87595e-36
ADAMTS9-AS2	3p14.1	-3.5901	4.27133e-41
ADAMTSL1	9p22.2-p22.1	-0.791538	7.55909e-10
ADAMTSL2	9q34.2	1.93913	3.15119e-32
ADAMTSL3	15q25.2	-1.01178	6.59789e-12
ADAMTSL4	1q21.2	-1.97387	7.95499e-31
ADAMTSL4-AS1	1q21.2	-0.533124	3.6456e-05
ADAMTSL5	19p13.3	0.77751	6.34127e-08
ADAP1	7p22.3	1.34552	1.7292e-18
ADAP2	17q11.2	0.191389	0.0351836
ADAR	1q21.3	0.806409	4.56202e-23
ADARB1	21q22.3	-0.501555	1.21493e-15
ADARB2	10p15.3	-0.880854	1.37974e-05
ADAT2	6q24.2	-0.568584	1.24512e-10
ADAT3	19p13.3	1.36179	2.07937e-16
ADCK1	14q24.3	0.116962	0.00223834
ADCK2	7q34	0.56477	5.4412e-20
ADCK5	8q24.3	1.18037	1.30408e-24
ADCY10P1	6p21.1	-0.660304	2.22303e-11
ADCY2	5p15.31	-0.367373	0.0295869
ADCY3	2p23.3	-0.718236	2.52687e-16
ADCY4	14q12	-1.67911	1.67419e-31
ADCY5	3q21.1	-1.94298	5.16261e-19
ADCY6	12q13.12	-0.378087	1.06889e-06
ADCY9	16p13.3	0.421169	1.21932e-06
ADCYAP1R1	7p14.3	-3.0896	2.31936e-41
ADD1	4p16.3	-0.272249	4.68187e-12
ADD2	2p13.3	-1.33176	6.74517e-18
ADD3	10q25.1-q25.2	-1.49338	1.28419e-31
ADD3-AS1	10q25.1	-2.50874	1.91022e-38
ADGB	6q24.3	0.812596	8.56641e-05
ADGRA2	8p11.23	-1.30345	2.16375e-24
ADGRA3	4p15.2	-1.0248	5.75144e-29
ADGRB2	1p35.2	1.96962	6.2683e-22
ADGRB3	6q12-q13	-2.43155	7.0436e-33
ADGRD1	12q24.33	-2.5517	1.33733e-27
ADGRD2	9q33.3	-6.27014	3.29574e-21
ADGRE1	19p13.3-p13.2	0.539208	5.08839e-05
ADGRE2	19p13.12	-0.368996	0.0468936
ADGRE3	19p13.12	-1.10023	2.43483e-07
ADGRE4P	19p13.2	-0.323065	0.0315815
ADGRE5	19p13.12	-0.475133	4.05e-08
ADGRF1	6p12.3	-2.60914	2.49317e-16
ADGRF2	6p12.3	Inf	1.36503e-05
ADGRF3	2p23.3	-1.00914	2.57942e-12
ADGRF4	6p12.3	1.94178	2.30354e-13
ADGRF5	6p12.3	-1.61442	3.70429e-34
ADGRF5P2	9p11.1	-2.0687	1.23418e-26
ADGRG2	Xp22.13	-2.40026	1.70381e-29
ADGRG3	16q21	-2.51019	2.1905e-29
ADGRG5	16q21	-0.678234	0.00888243
ADGRG6	6q24.2	-1.42377	9.32819e-12
ADGRL1	19p13.12	0.314227	9.73385e-06
ADGRL2	1p31.1	-1.54202	5.04301e-31
ADGRL3	4q13.1	-3.12061	4.32185e-36
ADGRL4	1p31.1	-1.5898	6.04068e-29
ADH1A	4q23	-4.72493	7.89377e-40
ADH1B	4q23	-5.96266	1.13077e-38
ADH1C	4q23	-4.64013	1.33167e-42
ADH4	4q23	-4.95507	3.63614e-38
ADH5	4q23	-0.891409	3.45767e-41
ADH5P4	6q12	-0.879864	1.35225e-12
ADH6	4q23	-1.94242	9.37981e-28
ADHFE1	8q13.1	-1.68242	9.54266e-34
ADI1	2p25.3	-0.365708	1.0855e-10
ADIPOQ	3q27.3	-6.0409	5.30819e-33
ADIPOR1	1q32.1	0.905895	1.38402e-32
ADIRF-AS1	10q23.2	-1.12219	6.40742e-22
ADM	11p15.4	-2.19237	6.29513e-27
ADM2	22q13.33	1.74953	3.81074e-28
ADM5	19q13.33	-1.07726	8.21309e-11
ADNP	20q13.13	0.4114	8.48996e-09
ADNP-AS1	20q13.13	-0.153579	0.0340017
ADORA1	1q32.1	-0.740476	1.73354e-05
ADORA2A	22q11.23	1.25344	4.38572e-12
ADORA2B	17p12	-1.11765	3.29064e-11
ADPGK	15q24.1	0.248205	2.09253e-08
ADPRH	3q13.33	-0.854429	9.8952e-28
ADPRHL1	13q34	0.69319	4.70156e-10
ADPRHL2	1p34.3	0.439906	2.58103e-15
ADPRM	17p13.1	-0.648944	3.29398e-17
ADRA1A	8p21.2	-4.37194	1.24161e-40
ADRA1B	5q33.3	-1.31277	4.52048e-11
ADRA1D	20p13	-0.705642	1.39731e-05
ADRA2A	10q25.2	-1.35181	8.07435e-21
ADRA2B	2q11.2	-1.3843	1.31947e-21
ADRA2C	4p16.3	-0.409035	0.0319982
ADRB1	10q25.3	-2.91968	3.94244e-23
ADRB2	5q32	-2.74615	7.48882e-42
ADRB3	8p11.23	-1.9881	5.02708e-13
ADRM1	20q13.33	0.860782	2.26008e-23
ADSS	1q44	0.698306	2.18732e-21
ADSSL1	14q32.33	-0.152494	0.0346825
ADTRP	6p24.1	-1.70558	5.33022e-16
AEBP1	7p13	1.20366	9.57471e-18
AEBP2	12p12.3	-0.383173	0.000291699
AEN	15q26.1	0.284774	6.07796e-05
AES	19p13.3	0.358187	4.3729e-09
AFAP1L1	5q32	-1.13339	1.27082e-23
AFAP1L2	10q25.3	-1.23419	1.79253e-14
AFDN	6q27	-0.332963	4.51374e-05
AFDN-DT	6q27	-0.448433	0.022346
AFF1	4q21.3-q22.1	-0.479791	3.97016e-08
AFF2	Xq28	-1.20183	1.02134e-17
AFF3	2q11.2	0.850447	9.98817e-05
AFG3L2	18p11.21	0.169193	0.0196491
AFMID	17q25.3	0.245816	4.70992e-05
AFP	4q13.3	-3.07091	1.29023e-10
AFTPH	2p14	0.433215	5.16262e-10
AGA	4q34.3	0.184939	0.000221735
AGAP1	2q37.2	-0.262988	0.00979015
AGAP11	10q23.2	-2.78821	1.73949e-30
AGAP1-IT1	2q37.2	2.42251	1.49269e-33
AGAP2	12q14.1	0.332682	0.00935248
AGAP2-AS1	12q14.1	0.179331	0.00100608
AGAP3	7q36.1	0.155285	0.00631267
AGAP5	10q22.2	0.290067	0.035801
AGAP9	10q11.22	-0.356755	0.0191099
AGBL2	11p11.2	0.866572	5.76806e-10
AGBL3	7q33	-0.31044	0.000315526
AGBL4	1p33	0.533024	0.000167068
AGBL5-IT1	2p23.3	-0.609659	7.07495e-07
AGFG1	2q36.3	-0.266312	1.32759e-05
AGFG2	7q22.1	-0.345158	0.000772329
AGGF1	5q13.3	0.247695	4.45978e-05
AGGF1P1	4q35.2	-0.988386	0.0242379
AGGF1P2	10q26.3	-0.735085	0.0333727
AGK	7q34	0.162779	0.000229395
AGMAT	1p36.21	1.00823	5.33042e-24
AGMO	7p21.2	-2.5859	9.65826e-36
AGO1	1p34.3	-0.182412	0.00264775
AGO2	8q24.3	-0.280836	0.00601
AGO3	1p34.3	-0.435862	2.29153e-08
AGO4	1p34.3	-0.50054	1.00846e-10
AGPAT1	6p21.32	0.102064	0.00186488
AGPAT2	9q34.3	-0.923711	4.87682e-08
AGPAT3	21q22.3	0.50066	3.43622e-11
AGPAT4	6q26	-0.861983	6.94198e-16
AGPAT4-IT1	6q26	-1.43738	1.24686e-19
AGPS	2q31.2	-0.193278	0.0323233
AGR2	7p21.1	2.34433	8.77942e-22
AGR3	7p21.1	2.72891	1.90904e-23
AGRN	1p36.33	0.687398	3.39825e-09
AGRP	16q22.1	1.43455	2.71208e-10
AGT	1q42.2	0.678105	0.000381816
AGTPBP1	9q21.33	-0.58827	1.06996e-13
AGTR1	3q24	-2.27826	3.21378e-13
AGTRAP	1p36.22	0.714695	4.57689e-19
AGXT	2q37.3	-2.97974	2.93055e-17
AGXT2	5p13.2	0.521815	0.00198137
AHCTF1	1q44	0.317932	8.65892e-05
AHCY	20q11.22	0.709581	2.10308e-13
AHDC1	1p36.11-p35.3	-0.389369	0.0128608
AHNAK	11q12.3	-1.31587	1.79593e-30
AHNAK2	14q32.33	-0.34479	0.0163847
AHR	7p21.1	-0.644406	2.71801e-08
AHRR	5p15.33	0.881491	1.91706e-08
AHSA1	14q24.3	0.363974	2.43601e-13
AICDA	12p13.31	-0.830384	0.00181926
AIF1L	9q34.12-q34.13	-1.81728	2.23745e-31
AIFM1	Xq26.1	0.557874	1.95542e-24
AIFM2	10q22.1	-1.39261	3.90077e-23
AIFM3	22q11.21	1.13249	2.36622e-18
AIG1	6q24.2	-0.395036	9.24444e-07
AIM2	1q23.1-q23.2	0.748933	5.14325e-06
AIMP1	4q24	0.111605	0.000436433
AIMP2	7p22.1	0.734091	2.63306e-30
AIP	11q13.2	0.28173	0.000273896
AIRE	21q22.3	0.648572	0.00467464
AJAP1	1p36.32	-1.33481	4.86315e-16
AJM1	9q34.3	2.03285	1.62226e-37
AJUBA	14q11.2	-0.379452	0.0232489
AK1	9q34.11	0.342559	9.41199e-07
AK2	1p35.1	0.0758877	0.00286988
AK3	9p24.1	-0.850743	1.86731e-30
AK3P3	7p15.3	-1.42153	5.52969e-21
AK4	1p31.3	-1.44703	5.49305e-30
AK4P1	17q11.2	-1.19059	3.32711e-15
AK4P3	12p11.21	-0.75342	0.0023329
AK4P4	9p24.1	0.520772	0.0116795
AK5	1p31.1	-3.64326	3.77341e-20
AK6	5q13.2	0.136871	0.00019419
AK7	14q32.2	-0.54397	0.00561616
AK8	9q34.13	1.51627	1.20904e-24
AKAP1	17q22	-0.592156	7.30552e-12
AKAP11	13q14.11	-0.551404	3.07412e-08
AKAP12	6q25.1	-2.37848	5.74794e-33
AKAP13	15q25.3	-0.503945	6.11983e-08
AKAP17A	Xp22.33 and Yp11.32	0.310907	4.73325e-05
AKAP2	9q31.3	-1.49543	5.8936e-20
AKAP3	12p13.32	-1.25929	2.17307e-16
AKAP5	14q23.3	1.15888	4.67194e-13
AKAP6	14q12	-2.00168	1.25285e-30
AKAP7	6q23.2	-0.936106	3.11238e-33
AKAP8	19p13.12	0.204562	0.000877637
AKAP8L	19p13.12	0.706994	3.31066e-14
AKAP9	7q21.2	0.417461	0.0156267
AKIP1	11p15.4	0.456253	1.75071e-16
AKIRIN2	6q15	-0.323448	3.07841e-13
AKNA	9q32	-0.236719	0.00908362
AKNAD1	1p13.3	-0.190106	0.0252171
AKR1A1	1p34.1	0.575655	7.04295e-21
AKR1B1	7q33	-0.521521	4.59286e-13
AKR1B15	7q33	-1.60168	1.22455e-17
AKR1C1	10p15.1	-4.42246	6.92478e-38
AKR1C2	10p15.1	-4.97131	2.02863e-34
AKR1C3	10p15.1	-2.70741	6.22938e-35
AKR1E2	10p15.1	-1.2165	1.2509e-15
AKR7A2	1p36.13	0.370797	4.1337e-07
AKR7A3	1p36.13	2.43879	1.01869e-15
AKR7L	1p36.13	1.21942	3.72024e-13
AKT1	14q32.33	0.64924	7.94383e-21
AKT1S1	19q13.33	0.630732	2.54425e-26
AKT3	1q43-q44	-1.30184	1.00823e-23
AKTIP	16q12.2	-0.23517	0.00305955
ALAD	9q32	-0.436373	4.05118e-11
ALAS2	Xp11.21	-2.18174	1.23871e-18
ALB	4q13.3	-3.45841	3.50501e-15
ALCAM	3q13.11	0.268401	6.00302e-05
ALDH16A1	19q13.33	0.737696	3.38319e-13
ALDH18A1	10q24.1	0.851923	1.28105e-29
ALDH1A1	9q21.13	-2.61223	9.87876e-39
ALDH1A2	15q21.3	-3.3034	2.10369e-42
ALDH1A3	15q26.3	-2.1787	8.76784e-30
ALDH1B1	9p13.1	0.722447	5.32748e-19
ALDH1L1	3q21.3	-4.68593	2.49206e-40
ALDH2	12q24.12	-1.58106	1.46016e-23
ALDH3A1	17p11.2	-3.23448	3.20599e-30
ALDH3A2	17p11.2	-0.779599	4.30555e-13
ALDH3B1	11q13.2	0.354142	0.000132214
ALDH3B2	11q13.2	0.722198	0.000916935
ALDH4A1	1p36.13	-0.606863	6.97122e-09
ALDH5A1	6p22.3	-0.438266	8.29122e-05
ALDH6A1	14q24.3	-0.515973	1.84024e-08
ALDH7A1	5q23.2	-0.403866	1.05077e-07
ALDH7A1P1	5q13.3	-0.34112	2.45163e-05
ALDH9A1	1q24.1	-0.291294	5.67977e-06
ALDOA	16p11.2	1.12019	4.71852e-31
ALDOAP1	3p21.2	0.841836	5.67157e-05
ALDOAP2	10q26.13	0.671541	5.66066e-05
ALDOB	9q31.1	-1.40161	7.95586e-19
ALDOC	17q11.2	-2.29602	3.10227e-35
ALG1	16p13.3	0.946688	2.43627e-33
ALG12	22q13.33	0.269765	0.000347171
ALG1L	3q21.2	0.229409	0.0142754
ALG1L12P	8p23.1	-0.502035	0.000836254
ALG1L13P	8p23.1	0.428585	0.0030204
ALG1L15P	3q25.31	0.626811	0.00138483
ALG1L2	3q22.1	0.305097	0.00568673
ALG1L3P	4p16.1	1.01743	0.00922693
ALG1L6P	3p12.3	-0.351393	0.000594181
ALG1L9P	11q13.4	0.882593	6.87418e-15
ALG2	9q22.33	0.109454	0.00810213
ALG3	3q27.1	0.769405	8.42511e-34
ALG5	13q13.3	0.0973032	0.0190805
ALG6	1p31.3	0.438646	1.37249e-12
ALG8	11q14.1	0.473637	4.19266e-12
ALG9	11q23.1	-0.686238	2.5281e-21
ALK	2p23.2-p23.1	-2.06963	1.17918e-24
ALKAL2	2p25.3	-3.94107	6.25569e-35
ALKBH1	14q24.3	0.424649	2.88212e-07
ALKBH2	12q24.11	0.308269	0.000440285
ALKBH3	11p11.2	-0.212401	0.00637921
ALKBH3-AS1	11p11.2	-0.423614	1.27234e-05
ALKBH4	7q22.1	0.482941	3.14692e-10
ALKBH6	19q13.12	0.727818	3.06092e-16
ALKBH7	19p13.3	0.704994	3.39162e-10
ALKBH8	11q22.3	-0.311118	0.00514131
ALMS1	2p13.1	0.262088	0.00319537
ALMS1P1	2p13.1	0.416172	0.0212195
ALOX12	17p13.1	-0.368748	0.000497943
ALOX12-AS1	17p13.1	-0.413105	2.74538e-08
ALOX12B	17p13.1	-0.824849	0.0181869
ALOX12P2	17p13.1	-1.15723	0.0218067
ALOX15P1	17p13.1	-0.860456	0.00651151
ALOX5AP	13q12.3	0.34035	0.0242932
ALOXE3	17p13.1	0.0371039	0.0165929
ALPK1	4q25	-0.365737	1.17527e-05
ALPK2	18q21.31-q21.32	0.620433	0.000354833
ALPK3	15q25.3	-0.838491	1.33366e-14
ALPL	1p36.12	-2.13459	1.3134e-29
ALS2CL	3p21.31	-1.0828	6.68015e-19
ALS2CR12	2q33.1	-0.361034	0.0123643
ALX4	11p11.2	-3.52236	3.72001e-28
ALYREF	17q25.3	0.904237	2.2774e-26
AMACR	5p13.2	0.824261	1.54031e-19
AMBP	9q32	0.914883	0.000406516
AMBRA1	11p11.2	0.383778	0.00024849
AMD1	6q21	-0.578102	7.65296e-07
AMD1P1	10p12.31	-0.885477	1.41566e-05
AMDHD2	16p13.3	0.879502	2.82653e-17
AMER1	Xq11.2	-0.192833	0.0128406
AMFR	16q13	0.182615	0.00473995
AMH	19p13.3	2.63286	5.71353e-18
AMHR2	12q13.13	0.530073	0.00226842
AMIGO1	1p13.3	-0.77708	2.62303e-16
AMIGO2	12q13.11	-1.52829	7.88252e-14
AMIGO3	3p21.31	1.26915	5.89166e-08
AMMECR1	Xq23	0.759132	5.31365e-14
AMN	14q32.32	-0.720666	0.00128584
AMN1	12p11.21	0.202001	0.00830832
AMOT	Xq23	-0.894458	3.35509e-13
AMOTL1	11q21	-1.6743	5.37918e-35
AMOTL2	3q22.2	-1.39472	2.5401e-36
AMPD1	1p13.2	-2.7483	4.4385e-19
AMPD2	1p13.3	0.321364	4.79341e-05
AMPD3	11p15.4	0.161413	0.0149582
AMT	3p21.31	-1.04521	1.27807e-12
AMY2B	1p21.1	-1.28191	3.91262e-21
AMZ1	7p22.3	2.77913	6.7223e-22
AMZ2	17q24.2	0.361331	1.56485e-14
ANAPC10	4q31.21	-0.157172	0.0390109
ANAPC11	17q25.3	1.10272	2.26971e-28
ANAPC13	3q22.2	0.136624	0.00093003
ANAPC15	11q13.4	0.23694	1.40087e-05
ANAPC16	10q22.1	-0.206959	1.68126e-06
ANAPC2	9q34.3	0.414537	9.12277e-09
ANAPC4	4p15.2	-0.255456	2.69353e-05
ANAPC5	12q24.31	0.136552	0.00207503
ANAPC7	12q24.11	0.53277	4.38798e-24
ANG	14q11.2	-0.642281	3.17315e-11
ANGEL2	1q32.3	0.419902	7.6563e-09
ANGPT1	8q23.1	-3.10342	2.30981e-38
ANGPT2	8p23.1	-0.45356	0.000155439
ANGPT4	20p13	-3.33792	2.55722e-40
ANGPTL1	1q25.2	-3.4146	1.30109e-37
ANGPTL2	9q33.3	-1.79346	4.30034e-29
ANGPTL3	1p31.3	-0.420108	0.0428343
ANGPTL4	19p13.2	-2.641	1.59406e-27
ANGPTL5	11q22.1	-3.26942	2.70785e-29
ANGPTL6	19p13.2	1.45139	1.02441e-21
ANGPTL7	1p36.22	-6.22062	1.97331e-38
ANGPTL8	19p13.2	-3.54859	6.49736e-27
ANK1	8p11.21	-0.446133	0.00943278
ANK2	4q25-q26	-2.13233	6.1468e-31
ANKAR	2q32.2	-0.682341	6.49424e-16
ANKDD1A	15q22.31	-1.18823	3.59567e-30
ANKDD1B	5q13.3	-1.24323	2.23404e-17
ANKEF1	20p12.2	0.745308	2.6852e-16
ANKFN1	17q22	-1.2873	8.15293e-05
ANKFY1	17p13.2	-0.448394	8.71417e-08
ANKH	5p15.2	-0.183719	0.0175307
ANKHD1-EIF4EBP3	5q31.3	0.104134	0.00357079
ANKIB1	7q21.2	0.196077	0.00225129
ANKK1	11q23.2	-1.58049	2.85389e-12
ANKLE2	12q24.33	0.132361	0.00111748
ANKMY1	2q37.3	0.495354	2.30245e-10
ANKMY2	7p21.1	-0.622992	1.86643e-15
ANKRD10	13q34	0.196914	0.0179172
ANKRD11	16q24.3	-0.357287	1.08504e-06
ANKRD12	18p11.22	-0.355646	0.000648305
ANKRD13A	12q24.11	-0.45174	6.06586e-06
ANKRD13B	17q11.2	0.562891	8.82679e-08
ANKRD13D	11q13.2	0.905816	2.66208e-23
ANKRD16	10p15.1	0.410844	8.25735e-09
ANKRD18A	9p13.1	-0.712547	0.0488078
ANKRD18B	9p13.3	-1.07736	0.000362166
ANKRD19P	9q22.31	0.367632	4.64137e-07
ANKRD2	10q24.2	0.373839	0.0123248
ANKRD20A21P	20q11.21	-1.28539	0.000491151
ANKRD20A5P	18p11.21	0.503446	0.0298894
ANKRD22	10q23.31	1.63879	9.64165e-23
ANKRD23	2q11.2	0.198714	0.0473265
ANKRD24	19p13.3	0.350374	0.0183481
ANKRD26P4	13q12.3	-0.513997	0.0386064
ANKRD29	18q11.2	-2.63677	2.92659e-41
ANKRD30A	10p11.21	1.1879	0.00366399
ANKRD30B	18p11.21	1.39113	7.50967e-06
ANKRD30BP1	21q11.2	1.74653	6.30998e-08
ANKRD31	5q13.3	-0.284215	0.027613
ANKRD33B	5p15.2	-1.54932	5.58676e-24
ANKRD35	1q21.1	-2.11685	1.31956e-32
ANKRD36	2q11.2	-0.253211	0.00715581
ANKRD36B	2q11.2	-0.258962	0.036726
ANKRD36C	2q11.1	-1.04404	2.99099e-09
ANKRD39	2q11.2	0.602811	5.41725e-21
ANKRD40	17q21.33	-0.637217	2.02173e-15
ANKRD42	11q14.1	0.431772	1.00447e-06
ANKRD45	1q25.1	-1.27425	3.78959e-14
ANKRD46	8q22.3	-0.434519	5.78636e-06
ANKRD50	4q28.1	0.605703	3.92434e-07
ANKRD52	12q13.3	0.386788	6.49814e-06
ANKRD53	2p13.3	-2.43109	1.17922e-41
ANKRD54	22q13.1	0.385884	1.27727e-11
ANKRD6	6q15	-0.651272	9.44296e-11
ANKRD61	7p22.1	0.453098	0.00186852
ANKRD62P1	22q11.1	-1.00216	0.0100273
ANKRD62P1-PARP4P3	22q11.1	-1.07399	0.00524101
ANKRD65	1p36.33	-1.39476	3.39438e-23
ANKRD7	7q31.31	-1.04118	1.18282e-07
ANKRD9	14q32.31	0.327459	0.00225129
ANKS1A	6p21.31	-0.319341	6.42343e-08
ANKS1B	12q23.1	0.636161	2.0251e-05
ANKS3	16p13.3	0.590908	2.24049e-11
ANKS6	9q22.33	-1.00591	9.37834e-17
ANKZF1	2q35	0.193099	0.0219049
ANLN	7p14.2	3.12706	9.29908e-37
ANO1	11q13.3	-1.11742	1.11062e-06
ANO2	12p13.31	-1.26593	1.03017e-14
ANO3	11p14.2	-3.45939	5.66811e-24
ANO4	12q23.1	-1.56101	7.02026e-19
ANO5	11p14.3	-1.97582	1.21618e-10
ANO6	12q12	-1.16637	1.38107e-28
ANO7	2q37.3	0.53936	6.21235e-09
ANO7L1	1p36.13	0.404314	1.68908e-07
ANO8	19p13.11	0.291178	0.000472411
ANO9	11p15.5	1.39625	1.42793e-21
ANP32A	15q23	0.448433	2.14345e-14
ANP32AP1	15q14	0.645593	2.54319e-06
ANP32E	1q21.2	0.303984	9.0661e-05
ANPEP	15q26.1	-2.22872	4.07678e-18
ANTXR2	4q21.21	-1.51068	3.75647e-32
ANTXRL	10q11.22	-3.66398	4.80329e-25
ANTXRLP1	10q11.22	-0.828115	0.0186324
ANXA1	9q21.13	-2.62293	4.94316e-44
ANXA10	4q32.3	0.746562	0.00325865
ANXA11	10q22.3	-0.345594	5.00456e-11
ANXA13	8q24.13	-0.663877	0.0150313
ANXA2	15q22.2	-0.150269	0.00462328
ANXA2P1	4q31.3	-0.520085	1.59272e-07
ANXA2P2	9p13.3	-0.264255	0.001534
ANXA2R	5p12	-0.348239	0.000324787
ANXA3	4q21.21	-1.87504	5.18255e-30
ANXA5	4q27	-0.461357	1.12893e-13
ANXA6	5q33.1	-0.119854	0.00424798
ANXA8	10q11.22	-2.52807	4.44973e-15
ANXA8L1	10q11.22	-3.0249	3.11038e-23
ANXA9	1q21.3	1.62443	3.84974e-27
AOC1	7q36.1	0.857736	4.82886e-07
AOC2	17q21.31	-2.06082	1.20966e-29
AOC3	17q21.31	-3.34858	3.27389e-38
AOC4P	17q21.31	-2.87625	1.52677e-35
AOX1	2q33.1	-2.68091	4.27727e-32
AOX2P	2q33.1	1.75894	4.30989e-12
AOX3P	2q33.1	-1.01454	6.63549e-05
AP1AR	4q25	0.540271	3.65651e-10
AP1B1	22q12.2	0.301812	4.84505e-08
AP1G2	14q11.2	0.918371	2.24238e-15
AP1M1	19p13.11	0.14468	0.0177221
AP1M2	19p13.2	1.58951	2.40587e-33
AP1S1	7q22.1	1.08408	1.05163e-32
AP1S3	2q36.1	0.926002	2.46801e-13
AP2A1	19q13.33	0.590606	4.7461e-21
AP2B1	17q12	0.37391	1.44662e-07
AP2M1	3q27.1	0.387954	8.38502e-21
AP2S1	19q13.32	0.922224	1.66088e-29
AP3B1	5q14.1	0.225123	5.28029e-05
AP3B2	15q25.2	-1.00283	0.000894008
AP3D1	19p13.3	0.529347	1.65263e-15
AP3M2	8p11.21	0.271416	8.04428e-06
AP3S1	5q22.3-q23.1	0.172807	0.029237
AP3S2	15q26.1	-0.327097	1.58158e-06
AP4M1	7q22.1	0.729636	9.74893e-25
AP4S1	14q12	-0.320195	1.23882e-05
AP5S1	20p13	0.340761	1.61065e-11
AP5Z1	7p22.1	0.676099	2.65738e-19
APBA1	9q21.12	-1.93795	1.16405e-33
APBA3	19p13.3	0.641287	9.75237e-14
APBB1	11p15.4	-0.592959	3.81761e-07
APBB1IP	10p12.1	-1.03787	4.54481e-16
APC	5q22.2	-0.335573	0.000434504
APCDD1	18p11.22	-2.47463	8.39173e-43
APCDD1L	20q13.32	-2.84044	1.29379e-23
APCDD1L-DT	20q13.32	-3.67123	1.63188e-27
APEH	3p21.31	0.763908	1.07426e-19
APELA	4q32.3	0.933437	0.0371938
APEX1	14q11.2	0.318125	3.10438e-06
APEX2	Xp11.21	0.675523	1.48823e-25
APH1A	1q21.2	0.665524	8.31986e-30
APH1B	15q22.2	-0.223428	0.00256735
API5P1	Xq23	-0.442161	0.0230178
APIP	11p13	-0.185717	0.00198163
APLF	2p13.3	-0.881123	3.10952e-18
APLNR	11q12.1	-0.395499	3.70047e-05
APLP1	19q13.12	0.968052	1.93968e-10
APLP2	11q24.3	-0.442331	2.39956e-07
APMAP	20p11.21	0.255834	0.000134772
APOA1	11q23.3	1.18377	3.97252e-10
APOA1-AS	11q23.3	-0.524191	0.000220708
APOB	2p24.1	-5.45513	7.46825e-38
APOBEC2	6p21.1	-0.895433	4.84459e-09
APOBEC3A	22q13.1	0.417763	0.00876324
APOBEC3B	22q13.1	1.53816	1.49197e-21
APOBEC3C	22q13.1	-1.20951	1.26159e-19
APOBEC3H	22q13.1	0.609254	6.6261e-06
APOBR	16p12.1	1.30803	8.46106e-17
APOC1	19q13.32	1.36852	9.90154e-16
APOC1P1	19q13.32	0.409909	0.000312244
APOC2	19q13.32	1.4457	5.01697e-15
APOC4-APOC2	19q13.32	1.63266	1.23923e-12
APOD	3q29	-2.85597	3.42023e-31
APOE	19q13.32	0.742739	4.56426e-06
APOF	12q13.3	1.08897	0.000436433
APOL1	22q12.3	0.47438	1.26253e-05
APOL2	22q12.3	0.354469	2.3538e-08
APOL3	22q12.3	-0.821508	2.59269e-15
APOL4	22q12.3	-0.618215	1.03227e-08
APOL5	22q12.3	-1.15358	1.60225e-08
APOL6	22q12.3	-0.937666	2.09254e-12
APOLD1	12p13.1	-1.36628	9.80985e-16
APOM	6p21.33	-0.243273	0.00197801
APOO	Xp22.11	0.902888	1.7478e-36
APP	21q21.3	-0.600471	3.08677e-07
APPL2	12q23.3	-0.281334	0.000232064
APRT	16q24.3	0.349463	1.33125e-08
APTR	7q11.23	0.298537	2.87361e-07
APTX	9p21.1	0.417871	2.4675e-16
AQP1	7p14.3	-2.2872	1.2966e-40
AQP4	18q11.2	-2.80915	5.44478e-25
AQP5	12q13.12	-3.73243	5.70762e-14
AQP6	12q13.12	-1.11617	6.54349e-05
AQP7	9p13.3	-5.79257	7.02203e-39
AQP7P1	9q13	-5.11321	1.16853e-39
AQP8	16p12.1	0.267827	0.0422293
AR	Xq12	0.737933	2.83805e-07
ARAF	Xp11.3	0.261915	4.45156e-09
ARAP3	5q31.3	-1.14045	6.03398e-32
ARC	8q24.3	-1.94274	2.21604e-13
AREL1	14q24.3	0.189269	0.00457404
ARF1	1q42.13	0.920217	6.37456e-40
ARF3	12q13.12	0.597298	2.52462e-24
ARF4	3p14.3	0.532979	6.39301e-20
ARF4-AS1	3p14.3	-0.45218	2.92791e-05
ARF5	7q32.1	0.682996	5.14396e-23
ARF6	14q21.3	0.416654	3.13178e-13
ARFGAP1	20q13.33	0.999397	2.31058e-29
ARFGAP2	11p11.2	0.222787	1.67539e-05
ARFGEF1	8q13.2	0.711206	3.91235e-11
ARFGEF2	20q13.13	0.376555	0.0037134
ARFGEF3	6q23.3-q24.1	1.06275	8.84057e-14
ARFIP1	4q31.3	0.189699	0.000416835
ARFIP2	11p15.4	0.828224	1.00161e-17
ARFRP1	20q13.33	0.498554	1.99485e-09
ARG1	6q23.2	-0.66959	5.16527e-08
ARG2	14q24.1	-0.310635	0.0139776
ARGLU1	13q33.3	-0.42593	1.09188e-07
ARHGAP1	11p11.2	0.348533	4.52762e-10
ARHGAP10	4q31.23	-1.39707	6.7086e-37
ARHGAP11A	15q13.3	1.92312	1.00766e-29
ARHGAP12	10p11.22	-0.345608	0.000142562
ARHGAP17	16p12.1	-0.139643	0.00368574
ARHGAP19	10q24.1	-1.10215	8.65909e-15
ARHGAP20	11q22.3-q23.1	-2.99801	2.26232e-43
ARHGAP21	10p12.1	-0.982828	1.57054e-25
ARHGAP22	10q11.22-q11.23	0.498269	8.91867e-07
ARHGAP23	17q12	-0.893372	2.42054e-20
ARHGAP24	4q21.23-q21.3	-1.175	7.06375e-30
ARHGAP25	2p13.3	-0.67113	2.71409e-13
ARHGAP26	5q31.3	-1.40347	4.6816e-24
ARHGAP27P1-BPTFP1-KPNA2P3	17q24.1	-0.378993	0.00273546
ARHGAP27P2	17q24.2	-0.614065	0.0159742
ARHGAP28	18p11.31	-1.02504	2.25834e-11
ARHGAP29	1p22.1	-0.703605	1.32512e-09
ARHGAP30	1q23.3	0.293397	0.0104113
ARHGAP31	3q13.32-q13.33	-1.12818	2.08713e-26
ARHGAP31-AS1	3q13.33	-0.524613	3.58231e-05
ARHGAP32	11q24.3	0.713615	2.09886e-09
ARHGAP33	19q13.12	0.930692	2.69139e-13
ARHGAP36	Xq26.1	-4.9979	1.86552e-13
ARHGAP39	8q24.3	1.57592	2.47567e-32
ARHGAP4	Xq28	0.403889	3.58252e-05
ARHGAP40	20q11.23	-2.0752	0.00019411
ARHGAP42	11q22.1	-1.11354	5.38439e-19
ARHGAP44	17p12	-0.45496	0.0028863
ARHGAP45	19p13.3	0.664239	2.12818e-12
ARHGAP5	14q12	-0.649785	1.14512e-10
ARHGAP5-AS1	14q12	-1.45575	4.42475e-31
ARHGAP6	Xp22.2	-1.51257	1.21722e-29
ARHGAP8	22q13.31	0.731648	2.7486e-05
ARHGAP9	12q13.3	0.205888	0.020334
ARHGDIA	17q25.3	0.690856	1.38319e-22
ARHGDIB	12p12.3	0.473972	4.87922e-09
ARHGDIG	16p13.3	-1.22118	0.00126481
ARHGEF1	19q13.2	0.424292	6.58065e-11
ARHGEF10	8p23.3	-1.0643	3.3162e-27
ARHGEF11	1q23.1	0.46213	1.89612e-10
ARHGEF12	11q23.3	-0.256199	0.00586214
ARHGEF15	17p13.1	-1.70224	1.41801e-31
ARHGEF16	1p36.32	1.2961	9.92182e-25
ARHGEF17	11q13.4	-0.224161	0.0328068
ARHGEF18	19p13.2	0.648674	1.29255e-11
ARHGEF19	1p36.13	0.726663	1.61065e-11
ARHGEF2	1q22	0.156411	0.0335184
ARHGEF25	12q13.3	-0.711232	1.07296e-10
ARHGEF26	3q25.2	0.329147	0.0146479
ARHGEF26-AS1	3q25.2	0.479233	0.00119815
ARHGEF28	5q13.2	-1.20583	5.99451e-27
ARHGEF33	2p22.1	-0.541263	3.79464e-07
ARHGEF37	5q32	-1.11759	1.46334e-12
ARHGEF38-IT1	4q24	1.06035	0.00173899
ARHGEF39	9p13.3	1.35642	1.32525e-31
ARHGEF4	2q21.1	-1.9655	3.63136e-34
ARHGEF40	14q11.2	-1.02391	1.86461e-31
ARHGEF6	Xq26.3	-1.42143	1.40288e-26
ARHGEF7	13q34	-0.522223	1.52299e-20
ARHGEF7-AS2	13q34	-2.88228	1.15244e-28
ARHGEF9	Xq11.1	-0.563623	2.48408e-09
ARID1A	1p36.11	0.433988	3.04238e-05
ARID1B	6q25.3	-0.194074	0.00341395
ARID2	12q12	0.39003	0.000165501
ARID3A	19p13.3	0.814598	9.40451e-21
ARID3B	15q24.1	0.402705	5.37503e-07
ARID3C	9p13.3	-1.05563	5.11891e-08
ARID4A	14q23.1	-0.517645	1.18427e-09
ARID4B	1q42.3	0.450947	5.17106e-06
ARID5A	2q11.2	-1.13552	1.19809e-10
ARID5B	10q21.2	-1.45481	2.38606e-32
ARIH1	15q24.1	-0.176025	0.0119289
ARIH2	3p21.31	-0.185818	0.000875985
ARL1	12q23.2	0.330241	8.0861e-11
ARL10	5q35.2	-0.879921	1.79083e-13
ARL11	13q14.2	0.736606	1.55145e-10
ARL13A	Xq22.1	-0.693957	2.40852e-06
ARL13B	3q11.1-q11.2	-0.338474	0.00012947
ARL14EP	11p14.1	-0.151769	0.0229647
ARL15	5q11.2	-0.474864	2.55632e-09
ARL16	17q25.3	0.262973	2.39503e-06
ARL2	11q13.1	-0.186701	0.000814034
ARL2BP	16q13	-0.271505	1.75642e-05
ARL3	10q24.32	0.655697	1.73507e-16
ARL4A	7p21.3	-1.52536	6.31175e-30
ARL4C	2q37.1	-0.980492	4.24331e-11
ARL4D	17q21.31	-0.350103	0.000285773
ARL6IP1	16p12.3	0.81697	7.27244e-25
ARL6IP4	12q24.31	0.227798	0.00133094
ARL6IP5	3p14.1	-0.317797	4.77413e-11
ARL6IP6	2q23.3	0.157898	0.0123449
ARL8A	1q32.1	0.671693	1.9524e-30
ARL8B	3p26.1	0.30366	4.34155e-09
ARMC1	8q13.1	0.233648	1.39731e-05
ARMC10	7q22.1	0.357327	7.96291e-11
ARMC12	6p21.31	0.306236	0.00239609
ARMC3	10p12.2	3.00624	1.04646e-21
ARMC4	10p12.1	-0.565179	0.0364631
ARMC5	16p11.2	0.600448	4.41833e-12
ARMC6	19p13.11	0.673444	1.37911e-19
ARMC7	17q25.1	0.654375	1.20215e-19
ARMC8	3q22.3	-0.102294	0.0322306
ARMC9	2q37.1	1.0861	1.62492e-22
ARMCX1	Xq22.1	-0.353005	3.2653e-06
ARMCX2	Xq22.1	0.373496	0.00618146
ARMCX4	Xq22.1	-0.831594	1.60637e-10
ARMCX5-GPRASP2	Xq22.1	-0.234097	0.0371009
ARMCX6	Xq22.1	0.232865	0.00323807
ARMH1	1p34.1	0.59694	1.28077e-07
ARMH3	10q24.32	0.0999509	0.0329009
ARMH4	14q23.1	-0.272059	0.0246891
ARMT1	6q25.1	1.00693	1.44315e-13
ARNT	1q21.3	-0.260544	7.14473e-05
ARNT2	15q25.1	1.522	1.04595e-19
ARPC1A	7q22.1	0.265574	3.2776e-11
ARPC1B	7q22.1	1.08036	1.30617e-22
ARPC2	2q35	0.286107	1.10224e-08
ARPC3	12q24.11	0.70284	1.60101e-30
ARPC3P1	20q13.13	0.702087	1.46997e-07
ARPC3P2	1q32.3	0.446571	0.00103299
ARPC4	3p25.3	0.509348	1.01371e-23
ARPC4-TTLL3	3p25.3	-0.362335	0.000501136
ARPC5	1q25.3	0.36317	9.79555e-14
ARPC5L	9q33.3	0.762206	7.81886e-33
ARPIN	15q26.1	-0.286065	0.000720608
ARRB1	11q13.4	-0.90253	5.81753e-24
ARRB2	17p13.2	0.206596	0.0322769
ARRDC1	9q34.3	1.2485	5.14629e-29
ARRDC1-AS1	9q34.3	0.387209	1.6703e-11
ARRDC3	5q14.3	-1.3521	4.44626e-21
ARRDC3-AS1	5q14.3	0.1989	0.0200176
ARRDC4	15q26.2	-1.19921	6.00763e-25
ARRDC5	19p13.3	0.485965	0.00397458
ARSA	22q13.33	0.451492	2.75843e-06
ARSB	5q14.1	0.428657	6.86483e-06
ARSD	Xp22.33	0.266828	0.000456084
ARSF	Xp22.33	-1.61275	7.37175e-09
ARSG	17q24.2	0.807054	5.51712e-12
ARSH	Xp22.33	0.236466	0.0129954
ARSI	5q32	1.65648	2.00353e-15
ARSJ	4q26	-0.887319	8.55592e-05
ARSK	5q15	-0.463362	8.19532e-08
ART3	4q21.1	-1.75953	1.12669e-19
ART4	12p12.3	-3.27818	1.29135e-32
ART5	11p15.4	-1.37638	3.00902e-12
ARTN	1p34.1	2.8955	1.40919e-31
ARV1	1q42.2	0.723193	1.0251e-23
ASAH2	10q11.23	0.199834	0.0364914
ASAH2B	10q11.23	0.486817	6.95888e-12
ASB1	2q37.3	-0.937031	2.08968e-31
ASB12	Xq11.2	-1.62006	2.53829e-22
ASB13	10p15.1	1.03505	1.66887e-18
ASB14	3p14.3	-0.255231	0.00203583
ASB16	17q21.31	1.43654	2.64598e-20
ASB16-AS1	17q21.31	0.663095	1.0202e-16
ASB2	14q32.12	-0.584738	0.000377656
ASB3	2p16.2	0.155057	0.0035443
ASB4	7q21.3	-2.61901	3.00821e-21
ASB6	9q34.11	0.3071	1.56487e-05
ASB9	Xp22.2	-0.795083	9.0408e-13
ASCC1	10q22.1	0.159636	6.97154e-05
ASCC2	22q12.2	0.146239	0.000273896
ASCL1	12q23.2	0.896408	0.00030047
ASCL2	11p15.5	1.59253	1.47438e-15
ASCL4	12q23.3	1.29671	9.83157e-07
ASCL5	1q32.1	1.68732	3.5084e-09
ASF1B	19p13.12	2.84294	3.2305e-41
ASH1L-AS1	1q22	0.517731	2.28237e-12
ASIC1	12q13.12	-0.306949	0.0133511
ASIC2	17q11.2-q12	-0.951124	0.00700686
ASIC3	7q36.1	1.32471	2.92852e-20
ASIC4	2q35	0.365756	0.000965555
ASIP	20q11.22	-0.580101	4.34706e-05
ASL	7q11.21	0.538294	1.46849e-13
ASNA1	19p13.13	0.826449	2.7035e-30
ASNS	7q21.3	0.419883	3.05484e-10
ASNSD1	2q32.2	-0.178098	1.1782e-05
ASPA	17p13.2	-3.3972	2.74561e-40
ASPDH	19q13.33	-0.524855	0.0274122
ASPG	14q32.33	-0.790831	1.21636e-05
ASPH	8q12.3	-0.8046	3.53273e-13
ASPHD1	16p11.2	0.87278	5.39824e-05
ASPHD2	22q12.1	0.856656	1.91017e-22
ASPM	1q31.3	3.59648	4.07663e-37
ASPN	9q22.31	2.01473	1.36147e-17
ASPRV1	2p13.3	-0.933407	1.23517e-18
ASPSCR1	17q25.3	1.15805	2.70053e-28
ASS1	9q34.11	-1.31076	3.67378e-14
ASS1P1	6p22.3	-0.949381	8.97786e-11
ASS1P10	5q32	-1.00684	0.000461838
ASS1P12	9p21.1	0.576718	6.06272e-05
ASTE1	3q22.1	-0.135039	0.0135061
ASTL	2q11.2	1.39626	1.20529e-09
ASTN1	1q25.2	-2.72226	1.84608e-26
ASTN2	9q33.1	0.753325	0.000104462
ASXL1	20q11.21	-0.262688	6.81931e-05
ASXL2	2p23.3	-0.300785	0.0128406
ASXL3	18q12.1	-2.3526	1.21795e-31
ATAD2	8q24.13	1.57688	4.22907e-26
ATAD2B	2p24.1-p23.3	0.277828	0.000302452
ATAD3A	1p36.33	0.876894	1.39572e-17
ATAD3B	1p36.33	0.481794	1.58158e-06
ATAD5	17q11.2	0.729295	2.60762e-10
ATAT1	6p21.33	0.343433	5.69482e-06
ATE1	10q26.13	-0.221131	0.00982343
ATE1-AS1	10q26.13	-0.418709	0.0237833
ATF3	1q32.3	-2.23454	1.9561e-20
ATF4	22q13.1	-0.222432	0.000907191
ATF4P4	11q23.2	-0.386881	3.4446e-06
ATF5	19q13.33	0.703679	3.00661e-20
ATF6	1q23.3	0.270113	8.04428e-06
ATF6B	6p21.3	0.522631	8.71482e-16
ATF7	12q13.13	-0.491174	2.7783e-16
ATF7IP2	16p13.2-p13.13	0.510305	2.14927e-05
ATG10	5q14.1-q14.2	-0.137109	0.0281402
ATG101	12q13.13	0.675303	5.18675e-18
ATG12	5q22.3	0.127925	0.0254078
ATG14	14q22.3	-0.244458	1.04415e-05
ATG16L1	2q37.1	0.71239	1.03022e-16
ATG16L2	11q13.4	0.566869	1.31636e-06
ATG2A	11q13.1	0.241915	0.00688787
ATG2B	14q32.2	-0.309074	1.61107e-05
ATG3	3q13.2	0.158419	4.6553e-07
ATG4A	Xq22.3	0.213621	5.78636e-06
ATG4B	2q37.3	0.309675	1.997e-08
ATG4C	1p31.3	-0.287803	3.94577e-06
ATG4D	19p13.2	0.948276	4.68811e-30
ATG7	3p25.3	0.182808	3.55621e-05
ATG9B	7q36.1	0.92983	1.44517e-19
ATIC	2q35	0.898693	1.12299e-30
ATL1	14q22.1	-1.15293	7.53335e-15
ATL2	2p22.2-p22.1	-0.721156	1.15029e-09
ATL3	11q13.1	-0.241844	0.00828068
ATM	11q22.3	-0.469505	1.62343e-06
ATMIN	16q23.2	-0.341339	1.04128e-07
ATN1	12p13.31	-0.166463	0.000195499
ATOH7	10q21.3	-1.23684	1.43545e-10
ATOH8	2p11.2	-3.62551	1.05511e-40
ATOX1	5q33.1	0.812047	4.2221e-28
ATP10B	5q34	-1.81516	1.91439e-09
ATP10D	4p12	-0.558972	6.8037e-07
ATP11A	13q34	-0.765021	5.78511e-11
ATP11B	3q26.33	-0.896843	6.9739e-16
ATP11C	Xq27.1	-0.765174	1.45719e-12
ATP12A	13q12.12	-2.02433	2.03919e-10
ATP13A1	19p13.11	0.926567	1.59245e-28
ATP13A2	1p36.13	0.833842	3.44524e-20
ATP13A3	3q29	0.175597	0.048749
ATP13A4	3q29	-1.98282	1.09188e-07
ATP13A5	3q29	-3.48064	2.33735e-17
ATP1A1-AS1	1p13.1	-0.224593	0.00112431
ATP1A2	1q23.2	-4.14659	1.35811e-40
ATP1A3	19q13.2	1.93266	5.3032e-21
ATP1A4	1q23.2	1.2018	0.00136356
ATP1B1	1q24.2	2.88047e-05	0.0101062
ATP1B2	17p13.1	-1.68603	9.48148e-35
ATP1B3-AS1	3q23	-0.80247	2.66841e-05
ATP23	12q14.1	-0.266064	6.73715e-05
ATP2A1	16p11.2	0.973292	1.42175e-14
ATP2A1-AS1	16p11.2	1.80152	1.59211e-30
ATP2A2	12q24.11	0.142643	0.00216626
ATP2A3	17p13.2	1.27989	1.25441e-18
ATP2B1	12q21.33	-0.516116	2.09544e-07
ATP2B1-AS1	12q21.33	-1.15065	1.82335e-20
ATP2B2	3p25.3	-1.41915	6.13959e-13
ATP2B4	1q32.1	-0.825252	1.58049e-17
ATP2C2	16q24.1	1.20203	1.24359e-13
ATP2C2-AS1	16q24.1	0.399996	0.000383468
ATP5F1AP3	16q22.2	-0.800193	6.61043e-07
ATP5F1B	12q13.3	0.109609	0.0468301
ATP5F1C	10p14	0.350189	1.15935e-13
ATP5F1CP1	14q22.2	0.813084	3.45875e-05
ATP5F1D	19p13.3	0.585738	5.8126e-08
ATP5F1E	20q13.32	0.394334	1.41824e-13
ATP5F1EP2	13q12.2	0.618129	9.27138e-07
ATP5IF1	1p35.3	1.05284	1.56114e-26
ATP5MC1	17q21.32	0.574087	4.65002e-19
ATP5MC1P4	3q26.31	2.05702	1.3617e-29
ATP5MC2	12q13.13	0.304011	7.81765e-09
ATP5MC3	2q31.1	0.121618	0.00133094
ATP5MD	10q24.33	0.161651	0.000802163
ATP5ME	4p16.3	0.553007	1.83735e-16
ATP5MF	7q22.1	0.597516	1.25223e-24
ATP5MG	11q23.3	-0.0736524	0.0043647
ATP5MPL	14q32.33	0.285313	6.49429e-10
ATP5PB	1p13.2	0.128378	0.00115955
ATP5PBP5	11q24.1	-1.29147	2.24179e-19
ATP5PD	17q25.1	0.448094	1.25848e-16
ATP6AP1	Xq28	1.16426	3.70767e-37
ATP6AP1L	5q14.2	0.461699	1.46228e-06
ATP6AP2	Xp11.4	0.326894	1.70426e-11
ATP6V0A4	7q34	-1.271	0.00316989
ATP6V0B	1p34.1	1.25849	2.04627e-38
ATP6V0C	16p13.3	1.10391	8.45556e-33
ATP6V0D1	16q22.1	0.234992	5.21508e-05
ATP6V0D2	8q21.3	1.68923	1.2012e-09
ATP6V0E1	5q35.1	0.328058	9.27316e-13
ATP6V0E2	7q36.1	0.91908	7.56029e-19
ATP6V0E2-AS1	7q36.1	-0.391651	1.46175e-05
ATP6V1A	3q13.31	0.276669	9.72338e-07
ATP6V1B1-AS1	2p13.3	-0.846919	0.00338502
ATP6V1B2	8p21.3	0.154082	0.024916
ATP6V1C1	8q22.3	0.249051	6.31905e-05
ATP6V1C2	2p25.1	-0.694026	1.15652e-07
ATP6V1D	14q23.3	0.328821	1.48217e-12
ATP6V1E2	2p21	-0.395037	3.18282e-10
ATP6V1F	7q32.1	0.706566	8.94473e-31
ATP6V1G1	9q32	0.691599	7.13848e-24
ATP6V1G2	6p21.33	0.536711	9.30835e-05
ATP6V1H	8q11.23	0.337679	2.71505e-12
ATP7B	13q14.3	1.03984	1.57929e-12
ATP8A1	4p13	-0.890055	9.70223e-12
ATP8B1	18q21.31	0.81817	3.34005e-14
ATP8B2	1q21.3	-0.334748	0.016178
ATP8B3	19p13.3	0.860166	4.7537e-13
ATP8B4	15q21.2	-1.18394	1.44017e-22
ATP9A	20q13.2	-0.460144	1.54532e-06
ATP9B	18q23	-0.155419	0.0061487
ATPAF2	17p11.2	0.506828	1.38453e-11
ATRAID	2p23.3	0.148989	0.00285893
ATRX	Xq21.1	-0.297292	0.00282647
ATXN1	6p22.3	0.258858	0.00914646
ATXN10	22q13.31	0.157723	2.17719e-05
ATXN1L	16q22.2	-0.884744	1.00939e-22
ATXN2	12q24.12	0.174546	0.000996072
ATXN2-AS	12q24.12	0.686844	1.99041e-08
ATXN2L	16p11.2	0.563571	4.12558e-17
ATXN3	14q32.12	-0.335454	4.94921e-09
ATXN7	3p14.1	-0.297541	0.000351745
ATXN7L1	7q22.3	-0.296698	7.65053e-05
ATXN7L2	1p13.3	0.22495	0.000676384
ATXN7L3	17q21.31	0.477643	8.03491e-16
AUH	9q22.31	-0.433933	6.37632e-13
AUNIP	1p36.11	1.70365	3.55702e-31
AUP1	2p13.1	0.513487	2.71789e-27
AURKA	20q13.2	2.55357	2.0628e-40
AURKAIP1	1p36.33	0.863985	1.99397e-16
AURKB	17p13.1	2.76912	1.08018e-37
AVL9	7p14.3	0.544719	6.45081e-11
AVPI1	10q24.2	-1.06632	3.79121e-23
AVPR1A	12q14.2	-1.48094	3.12855e-26
AVPR2	Xq28	-2.85636	3.68623e-37
AXDND1	1q25.2	1.28943	1.57846e-11
AXIN1	16p13.3	0.834571	1.79399e-22
AXIN2	17q24.1	-0.572483	3.14667e-08
AXL	19q13.2	-0.524531	2.60762e-10
AZGP1P1	7q22.1	1.88491	3.25532e-13
AZGP1P2	7q22.1	0.700186	0.0147625
AZI2	3p24.1	-0.359026	4.22312e-07
AZIN1	8q22.3	0.301534	5.25404e-05
AZIN1-AS1	8q22.3	0.25008	0.000169015
AZIN2	1p35.1	0.84802	1.30143e-17
AZU1	19p13.3	1.08534	6.04754e-05
B3GALNT1	3q26.1	0.460663	1.85394e-11
B3GALNT2	1q42.3	0.440386	8.29122e-05
B3GALT1	2q24.3	-4.2147	2.09985e-36
B3GALT2	1q31.2	-1.36422	5.11137e-17
B3GALT4	6p21.32	0.425672	1.05077e-07
B3GALT5-AS1	21q22.2	-1.34306	0.00457524
B3GALT6	1p36.33	0.479655	7.43891e-13
B3GAT1	11q25	-2.69587	2.74729e-20
B3GAT2	6q13	-0.566274	1.74618e-06
B3GAT3	11q12.3	0.780215	1.90509e-20
B3GAT3P1	3q25.33	0.847931	1.02632e-06
B3GLCT	13q12.3	-0.185407	0.0457472
B3GNT10	9q33.2	0.195867	0.0393898
B3GNT3	19p13.11	-2.08157	2.33112e-12
B3GNT4	12q24.31	0.309368	0.000411421
B3GNT5	3q27.1	-1.82382	2.21325e-28
B3GNT8	19q13.2	0.444598	1.53703e-05
B3GNT9	16q22.1	0.420249	6.64406e-06
B3GNTL1	17q25.3	0.484005	6.76176e-11
B4GALNT1	12q13.3	0.377979	0.011307
B4GALNT2	17q21.32	0.874533	0.00221195
B4GALNT3	12p13.33	1.41735	4.43796e-14
B4GALNT4	11p15.5	2.01559	2.71789e-27
B4GALT1	9p21.1	0.566629	1.51123e-08
B4GALT1-AS1	9p21.1	-1.32444	1.02204e-28
B4GALT2	1p34.1	0.535735	2.15254e-16
B4GALT3	1q23.3	1.1488	1.0944e-33
B4GALT4	3q13.32	0.372367	2.78493e-13
B4GALT5	20q13.13	-0.3163	2.2576e-05
B4GALT6	18q12.1	-1.32439	2.92523e-27
B4GALT7	5q35.3	0.652667	1.88375e-19
B4GAT1	11q13.2	-0.280686	3.15558e-09
B9D1	17p11.2	0.234011	0.000270224
B9D2	19q13.2	0.434078	2.78941e-10
BAALC	8q22.3	-2.18514	6.29513e-27
BAALC-AS1	8q22.3	-0.521157	0.00135261
BAALC-AS2	8q22.3	-1.52879	2.03675e-12
BABAM1	19p13.11	0.436098	6.14097e-19
BABAM2	2p23.2	0.0912262	0.00517899
BACE1	11q23.3	-0.633762	9.66946e-14
BACE1-AS	11q23.3	-0.438014	6.06391e-11
BACH1	21q21.3	-0.344907	0.00169878
BACH1-IT2	21q21.3	-0.380922	0.0167326
BACH2	6q15	-1.60328	1.79142e-23
BAD	11q13.1	0.598435	4.40241e-12
BAG1	9p13.3	0.341656	2.29909e-08
BAG3	10q26.11	0.110956	0.037817
BAG5	14q32.33	-0.348509	1.66639e-09
BAG6	6p21.33	0.261117	4.6599e-09
BAHCC1	17q25.3	-0.288198	0.00822589
BAHD1	15q15.1	0.265317	6.76943e-05
BAIAP2	17q25.3	0.81644	1.95485e-19
BAIAP2-DT	17q25.3	0.56422	8.05982e-09
BAIAP2L1	7q21.3-q22.1	0.605221	8.10229e-17
BAIAP2L2	22q13.1	0.221757	0.0159518
BAIAP3	16p13.3	0.570698	0.000165501
BAK1	6p21.31	0.759646	6.9516e-27
BAK1P2	11q24.3	1.63792	1.01879e-07
BAMBI	10p12.1	0.811093	6.6796e-06
BANF1	11q13.1	0.651371	9.26627e-26
BANF1P2	10q26.3	-1.23151	1.56818e-08
BANF1P3	2q37.1	0.486562	1.20724e-05
BANK1	4q24	-1.90475	1.75071e-16
BANP	16q24.2	0.462126	3.35378e-08
BAP1	3p21.1	0.242283	4.14648e-05
BARD1	2q35	1.02166	6.47394e-19
BARX2	11q24.3	-1.37605	6.63862e-08
BASP1	5p15.1	1.19403	3.50041e-21
BATF	14q24.3	1.58354	2.61533e-19
BAX	19q13.33	0.995828	8.15522e-30
BAZ1A	14q13.1-q13.2	0.499609	4.09109e-08
BAZ1B	7q11.23	0.330638	3.23915e-06
BAZ2B	2q24.2	-0.478849	9.95357e-08
BBC3	19q13.32	1.63498	3.01762e-24
BBIP1	10q25.2	-0.288467	3.53673e-08
BBIP1P1	2q11.2	0.633429	0.000955058
BBOF1	14q24.3	0.365641	0.000125469
BBOX1	11p14.2	-4.21598	2.23814e-28
BBOX1-AS1	11p14.2-p14.1	0.417239	0.00971484
BBS10	12q21.2	-0.613242	1.96982e-13
BBS12	4q27	-0.566773	3.91863e-13
BBS2	16q13	-0.703551	1.69008e-13
BBS4	15q24.1	0.394562	1.86751e-06
BBS5	2q31.1	0.204024	0.00148585
BBS7	4q27	-0.471582	1.21162e-11
BBS9	7p14.3	-0.282831	1.39001e-05
BBX	3q13.12	-0.358298	2.86259e-05
BCAM	19q13.32	0.811978	1.74557e-10
BCAP29	7q22.3	-0.136785	0.0332797
BCAP31	Xq28	0.179063	0.000623992
BCAR1	16q23.1	0.317082	2.18939e-07
BCAS1	20q13.2	2.15149	4.53046e-19
BCAS2P2	1p21.2	0.447312	0.010185
BCAS4	20q13.13	1.89007	2.10028e-34
BCAT2	19q13.33	0.846041	5.9282e-20
BCCIP	10q26.2	0.455225	1.29518e-17
BCDIN3D	12q13.12	0.479852	1.75206e-11
BCDIN3D-AS1	12q13.12	-0.151832	0.0404027
BCHE	3q26.1	-2.54678	5.11324e-28
BCKDHA	19q13.2	0.215344	0.00523437
BCKDHB	6q14.1	-0.439834	8.22861e-09
BCKDK	16p11.2	0.645471	8.77931e-25
BCL11A	2p16.1	-2.69644	9.84528e-15
BCL11B	14q32.2	-0.642782	0.0437195
BCL2	18q21.33	-0.224485	0.0461244
BCL2A1	15q25.1	0.724152	1.0074e-05
BCL2L1	20q11.21	0.577546	6.16637e-22
BCL2L10	15q21.2	-1.57495	5.72656e-17
BCL2L11	2q13	0.326292	0.000264761
BCL2L12	19q13.33	0.948443	1.95342e-26
BCL2L13	22q11.21	-0.283983	1.04692e-05
BCL2L14	12p13.2	-0.614456	0.0470824
BCL2L15	1p13.2	0.105341	0.0393388
BCL2L2	14q11.2	-0.782288	1.84405e-30
BCL3	19q13.32	1.26061	8.47927e-27
BCL6	3q27.3	-1.11937	2.76497e-28
BCL6B	17p13.1	-0.592488	1.16302e-09
BCL7B	7q11.23	0.192882	0.000963309
BCL7C	16p11.2	0.418612	2.44302e-11
BCL9	1q21.2	1.2084	1.07022e-28
BCO1	16q23.2	-0.651611	0.000398931
BCO2	11q23.1	-0.826841	6.64002e-10
BCOR	Xp11.4	0.678032	3.30359e-09
BCRP2	22q11.21	1.35412	3.1356e-07
BCRP3	22q11.23	0.509211	0.0006852
BCS1L	2q35	0.251795	7.00537e-05
BCYRN1	2p21	-0.743512	4.18721e-08
BDH1	3q29	0.810044	4.21195e-11
BDH2	4q24	-0.771996	4.67326e-19
BDH2P1	6q16.2	-0.884203	3.06606e-06
BDKRB2	14q32.2	-0.423849	0.000121131
BDNF	11p14.1	-1.68239	1.2385e-13
BDNF-AS	11p14.1	-0.504674	1.13708e-08
BDP1	5q13.2	-0.179176	0.0324211
BEAN1-AS1	16q21	-0.698829	5.67135e-06
BECN1	17q21.31	0.194861	0.00130418
BEGAIN	14q32.2	-1.61385	3.50334e-11
BEND3	6q21	0.288	3.30956e-05
BEND3P3	10q22.3	-0.954057	6.62852e-10
BEND4	4p13	-1.23296	2.66688e-07
BEND5	1p33	-1.03075	3.002e-16
BEND6	6p12.1	0.599624	3.21734e-05
BEND7	10p13	-1.61417	1.04646e-21
BEST1	11q12.3	-0.655451	1.66133e-12
BET1	7q21.3	0.0710437	0.0346825
BET1L	11p15.5	0.177933	2.07835e-05
BEX1	Xq22.1	-1.57883	0.00515752
BEX2	Xq22.2	-0.957357	0.000414943
BEX4	Xq22.1	-0.333258	0.0291079
BEX5	Xq22.1	-0.823911	2.33438e-06
BFAR	16p13.12	0.262473	1.97373e-09
BFSP2	3q22.1	1.15767	3.58487e-08
BFSP2-AS1	3q22.1	1.38244	0.000582511
BGLAP	1q22	0.299609	0.000876837
BGN	Xq28	2.43326	4.69735e-38
BHLHA15	7q21.3	0.455711	0.000146024
BHLHB9	Xq22.1	-0.364598	0.000215306
BHLHE22	8q12.3	-0.713835	3.5697e-07
BHLHE40	3p26.1	0.697024	1.83404e-10
BHLHE40-AS1	3p26.1	0.184185	0.00302572
BHLHE41	12p12.1	-1.56307	1.06989e-21
BHMT	5q14.1	-1.12216	2.908e-06
BHMT2	5q14.1	-2.71157	3.98868e-28
BICC1	10q21.1	-1.08416	1.85831e-15
BICD2	9q22.31	-0.243551	0.000599105
BICDL1	12q24.23	2.99345	3.56319e-41
BICDL2	16p13.3	1.0173	2.11197e-13
BICRA	19q13.33	0.718409	6.74517e-18
BICRAL	6p21.1	-0.391842	1.46649e-06
BIK	22q13.2	1.69563	5.25891e-23
BIN1	2q14.3	-1.37025	9.00166e-26
BIN3	8p21.3	-0.219451	0.0222785
BIRC2	11q22.2	-0.23195	0.00145115
BIRC5	17q25.3	3.43319	1.88048e-38
BIRC7	20q13.33	0.971471	9.26864e-06
BIVM	13q33.1	-0.545448	4.51445e-13
BLACAT1	1q32.1	-2.47858	1.12584e-10
BLCAP	20q11.23	-0.527803	1.91679e-26
BLM	15q26.1	1.50945	6.67389e-28
BLMH	17q11.2	0.41723	2.47248e-06
BLNK	10q24.1	1.02838	1.46613e-20
BLOC1S1	12q13.2	0.366356	3.84884e-09
BLOC1S2	10q24.31	0.295058	1.12263e-11
BLOC1S3	19q13.32	0.719164	1.72412e-29
BLOC1S4	4p16.1	0.550301	4.56813e-21
BLOC1S5	6p24.3	-0.173169	0.0118906
BLOC1S5-TXNDC5	6p24.3	-2.14082	2.90977e-30
BLOC1S6	15q21.1	-0.174492	0.0187821
BLVRA	7p13	0.772397	7.88293e-18
BLVRB	19q13.2	0.494474	1.88298e-09
BLZF1	1q24.2	0.379046	1.42429e-10
BMF	15q15.1	0.873336	1.37683e-18
BMI1	10p12.2	0.578475	2.17233e-12
BMP1	8p21.3	0.521291	5.33893e-08
BMP2	20p12.3	-2.70107	1.72864e-35
BMP2K	4q21.21	-0.257931	0.0207716
BMP3	4q21.21	-4.13494	1.20693e-34
BMP4	14q22.2	-0.693733	1.48394e-06
BMP5	6p12.1	-3.92726	2.05919e-35
BMP6	6p24.3	-2.31929	4.92688e-38
BMP7	20q13.31	-0.825806	4.08506e-05
BMP8A	1p34.3	2.27558	1.34614e-33
BMP8B	1p34.2	0.255936	0.00314675
BMPER	7p14.3	-3.33481	5.92113e-32
BMPR1A	10q23.2	-0.612639	7.41502e-16
BMPR1B	4q22.3	3.13221	1.29951e-12
BMPR1B-DT	4q22.3	3.0783	3.59464e-09
BMPR2	2q33.1-q33.2	-0.352523	7.95743e-05
BMS1P1	10q11.22	-0.238711	0.0212508
BMS1P10	9q13	-0.746787	2.53419e-08
BMS1P2	10q11.22	-0.758314	1.22439e-05
BMT2	7q31.1	-0.422416	1.42022e-06
BMX	Xp22.2	-2.88369	1.29289e-40
BNC1	15q25.2	-3.00069	1.54031e-25
BNC2	9p22.3-p22.2	-0.606725	0.00603115
BNC2-AS1	9p22.2	-0.843902	5.43906e-07
BNIP1	5q35.1	0.442149	1.49882e-16
BNIP2	15q22.2	-0.853278	8.71332e-30
BNIP3	10q26.3	-0.191878	0.00446763
BNIP3L	8p21.2	-0.582872	2.83784e-14
BNIP3P1	14q12	-0.34918	0.0134359
BNIP3P10	19p13.11	1.01555	2.68662e-07
BNIP3P11	7q11.21	0.809322	8.22135e-08
BNIP3P17	19p12	1.04281	2.00586e-12
BNIP3P24	19p12	0.526221	0.0427465
BNIP3P27	19p12	0.809258	3.96887e-05
BNIP3P39	19p12	0.686606	0.00253822
BNIP3P5	15q15.1	-0.451552	0.0012178
BNIPL	1q21.3	0.999945	1.88888e-10
BOC	3q13.2	-2.13659	5.61159e-35
BOD1	5q35.2	0.144963	0.0061487
BOD1L1	4p15.33	-0.290875	7.78543e-05
BOK	2q37.3	-0.733593	3.16172e-11
BOK-AS1	2q37.3	-3.46989	1.06528e-23
BOLA1	1q21.2	0.804245	7.35801e-21
BOLA2B	16p11.2	1.40812	4.53977e-27
BOLA2P3	6p22.3	1.53667	1.29407e-10
BOLA2-SMG1P6	16p11.2	0.876272	1.8061e-19
BOLA3	2p13.1	0.540945	5.81656e-21
BOLA3-AS1	2p13.1	-0.958992	5.83779e-14
BOP1	8q24.3	1.21189	1.09239e-23
BORA	13q21.33	0.48913	1.38204e-08
BORCS6	17p13.1	0.396013	1.78421e-05
BORCS8	19p13.11	0.402034	1.08901e-13
BPGM	7q33	0.326633	9.4729e-10
BPI	20q11.23	-2.08681	1.03263e-18
BPIFB1	20q11.21	1.80901	3.87759e-12
BPNT1	1q41	0.741165	6.56163e-26
BRAF	7q34	-0.260341	0.00100197
BRAT1	7p22.3	0.815686	1.20441e-20
BRCA1	17q21.31	0.786596	1.40747e-15
BRCA2	13q13.1	1.14135	1.00742e-19
BRCC3	Xq28	0.451872	1.95221e-09
BRD2	6p21.32	0.241913	0.000599105
BRD3	9q34.2	0.411962	6.64406e-06
BRD3OS	9q34.2	0.349537	2.16502e-08
BRD4	19p13.12	0.305198	2.57102e-07
BRD7	16q12.1	-0.251757	0.00225982
BRD8	5q31.2	0.155873	0.00263273
BRD9	5p15.33	0.186147	0.00424798
BRDT	1p22.1	0.514498	0.015959
BRF1	14q32.33	0.581503	4.92083e-14
BRF2	8p11.23	0.159157	0.0052437
BRI3	7q21.3	-0.204668	0.000198661
BRI3BP	12q24.31	1.06848	3.77352e-25
BRI3P1	1p21.2	-0.353978	0.0158776
BRICD5	16p13.3	1.15154	1.28902e-16
BRINP1	9q33.1	-3.4505	4.53046e-19
BRINP2	1q25.2	-1.57144	0.000744651
BRINP3	1q31.1	-1.90941	0.00387405
BRIP1	17q23.2	1.71338	6.76609e-26
BRIX1	5p13.2	0.34573	1.6059e-12
BRK1	3p25.3	0.141569	0.00146266
BRMS1	11q13.2	0.767079	2.13201e-25
BRMS1L	14q13.2	-0.429683	7.45117e-11
BROX	1q41	0.619855	7.07174e-16
BRPF3	6p21.31	0.341128	0.00166189
BRSK1	19q13.42	0.822806	4.72029e-11
BRSK2	11p15.5	1.10101	2.64722e-10
BRWD1	21q22.2	0.437826	0.000939539
BRWD1-AS1	21q22.2	0.983063	2.32463e-07
BRWD1-AS2	21q22.2	0.80786	1.82962e-13
BRWD3	Xq21.1	0.401393	0.0043647
BSCL2	11q12.3	0.396267	3.70281e-07
BSDC1	1p35.1	0.149822	0.0432443
BSG	19p13.3	0.675906	2.49732e-20
BSND	1p32.3	0.482102	0.0211422
BSPRY	9q32	0.866344	3.49033e-11
BST1	4p15.32	-1.10863	1.20441e-20
BST2	19p13.11	1.15931	1.35182e-14
BTAF1	10q23.32	-0.402299	4.64199e-06
BTBD10	11p15.3	0.221182	8.84318e-06
BTBD11	12q23.3	-1.67545	7.87309e-20
BTBD18	11q12.1	-0.684216	8.48228e-06
BTBD2	19p13.3	0.2434	0.000875985
BTBD3	20p12.2	-0.404459	2.81899e-05
BTBD7	14q32.12	-0.402632	1.51269e-07
BTBD8	1p22.1	-0.992431	5.6388e-09
BTBD9	6p21.2	0.302173	2.26919e-05
BTC	4q13.3	-0.761621	8.0861e-11
BTD	3p25.1	-0.315822	3.2474e-06
BTF3L4	1p32.3	0.324493	1.00046e-08
BTF3L4P2	2q24.2	0.321625	2.6105e-05
BTF3P7	6p25.1	0.621237	0.01191
BTG1	12q21.33	-0.520763	6.15342e-12
BTG3	21q21.1	-0.598327	6.0045e-09
BTG3-AS1	21q21.1	-0.907662	1.75257e-14
BTK	Xq22.1	0.313917	0.0020052
BTN1A1	6p22.2	-1.84982	7.66927e-15
BTN2A1	6p22.2	-0.142575	0.0165929
BTN2A3P	6p22.2	-0.413431	1.04971e-05
BTN3A1	6p22.2	-0.396879	2.58387e-05
BTN3A2	6p22.2	-0.344181	0.00207138
BTN3A3	6p22.2	-0.417485	2.42697e-05
BTNL10	1q42.13	0.893428	1.71286e-10
BTNL8	5q35.3	-1.31537	7.66678e-11
BTNL9	5q35.3	-4.08652	5.82937e-43
BTRC	10q24.32	0.2642	0.00032048
BUB1	2q13	3.05949	1.24141e-38
BUB1B	15q15.1	2.83315	1.19552e-36
BUB3	10q26.13	0.861534	2.32812e-30
BUD13	11q23.3	-0.22504	0.00014157
BUD13P1	11q21	-1.34368	2.34923e-11
BUD23	7q11.23	0.575898	5.99451e-27
BUD31	7q22.1	0.434586	2.29124e-19
BVES	6q21	-1.5858	1.81103e-32
BVES-AS1	6q21	-2.36787	3.86372e-35
BYSL	6p21.1	0.679294	1.78719e-19
BZW1	2q33.1	0.438556	1.05431e-09
BZW2	7p21.1	0.782025	2.80599e-21
C10orf105	10q22.1	-1.62474	9.86187e-14
C10orf111	10p13	-0.532558	0.000183591
C10orf142	10q11.21	-2.76279	4.47848e-35
C10orf143	10q26.3	-0.289473	0.000305832
C10orf25	10q11.21	-0.757887	5.71749e-24
C10orf55	10q22.2	-0.364849	0.00645727
C10orf67	10p12.2	0.332435	0.0153622
C10orf82	10q25.3	1.64438	0.000245106
C10orf88	10q26.13	0.195878	0.000333651
C10orf90	10q26.2	-4.79177	4.67793e-40
C10orf91	10q26.3	0.858353	3.23539e-06
C10orf95	10q24.32	1.1823	9.38581e-18
C11orf1	11q23.1	-0.324804	0.000340282
C11orf21	11p15.5	-0.546877	0.0365159
C11orf24	11q13.2	0.700152	6.53413e-27
C11orf44	11q24.3	0.674284	0.0245416
C11orf45	11q24.3	-0.345718	0.0057778
C11orf49	11p11.2	0.502604	6.21334e-15
C11orf53	11q23.1	-2.31692	5.62384e-21
C11orf54	11q21	-0.3685	5.4562e-07
C11orf58	11p15.2	0.159311	0.00491488
C11orf68	11q13.1	0.0684175	0.0430685
C11orf71	11q23.2	-0.296915	0.00124536
C11orf72	11q13.2	-1.37142	2.99483e-07
C11orf74	11p12	-0.265503	1.08741e-08
C11orf80	11q13.2	0.406948	3.54577e-09
C11orf87	11q22.3	-3.13045	4.96885e-26
C11orf91	11p13	-1.84707	1.53098e-19
C11orf94	11p11.2	0.49504	0.000158461
C11orf95	11q13.1	-0.577946	4.7633e-17
C11orf96	11p11.2	-0.69708	9.79276e-05
C11orf98	11q12.3	0.953141	2.61772e-20
C12orf10	12q13.13	0.285356	6.34055e-06
C12orf4	12p13.32	0.0813977	0.0342431
C12orf42	12q23.2	0.346638	0.0394887
C12orf45	12q23.3	0.145832	0.00181035
C12orf49	12q24.22	0.167299	0.000518896
C12orf54	12q13.11	-2.05296	4.76001e-31
C12orf57	12p13.31	0.245337	2.14927e-05
C12orf60	12p12.3	0.307502	5.25404e-05
C12orf66	12q14.2	0.264562	9.15114e-05
C12orf71	12p11.23	-0.761932	3.50804e-06
C12orf73	12q23.3	0.455996	1.02861e-13
C12orf76	12q24.11	0.140662	0.00236464
C14orf119	14q11.2	0.280737	6.21724e-13
C14orf132	14q32.2	-0.813002	6.40051e-10
C14orf180	14q32.33	-5.99469	2.06538e-32
C14orf28	14q21.2	-0.662043	6.77233e-24
C15orf40	15q25.2	-0.138734	0.00401908
C15orf41	15q14	-0.417161	1.6324e-05
C15orf48	15q21.1	1.61899	1.8929e-15
C15orf54	15q14	2.1526	1.76349e-20
C15orf56	15q15.1	0.462928	0.00557652
C15orf62	15q15.1	-0.354339	0.015056
C15orf65	15q21.3	0.582893	1.27286e-12
C16orf46	16q23.2	0.15539	0.0441409
C16orf54	16p11.2	-0.546146	1.14091e-05
C16orf58	16p11.2	0.69568	1.36178e-15
C16orf70	16q22.1	0.298644	2.89758e-05
C16orf71	16p13.3	1.69585	7.63409e-32
C16orf72	16p13.2	0.289513	5.74064e-06
C16orf74	16q24.1	0.618671	7.11778e-09
C16orf86	16q22.1	-0.8419	2.58818e-10
C16orf87	16q11.2	0.117069	0.0396158
C16orf89	16p13.3	-2.42887	5.15998e-20
C16orf91	16p13.3	0.822207	2.99344e-26
C16orf95	16q24.2	0.226538	0.0148878
C16orf96	16p13.3	-1.19315	2.49958e-14
C17orf100	17p13.1	-0.437018	0.00268372
C17orf107	17p13.2	-0.390271	0.0382452
C17orf113	17q21.2	-0.458702	0.00562547
C17orf47	17q22	0.617712	0.000113918
C17orf50	17q12	-0.438058	0.0127394
C17orf51	17p11.2	-1.5014	1.67403e-35
C17orf53	17q21.31	0.52421	1.9325e-10
C17orf58	17q24.2	0.184319	0.0150313
C17orf64	17q23.2	-1.58487	5.55722e-18
C17orf75	17q11.2	0.200544	0.000118301
C17orf82	17q23.2	0.775643	7.2511e-05
C17orf97	17p13.3	0.634416	6.04626e-09
C18orf21	18q12.2	0.136388	0.00446006
C18orf65	18q23	1.07781	7.15259e-10
C19orf12	19q12	-0.956856	4.87265e-31
C19orf24	19p13.3	1.00423	1.2665e-24
C19orf25	19p13.3	0.687997	2.72543e-14
C19orf33	19q13.2	2.50795	1.04186e-13
C19orf38	19p13.2	0.722188	8.7059e-11
C19orf47	19q13.2	0.342474	3.15558e-09
C19orf48	19q13.33	1.06164	5.80746e-20
C19orf53	19p13.13	0.628247	1.15796e-25
C19orf54	19q13.2	0.478623	2.76255e-14
C19orf66	19p13.2	0.129057	0.000467216
C19orf67	19p13.12	1.16468	3.19257e-07
C19orf71	19p13.3	0.430615	0.000430744
C19orf73	19q13.33	0.569549	1.69679e-08
C19orf81	19q13.33	0.278788	0.0449195
C19orf84	19q13.41	1.0821	6.9003e-09
C1D	2p14	0.178659	0.0020399
C1GALT1	7p22.1-p21.3	-0.64478	7.14274e-09
C1GALT1C1	Xq24	0.146659	0.000254798
C1GALT1C1L	2p21	-1.72374	4.83195e-34
C1orf100	1q44	0.603009	9.72816e-06
C1orf105	1q24.3	1.49828	1.31356e-08
C1orf112	1q24.2	1.07521	9.82555e-27
C1orf115	1q41	-1.3492	1.62273e-27
C1orf116	1q32.1	-1.15914	0.000595409
C1orf122	1p34.3	0.870928	6.02494e-24
C1orf127	1p36.22	1.26608	8.92811e-19
C1orf131	1q42.2	0.796824	2.38786e-29
C1orf147	1q32.1	0.755082	7.52992e-06
C1orf159	1p36.33	0.897535	6.67415e-20
C1orf167	1p36.22	0.856015	0.000778804
C1orf174	1p36.32	0.155408	0.0172232
C1orf189	1q21.3	1.1272	3.2353e-17
C1orf194	1p13.3	1.06236	8.42025e-14
C1orf198	1q42.2	-0.403161	0.000147268
C1orf210	1p34.2	0.440623	3.30484e-07
C1orf216	1p34.3	0.332718	5.83648e-12
C1orf220	1q25.2	1.47707	1.74256e-16
C1orf35	1q42.13	1.05444	4.92852e-27
C1orf43	1q21.3	0.814911	4.57837e-32
C1orf50	1p34.2	0.111978	0.0262983
C1orf52	1p22.3	-0.175578	0.000278857
C1orf53	1q31.3	0.954657	7.09243e-17
C1orf56	1q21.3	0.847727	2.34995e-26
C1orf61	1q22	-1.65129	1.34802e-07
C1orf74	1q32.2	0.350058	5.46132e-08
C1QBP	17p13.2	0.313163	2.15479e-05
C1QL1	17q21.31	0.657969	0.000480578
C1QL2	2q14.2	-4.20145	5.95174e-21
C1QL3	10p13	-0.627264	0.0218706
C1QL4	12q13.12	-1.5006	2.63558e-06
C1QTNF1	17q25.3	-1.22741	7.72704e-18
C1QTNF12	1p36.33	0.350605	0.00203201
C1QTNF1-AS1	17q25.3	-2.57074	1.9593e-23
C1QTNF2	5q33.3	-0.949678	9.97091e-09
C1QTNF3	5p13.2	1.13705	1.55645e-09
C1QTNF4	11p11.2	-0.656074	0.000388587
C1QTNF6	22q12.3	2.33766	5.6187e-39
C1QTNF7	4p15.32	-2.20865	1.57934e-22
C1QTNF9	13q12.12	-3.92269	1.00653e-43
C1QTNF9B	13q12.12	-1.43831	1.92036e-17
C1R	12p13.31	-0.953318	1.23102e-12
C1RL	12p13.31	-0.493348	6.68808e-10
C1S	12p13.31	-0.989562	1.21549e-12
C2	6p21.33	0.397224	0.00277808
C20orf144	20q11.22	1.80546	1.32925e-28
C20orf194	20p13	-1.02352	2.51111e-31
C20orf197	20q13.33	-0.552392	0.000338871
C20orf202	20p13	-0.620274	4.98323e-09
C20orf203	20q11.21	-1.65836	8.05448e-16
C20orf204	20q13.33	2.11295	6.74583e-31
C20orf96	20p13	0.536982	6.3025e-11
C21orf58	21q22.3	1.48569	4.72866e-32
C21orf62	21q22.11	-1.69025	2.27606e-27
C21orf62-AS1	21q22.11	-0.949761	3.15272e-21
C21orf91	21q21.1	-0.675864	2.98605e-12
C22orf15	22q11.23	-0.860412	1.28041e-05
C22orf23	22q13.1	-1.64	1.57703e-21
C22orf34	22q13.33	-0.311638	0.000662144
C22orf39	22q11.21	-0.667823	1.26819e-26
C22orf46	22q13.2	-0.302857	4.08506e-05
C2-AS1	6p21.33	0.383315	0.00720474
C2CD2	21q22.3	-1.2057	2.53698e-27
C2CD2L	11q23.3	0.809802	2.27731e-25
C2CD3	11q13.4	0.202532	0.00377427
C2CD4A	15q22.2	0.845028	0.00633411
C2CD4B	15q22.2	-1.54953	5.62832e-11
C2CD4C	19p13.3	-0.807007	1.21024e-05
C2CD4D	1q21.3	0.83974	9.88734e-15
C2CD6	2q33.1	-1.2956	3.15272e-21
C2orf15	2q11.2	0.923009	4.73041e-18
C2orf27A	2q21.2	0.681327	5.78896e-10
C2orf40	2q12.2	-4.82828	1.13656e-39
C2orf49	2q12.2	-0.358578	8.99919e-08
C2orf50	2p25.1	0.774691	1.06588e-09
C2orf66	2q33.1	-0.794723	0.00179502
C2orf68	2p11.2	0.273266	6.42846e-05
C2orf69	2q33.1	0.239764	0.00160621
C2orf73	2p16.2	-1.22144	6.32803e-14
C2orf74	2p15	-0.876547	7.02184e-17
C2orf88	2q32.2	-3.03757	1.03542e-40
C2orf91	2p21	0.845009	9.44867e-06
C2orf92	2q11.2	-0.124426	0.0497255
C3	19p13.3	-1.32322	4.05879e-19
C3orf14	3p14.2	0.558216	3.55844e-09
C3orf20	3p25.1	-0.97943	5.85818e-07
C3orf33	3q25.31	-0.274275	0.0145563
C3orf35	3p22.2	0.217039	0.00106368
C3orf38	3p11.1	0.211759	0.000186195
C3orf49	3p14.1	-1.14988	1.36302e-18
C3orf52	3q13.2	1.53609	9.9005e-19
C3orf62	3p21.31	0.0966826	0.0373009
C3orf67	3p14.2	1.68856	1.3641e-28
C3orf70	3q27.2	-0.819951	1.41918e-07
C3orf80	3q25.33	2.093	2.56134e-34
C4A	6p21.33	1.46419	1.10244e-10
C4B	6p21.33	1.30684	1.15835e-10
C4BPA	1q32.2	-4.48958	9.78286e-26
C4BPB	1q32.1	-1.53051	6.04861e-10
C4orf19	4p14	-1.38857	6.06391e-11
C4orf3	4q26	-0.396577	3.79194e-18
C4orf36	4q21.3	-0.449244	2.08419e-09
C4orf46	4q32.1	0.521704	1.1553e-12
C4orf48	4p16.3	1.69781	1.61041e-21
C4orf50	4p16.2-p16.1	1.66527	4.31543e-11
C5	9q33.2	-0.509557	5.37503e-07
C5AR2	19q13.32	1.89457	8.44693e-23
C5orf15	5q31.1	0.243814	3.84576e-06
C5orf17	5p14.2	-0.821947	0.0458196
C5orf22	5p13.3	0.368032	5.89656e-10
C5orf30	5q21.1	0.635521	4.02073e-11
C5orf34	5p12	0.530283	2.02584e-11
C5orf38	5p15.33	0.401561	0.00196246
C5orf46	5q32	0.309636	0.0162291
C5orf47	5q35.2	0.886773	2.56129e-05
C5orf49	5p15.31	1.65724	3.05775e-17
C5orf51	5p13.1	0.100576	0.0149582
C5orf56	5q31.1	-0.417037	2.69609e-06
C5orf58	5q35.1	-0.408535	0.000391135
C5orf60	5q35.3	0.895118	1.96299e-05
C5orf63	5q23.2	0.595529	7.19861e-08
C5orf64	5q12.1	-2.48636	3.3259e-29
C5orf66	5q31.1	1.0374	5.64611e-19
C5orf66-AS1	5q31.1	Inf	6.67475e-22
C5orf67	5q11.2	-1.40659	2.83598e-08
C6	5p13.1	-3.00086	1.34009e-18
C6orf106	6p21.31	-0.130717	0.00228243
C6orf120	6q27	-0.148264	0.0456205
C6orf132	6p21.1	0.645907	2.85261e-10
C6orf136	6p21.33	0.540662	3.33117e-21
C6orf141	6p12.3	0.738243	0.0035443
C6orf15	6p21.33	-2.78958	6.3668e-15
C6orf163	6q15	-0.906244	1.21149e-16
C6orf201	6p25.2	-0.689087	3.35254e-05
C6orf223	6p21.1	1.52111	1.26737e-05
C6orf226	6p21.1	0.518424	1.10224e-08
C6orf47	6p21.33	0.400766	1.62441e-10
C6orf52	6p24.2	0.492702	0.000142875
C6orf58	6q22.33	-2.1215	5.93933e-35
C6orf62	6p22.3	0.260362	2.6113e-07
C6orf89	6p21.2	-0.254217	2.23818e-07
C6orf99	6q25.3	2.76727	8.23923e-40
C7	5p13.1	-2.54918	1.19822e-20
C7orf25	7p14.1	0.133211	0.0280565
C7orf26	7p22.1	0.13257	8.33108e-05
C7orf31	7p15.3	-1.02665	3.15424e-27
C7orf43	7q22.1	0.960287	8.12036e-27
C7orf50	7p22.3	0.88051	1.30191e-19
C7orf61	7q22.1	-0.747541	3.5247e-06
C8G	9q34.3	0.890749	2.73777e-13
C8orf33	8q24.3	0.252572	5.77439e-08
C8orf34	8q13.2	-2.19147	8.14594e-26
C8orf34-AS1	8q13.2	-2.54948	1.14625e-18
C8orf37	8q22.1	0.207352	0.00640224
C8orf37-AS1	8q22.1	0.64304	9.5537e-07
C8orf48	8p22	-0.684682	6.86483e-06
C8orf58	8p21.3	-0.406801	1.29738e-06
C8orf59	8q21.2	0.153637	0.00091111
C8orf76	8q24.13	0.755417	7.57103e-31
C8orf82	8q24.3	0.657	5.14356e-12
C8orf86	8p11.22	0.664504	0.00268908
C8orf88	8q21.3	-2.34219	2.67066e-41
C8orf89	8q21.11	-0.617552	0.00016053
C9orf106	9q34.11	1.55256	6.22991e-18
C9orf116	9q34.3	2.19242	2.20997e-35
C9orf131	9p13.3	-1.07129	1.99227e-09
C9orf139	9q34.3	0.553807	2.1057e-05
C9orf152	9q31.3	0.847094	1.18774e-05
C9orf153	9q21.33	-0.380062	0.00562527
C9orf16	9q34.11	0.61336	1.42058e-12
C9orf163	9q34.3	1.99042	2.75118e-27
C9orf170	9q21.33	-1.63926	1.43094e-15
C9orf24	9p13.3	-0.805418	6.8185e-12
C9orf3	9q22.32	-0.421105	3.51489e-07
C9orf40	9q21.13	-0.589559	2.63485e-12
C9orf43	9q32	0.275976	0.00036209
C9orf50	9q34.11	0.565331	5.6559e-05
C9orf64	9q21.32	0.533599	1.01384e-12
C9orf66	9p24.3	-0.775381	1.06945e-09
C9orf72	9p21.2	-0.566353	3.8179e-13
C9orf78	9q34.11	0.167525	0.000353206
C9orf85	9q21.13	-0.319736	4.95758e-12
CA11	19q13.33	-1.25629	4.91384e-09
CA12	15q22.2	1.62762	4.13468e-23
CA13	8q21.2	-1.05597	1.6837e-07
CA14	1q21.2	0.349718	1.7159e-05
CA3	8q21.2	-4.13062	1.45739e-38
CA3-AS1	8q21.2	-0.88515	5.75625e-09
CA4	17q23.1	-7.16352	1.37291e-43
CA5A	16q24.2	0.547661	0.000413744
CA5B	Xp22.2	-0.629101	2.37364e-10
CA5BP1	Xp22.2	0.206208	5.02948e-06
CAB39L	13q14.2	-1.23226	7.44384e-27
CABCOCO1	10q21.2	-0.834082	0.000623992
CABIN1	22q11.23	0.401789	2.42591e-08
CABLES1	18q11.2	-0.279528	8.74337e-05
CABLES2	20q13.33	0.771238	6.61767e-24
CABP1	12q24.31	-2.05533	6.89146e-36
CABP7	22q12.2	0.849535	1.83763e-13
CABYR	18q11.2	0.595674	1.38679e-08
CACFD1	9q34.2	1.53885	6.11178e-33
CACHD1	1p31.3	-2.40513	6.76362e-42
CACNA1B	9q34.3	0.483911	0.0018813
CACNA1C	12p13.33	-0.564162	5.42556e-05
CACNA1C-AS2	12p13.33	-0.362068	0.0499275
CACNA1D	3p21.1	1.29754	3.03759e-14
CACNA1E	1q25.3	0.863414	3.95694e-08
CACNA1F	Xp11.23	0.480234	0.0100042
CACNA1G	17q21.33	-1.15904	1.08163e-07
CACNA1G-AS1	17q21.33	-0.705881	0.00711106
CACNA1H	16p13.3	1.3303	1.49501e-14
CACNA1I	22q13.1	0.461016	0.000672163
CACNA2D1	7q21.11	-1.57521	8.50361e-26
CACNA2D2	3p21.31	0.929376	9.50683e-10
CACNA2D3	3p21.1-p14.3	-0.652208	1.56103e-05
CACNB1	17q12	0.164796	0.0332797
CACNB2	10p12	-0.768762	7.24584e-07
CACNB3	12q13.12	1.15754	1.49508e-29
CACNB4	2q23.3	-1.26866	9.71227e-14
CACNG1	17q24.2	2.62822	7.94989e-19
CACNG4	17q24.2	2.25138	3.51868e-21
CACNG8	19q13.42	0.572096	4.88568e-06
CACTIN	19p13.3	0.407788	6.1445e-07
CACTIN-AS1	19p13.3	0.321485	0.00763894
CACUL1	10q26.11	0.227704	0.00205131
CACYBP	1q25.1	0.674047	7.82391e-29
CACYBPP2	2q32.1	0.732584	2.41368e-08
CAD	2p23.3	0.293961	3.15995e-05
CADM2	3p12.1	-1.77481	1.67555e-15
CADM3	1q23.2	-3.00492	2.61265e-32
CADM3-AS1	1q23.2	-3.24644	1.94712e-35
CADM4	19q13.31	0.722262	7.11778e-09
CADPS	3p14.2	2.27431	7.62956e-27
CAHM	6q26	-1.22208	1.57274e-19
CALB1	8q21.3	-1.01434	7.65228e-08
CALB2	16q22.2	-3.13471	1.19827e-27
CALCOCO1	12q13.13	-0.92703	1.96468e-30
CALCOCO2	17q21.32	-0.34196	1.20085e-08
CALCR	7q21.3	-1.80297	3.45907e-19
CALCRL	2q32.1	-0.548491	2.18263e-05
CALD1	7q33	-0.86538	1.75469e-17
CALHM1	10q24.33	1.35304	1.96959e-12
CALHM3	10q24.33	0.742337	0.00424261
CALHM5	6q22.1	-0.517595	0.000578978
CALHM6	6q22.1	0.459316	0.000122578
CALM1	14q32.11	-0.247419	5.06413e-05
CALM2	2p21	0.311724	2.7407e-11
CALM2P2	10q22.1	-0.646359	2.02366e-07
CALM3	19q13.32	0.398544	5.12242e-12
CALML3	10p15.1	-1.44019	3.08655e-06
CALML3-AS1	10p15.1	-1.0583	6.95566e-05
CALML4	15q23	-0.313963	0.0461244
CALML6	1p36.33	0.696338	2.44616e-05
CALN1	7q11.22	-2.4277	5.14523e-22
CALR	19p13.13	0.794515	6.2839e-29
CALR4P	1p32.3	0.579297	0.000386727
CALU	7q32.1	0.456496	8.87774e-09
CALY	10q26.3	0.650893	0.000654134
CAMK1	3p25.3	-0.889081	1.41466e-19
CAMK1G	1q32.2	0.735886	1.65377e-05
CAMK2A	5q32	1.38877	4.75908e-12
CAMK2D	4q26	-0.742188	7.81436e-15
CAMK2G	10q22.2	-0.158213	0.000699684
CAMK2N1	1p36.12	0.642489	2.36166e-06
CAMK2N2	3q27.1	2.36937	3.34919e-32
CAMK4	5q22.1	0.791684	2.59539e-07
CAMKK2	12q24.31	-0.12587	0.0136817
CAMKMT	2p21	0.186501	0.000153608
CAMKV	3p21.31	-1.20286	0.00300204
CAMP	3p21.31	3.05738	1.65316e-25
CAMSAP3	19p13.2	1.16535	5.86187e-18
CAMTA1	1p36.31-p36.23	-0.229812	0.0409183
CAMTA2	17p13.2	-0.213821	0.00221743
CAND1	12q14.3-q15	0.453448	1.64738e-06
CAND2	3p25.2	-0.817193	1.0764e-08
CANT1	17q25.3	1.2438	6.52583e-29
CANX	5q35.3	0.206316	0.00552677
CAP1	1p34.2	0.200657	2.57418e-06
CAP1P2	10q11.21	0.601269	1.89141e-08
CAPG	2p11.2	1.17834	9.94911e-21
CAPN1	11q13.1	0.448135	3.98652e-09
CAPN10	2q37.3	0.41494	1.28881e-07
CAPN11	6p21.1	-2.8643	2.13152e-39
CAPN12	19q13.2	0.287823	0.00808878
CAPN13	2p23.1	1.94186	1.76497e-25
CAPN15	16p13.3	1.03012	4.99609e-26
CAPN3	15q15.1	-1.40728	5.11144e-19
CAPN5	11q13.5	-0.797288	9.01063e-16
CAPN6	Xq23	-3.52551	2.41616e-32
CAPN7	3p25.1	-0.184638	0.0101737
CAPN8	1q41	0.919602	1.33819e-05
CAPN9	1q42.2	2.17195	6.04075e-25
CAPNS1	19q13.12	0.248256	1.03753e-06
CAPNS2	16q12.2	-1.70654	2.41543e-14
CAPRIN1	11p13	0.432721	1.33125e-08
CAPRIN2	12p11.21	-0.255713	0.0001547
CAPS	19p13.3	1.60692	1.44295e-25
CAPS2	12q21.1-q21.2	-0.622887	1.17159e-10
CAPSL	5p13.2	2.97435	1.82372e-19
CAPZA1	1p13.2	0.57474	1.16713e-20
CAPZA2	7q31.2	-0.116685	0.00874845
CAPZB	1p36.13	0.427827	5.59852e-18
CARD10	22q13.1	-0.31397	0.00653764
CARD11	7p22.2	0.486728	1.26355e-06
CARD14	17q25.3	0.833879	5.0413e-12
CARD16	11q22.3	-0.494788	2.38847e-06
CARD17	11q22.3	1.72961	1.94949e-11
CARD19	9q22.31	1.14235	3.80678e-27
CARD6	5p13.1	-1.4275	7.28378e-34
CARD8	19q13.33	-0.538865	9.07836e-14
CARD8-AS1	19q13.33	-0.524065	1.77052e-07
CARF	2q33.2	-0.311763	0.000117738
CARHSP1	16p13.2	0.148852	0.0028863
CARM1	19p13.2	0.539474	1.77196e-17
CARMIL1	6p22.2	0.17751	0.00684027
CARMIL2	16q22.1	0.853057	8.6066e-10
CARMIL3	14q11.2	0.47923	6.55269e-06
CARMN	5q32	-4.0203	2.69951e-39
CARNMT1	9q21.13	0.298767	0.000859708
CARS	11p15.4	0.344129	4.36569e-15
CARS2	13q34	0.276564	5.98212e-06
CASC1	12p12.1	0.347276	0.000530078
CASC10	10p12.31	-0.495165	0.00012375
CASC11	8q24.21	-0.899103	6.8939e-09
CASC15	6p22.3	-0.33481	0.0194336
CASC16	16q12.1-q12.2	1.66697	1.28399e-09
CASC3	17q21.1	-0.110418	0.0193132
CASC8	8q24.21	-3.39358	4.31184e-22
CASD1	7q21.3	0.270326	0.0141858
CASK	Xp11.4	0.0068934	0.0475144
CASK-AS1	Xp11.4	1.46643	4.4221e-06
CASKIN1	16p13.3	1.879	7.8104e-16
CASKIN2	17q25.1	-0.176454	0.00203201
CASP1	11q22.3	-0.803532	1.72886e-14
CASP10	2q33.1	-1.11497	4.16698e-19
CASP12	11q22.3	-2.23482	2.50064e-35
CASP14	19p13.12	0.740531	0.00234463
CASP16P	16p13.3	1.51167	1.44086e-14
CASP1P2	11q22.3	-1.22335	1.66081e-05
CASP2	7q34	0.333221	1.32398e-06
CASP3	4q35.1	0.60561	5.19947e-23
CASP4	11q22.3	-0.495178	1.23102e-12
CASP6	4q25	0.749737	7.58486e-22
CASP7	10q25.3	0.23197	0.00123302
CASP8	2q33.1	0.186471	0.00115493
CASP8AP2	6q15	-0.191167	0.0327598
CASQ2	1p13.1	-2.44102	1.95858e-33
CAST	5q15	-0.432618	9.66528e-12
CASTOR3	7q22.1	-0.536131	9.85488e-11
CASZ1	1p36.22	0.663457	1.67783e-09
CAT	11p13	-1.54131	5.95311e-40
CATIP	2q35	1.09297	1.68379e-11
CATIP-AS1	2q35	0.466673	0.00140952
CATSPER1	11q13.1	1.97908	2.74385e-26
CATSPER2	15q15.3	-0.420422	0.00101442
CATSPER3	5q31.1	0.797263	1.62926e-17
CATSPERB	14q32.12	0.235867	0.000442256
CATSPERG	19q13.2	0.605214	1.02245e-06
CAV1	7q31.2	-3.30929	6.08167e-44
CAV2	7q31.2	-3.0007	8.15851e-44
CAV3	3p25.3	-2.84191	7.64002e-32
CAVIN1	17q21.31	-1.71759	2.35764e-40
CAVIN2	2q32.3	-4.3708	3.66706e-44
CAVIN3	11p15.4	-0.194856	0.0133956
CAVIN4	9q31.1	0.409198	0.000113308
CBARP	19p13.3	1.65387	5.13696e-19
CBFA2T2	20q11.21-q11.22	0.281869	0.00136356
CBFB	16q22.1	0.176001	0.000162022
CBL	11q23.3	-0.635136	5.6076e-11
CBLB	3q13.11	-0.258292	0.000142875
CBLC	19q13.32	1.39236	2.04587e-22
CBLN1	16q12.1	-1.35381	8.41225e-13
CBLN2	18q22.3	1.73923	4.20456e-09
CBLN4	20q13.2	-1.20493	8.55222e-07
CBR1	21q22.12	-0.229096	0.0238165
CBR3	21q22.12	-0.294005	0.00446763
CBR3-AS1	21q22.12	0.839578	1.71292e-13
CBS	21q22.3	0.736074	0.000764344
CBWD1	9p24.3	0.173612	0.000153608
CBWD2	2q14.1	0.30502	2.86638e-08
CBWD3	9q21.11	0.314823	0.00102263
CBWD4P	9q21.11	0.761737	1.21711e-07
CBWD5	9q21.11	0.589312	6.13418e-11
CBX1	17q21.32	0.468825	3.97331e-11
CBX1P3	1q32.1	0.642693	0.00426554
CBX2	17q25.3	1.01265	1.9871e-13
CBX3	7p15.2	0.809298	6.11178e-33
CBX3P4	12p13.33	0.518642	0.00201168
CBX3P9	6q22.1	0.565179	5.30968e-06
CBX4	17q25.3	1.62872	7.80497e-38
CBX6	22q13.1	-0.471504	6.29098e-07
CBX7	22q13.1	-1.46357	6.95994e-33
CBX8	17q25.3	1.49	8.98371e-30
CBY3	5q35.3	0.863789	5.14864e-08
CC2D1A	19p13.12	0.262818	0.000362887
CC2D1B	1p32.3	0.168271	0.000105236
CC2D2A	4p15.32	-0.854128	9.21952e-24
CC2D2B	10q24.1	-0.481974	0.0010229
CCAR1	10q21.3	0.634283	4.85679e-14
CCAR2	8p21.3	0.220726	0.0032876
CCBE1	18q21.32	-2.55678	9.26282e-29
CCDC102A	16q21	-0.46413	5.52103e-05
CCDC102B	18q22.1	-0.272678	0.00096523
CCDC106	19q13.42	0.978134	3.89743e-20
CCDC107	9p13.3	-0.250563	0.0112902
CCDC112	5q22.3	0.423452	2.39329e-08
CCDC113	16q21	0.174092	0.00681658
CCDC114	19q13.33	1.027	9.39971e-12
CCDC116	22q11.21	-0.674869	8.83288e-10
CCDC12	3p21.31	0.378828	4.50194e-07
CCDC120	Xp11.23	0.338936	9.61049e-07
CCDC121	2p23.3	-0.448852	6.27786e-11
CCDC122	13q14.11	-0.351608	5.60198e-05
CCDC124	19p13.11	0.761106	3.53971e-12
CCDC125	5q13.2	0.977287	3.3169e-19
CCDC130	19p13.13	0.411964	2.79023e-06
CCDC134	22q13.2	0.411161	3.61582e-06
CCDC136	7q32.1	-1.52428	8.29866e-22
CCDC137	17q25.3	0.950394	3.52571e-24
CCDC138	2q13	0.288949	0.000144526
CCDC13-AS1	3p22.1	-0.250424	0.0396158
CCDC141	2q31.2	-2.17711	1.19138e-28
CCDC142	2p13.1	0.657622	3.64084e-15
CCDC144A	17p11.2	-2.08582	3.25221e-10
CCDC144B	17p11.2	-1.38338	4.3973e-05
CCDC144CP	17p11.2	-0.506855	0.00561083
CCDC150	2q33.1	0.942628	9.58673e-16
CCDC151	19p13.2	1.43564	6.31879e-18
CCDC152	5p12	-1.57115	2.48259e-33
CCDC153	11q23.3	0.539391	2.89025e-05
CCDC154	16p13.3	1.69575	1.7141e-17
CCDC157	22q12.2	0.967569	2.13905e-19
CCDC158	4q21.1	-1.7128	2.3287e-23
CCDC159	19p13.2	0.607142	4.39909e-14
CCDC160	Xq26.2	0.824265	1.77959e-05
CCDC162P	6q21	-0.460197	0.0298506
CCDC163	1p34.1	0.23935	0.0347318
CCDC167	6p21.2	1.5228	9.47363e-41
CCDC168	13q33.1	0.535472	0.0123321
CCDC169	13q13.3	-0.863072	5.35944e-07
CCDC17	1p34.1	-0.286574	0.0121653
CCDC170	6q25.1	0.337349	0.0393898
CCDC171	9p22.3	-0.264528	0.009856
CCDC173	2q31.1	0.389825	0.00584185
CCDC177	14q24.1	0.414689	0.00497612
CCDC178	18q12.1	-3.3022	1.10385e-42
CCDC18	1p22.1	0.161593	0.0202067
CCDC180	9q22.33	-0.52043	7.57663e-05
[truncated: 14,126 more rows]

## Sheet: Table SM TNBC
Table SM: A complete list of genes significantly differentially methylated between TNBC and controls along with their estimates of P-values.
Gene_Symbol	Chromosome	Methylation_Sites	DE_Sites	Minimal adj.P-value	logFC
RP1	8q11.23-q12.1	2013	992	3.95794e-24	-1.69702
PTPRN2	7q36.3	1280	917	7.85103e-24	-0.707752
PRDM16	1p36.32	639	434	1.77576e-22	-0.41577
TNXB	6p21.33-p21.32	569	364	3.11005e-22	-1.09353
MAD1L1	7p22.3	730	317	3.88699e-23	0.422253
DIP2C	10p15.3	501	298	4.70896e-23	0.325516
PCDHGA1	5q31	357	298	3.57333e-24	0.567438
PCDHGA2	5q31.3	344	291	3.57333e-24	0.567438
SNHG14	15q11.2	385	283	1.56466e-20	-0.492842
PCDHGA3	5q31.3	329	277	3.57333e-24	0.567438
ERICH1	8p23.3	488	270	3.25429e-23	0.318764
PCDHGB1	5q31	312	260	3.57333e-24	0.567438
ADARB2	10p15.3	368	257	5.96168e-24	-0.814903
PCDHGA4	5q31	297	253	3.57333e-24	0.567438
PCDHGB2	5q31	281	239	3.57333e-24	0.567438
RPTOR	17q25.3	442	235	5.22317e-24	0.414235
PCDHGA5	5q31	267	229	3.57333e-24	0.567438
EIF2B5	3q27.1	408	217	2.56545e-23	0.296231
PCDHGB3	5q31	249	213	3.57333e-24	0.567438
TBCD	17q25.3	355	204	1.30228e-23	0.149452
HDAC4	2q37.3	425	202	6.12762e-24	0.231095
MCF2L	13q34	364	202	6.14636e-24	0.596978
PCDHGA6	5q31	238	202	3.57333e-24	0.567438
SDK1	7p22.2	301	202	4.35299e-22	-0.563546
INPP5A	10q26.3	390	190	3.54625e-22	-0.922563
PCDHGA7	5q31	222	188	3.57333e-24	0.567438
ATP11A	13q34	349	177	6.25546e-23	0.55455
PCDHGB4	5q31	209	175	3.57333e-24	0.567438
KCNQ1	11p15.5-p15.4	348	174	2.28697e-22	-0.417249
HOXA3	7p15.2	211	168	1.25525e-23	0.857394
PCDHGA8	5q31.3	199	166	3.57333e-24	0.567438
C7orf50	7p22.3	328	163	4.59205e-23	0.364347
AGAP1	2q37.2	312	160	5.27937e-21	-0.227282
CFAP46	10q26.3	245	152	2.66229e-22	-0.597552
COL11A2	6p21.32	242	152	8.92925e-21	-0.13954
RASA3	13q34	354	152	1.51478e-21	0.357613
CBFA2T3	16q24.3	215	148	1.50689e-19	-0.532047
PRKCZ	1p36.33	267	148	1.60678e-22	0.475331
RPS6KA2	6q27	269	148	3.39947e-23	0.271709
SHANK2	11q13.3-q13.4	286	147	1.28675e-22	0.597223
NCOR2	12q24.31	258	146	3.47859e-23	0.491759
PCDHGB5	5q31	175	145	3.57333e-24	0.567438
MSLN	16p13.3	303	143	8.14737e-22	0.29054
RIMBP2	12q24.33	215	143	2.63637e-23	-0.841964
PCDHA1	5q31.3	211	141	3.57333e-24	0.874886
GALNT9	12q24.33	261	139	6.83635e-19	-0.510015
DLGAP2	8p23.3	195	137	2.12635e-23	-0.553855
GABBR1	6p22.1	232	136	3.54625e-22	0.288079
MYT1L	2p25.3	173	134	1.01054e-23	-0.484307
PCDHGA9	5q31	163	134	3.57333e-24	0.567438
PCDHA2	5q31.3	198	131	3.57333e-24	0.874886
CUX1	7q22.1	222	130	1.73987e-23	1.22937
CAMTA1	1p36.31-p36.23	251	127	7.52982e-22	-0.23938
NTM	11q25	178	127	2.70031e-23	-0.589954
PCDHGB6	5q31	154	126	3.57333e-24	0.567438
LMF1	16p13.3	246	125	3.57333e-24	0.682047
PPT2	6p21.32	193	125	3.57333e-24	0.154003
PCDHA3	5q31.3	188	124	3.57333e-24	0.874886
GNAS	20q13.32	211	121	2.00269e-22	0.367652
CASZ1	1p36.22	176	120	5.80049e-23	0.347052
PRRC2A	6p21.33	166	120	1.16877e-20	0.119078
ARHGEF10	8p23.3	224	119	3.37283e-22	0.209403
RBFOX3	17q25.3	204	118	1.47488e-21	-0.827022
ANKRD11	16q24.3	244	117	3.39947e-23	0.390271
CACNA1C	12p13.33	167	115	1.48711e-20	-0.369931
BANP	16q24.2	231	114	3.87602e-20	0.20706
FOXK1	7p22.1	175	114	2.12635e-23	0.454138
PCDHA4	5q31.3	176	114	3.57333e-24	0.874886
PCDHGA10	5q31.3	142	114	3.57333e-24	0.567438
PRKAR1B	7p22.3	229	114	2.72618e-22	0.597237
TRAPPC9	8q24.3	220	114	5.53945e-23	0.2272
SYNGAP1	6p21.32	198	113	3.27793e-22	0.526304
CACNA1H	16p13.3	164	112	3.32914e-18	-0.309886
SORCS2	4p16.1	219	112	3.30934e-17	-0.533927
IGHG1	14q32.33	190	111	1.97108e-21	-0.981467
NXN	17p13.3	196	111	5.96168e-24	0.651039
NOTCH4	6p21.32	212	110	3.42127e-19	0.212494
NFATC1	18q23	164	107	8.63898e-20	-0.587944
OPCML	11q25	152	107	8.18467e-23	-1.40193
SLC45A4	8q24.3	175	106	7.48278e-24	0.328031
PCDHA5	5q31.3	162	104	3.57333e-24	0.874886
SLC12A7	5p15.33	175	104	3.62864e-20	0.149419
HOXB3	17q21.32	182	103	2.58936e-20	0.694844
PLEC	8q24.3	155	103	1.36364e-21	0.404532
ZNRD1	6p22.1	241	103	3.13831e-16	0.283542
EBF3	10q26.3	166	102	6.74105e-18	-0.500682
SMOC2	6q27	167	102	7.27279e-21	-0.20694
FIP1L1	4q12	212	100	3.11005e-22	-1.21168
EHMT2	6p21.33	177	99	6.79953e-20	0.163819
PCDHA6	5q31.3	156	99	3.57333e-24	0.874886
PCDHGB7	5q31.3	127	99	3.57333e-24	0.567438
TRIM26	6p22.1	214	99	3.61274e-21	0.208001
HOXC6	12q13.13	151	98	3.51381e-19	0.306775
PDE10A	6q27	170	97	3.71481e-21	-0.261707
ABR	17p13.3	230	95	3.97644e-23	0.625832
INS	11p15.5	137	95	2.05871e-22	-1.33107
RPH3AL	17p13.3	175	94	3.46442e-22	-0.500237
TENM4	11q14.1	153	94	7.94423e-22	-0.29273
ZIC1	3q24	137	93	3.96707e-24	3.22569
PCDHA7	5q31.3	141	91	3.57333e-24	0.874886
LRP5	11q13.2	153	90	3.57333e-24	0.313798
PRRT1	6p21.32	132	89	1.0539e-22	0.728854
IFT140	16p13.3	145	88	6.14636e-24	0.854874
PCDHGA11	5q31.3	113	88	3.57333e-24	0.567438
PSMB9	6p21.32	185	88	8.97586e-18	-0.376312
TRIO	5p15.2	137	88	3.94453e-24	0.33881
VPS52	6p21.32	145	88	8.86786e-18	0.181995
HOXC4	12q13.13	124	87	1.56466e-20	0.889633
BAHCC1	17q25.3	128	86	1.59233e-21	0.433204
AGO2	8q24.3	138	85	1.42541e-22	0.503154
BAIAP2	17q25.3	154	85	3.92871e-21	0.506236
2020-09-09	17q25.3	166	85	4.97661e-22	0.773676
SKI	1p36.33-p36.32	145	85	4.35647e-24	0.464332
TP73	1p36.32	149	85	6.72777e-14	-0.351555
DPP6	7q36.2	120	84	2.52197e-20	-1.0884
PFDN6	6p21.32	124	84	3.62609e-23	0.181309
RGS12	4p16.3	159	84	9.49032e-23	0.284957
ELAVL1	19p13.2	205	83	9.99555e-24	0.316919
FBRSL1	12q24.33	169	83	7.3429e-22	-2.04507
HOOK2	19p13.13	157	83	9.20728e-18	-0.596321
OBSCN	1q42.13	136	83	5.80049e-23	0.712369
BRD2	6p21.32	178	82	4.46077e-16	0.126091
PCDHA8	5q31.3	129	82	1.09405e-23	0.500371
PLCH2	1p36.32	129	82	1.32581e-21	-0.698587
TSNARE1	8q24.3	172	82	3.62609e-23	-0.132562
ANK1	8p11.21	130	80	1.62883e-18	-0.561758
DAXX	6p21.32	107	80	3.07776e-18	-0.926672
PAX6	11p13	108	80	3.57333e-24	2.45247
TRIM39	6p22.1	178	80	1.90213e-22	0.138786
AHRR	5p15.33	145	79	3.60685e-19	0.170815
IGF2	11p15.5	116	79	2.05871e-22	-1.33107
KIF26B	1q44	146	79	8.82413e-15	-0.698234
LINC00461	5q14.3	112	79	7.46243e-21	-1.20375
MACROD1	11q13.1	126	79	1.10434e-20	-0.904473
PRKAG2	7q36.1	144	79	1.52523e-20	-0.76294
STK32C	10q26.3	161	79	3.57391e-20	0.610108
SUN1	7p22.3	149	79	1.18387e-22	0.248964
TBC1D16	17q25.3	145	79	4.34774e-19	0.284601
ATF6B	6p21.3	158	78	3.93758e-22	0.304945
CTBP1	4p16.3	138	78	3.57333e-24	0.566862
KNDC1	10q26.3	148	78	3.03558e-20	-0.697583
RBFOX1	16p13.3	109	78	9.23916e-24	-1.10024
RCN1	11p13	111	77	3.57333e-24	2.0707
C2	6p21.33	137	76	8.51438e-18	0.13437
CDH4	20q13.33	104	76	2.88157e-22	-0.7334
DNAH17	17q25.3	140	76	3.51524e-21	0.376144
MGMT	10q26.3	177	76	9.15647e-21	-0.350173
SOX2	3q26.33	124	76	4.24532e-22	1.07297
ZFPM1	16q24.2	124	76	9.11438e-20	0.27742
RADIL	7p22.1	120	75	8.18467e-23	1.05064
ZMIZ1	10q22.3	135	75	3.57333e-24	0.736038
AUTS2	7q11.22	117	74	1.21452e-22	-0.296028
GLI2	2q14.2	135	74	5.80049e-23	0.812116
MEGF6	1p36.32	139	74	4.43057e-20	-0.102073
NAV2	11p15.1	134	74	8.51331e-24	-1.18492
PCDHA9	5q31.3	114	74	1.09405e-23	0.500371
RNF219	13q31.1	140	74	5.18029e-23	2.61648
TOLLIP	11p15.5	122	74	3.57333e-24	0.471022
COL23A1	5q35.3	145	73	7.19797e-19	-0.522997
FRMD4A	10p13	147	73	1.66242e-23	-0.946996
PCDHA10	5q31.3	106	73	1.09405e-23	0.500371
SLC44A4	6p21.33	99	73	6.35169e-24	0.29209
BCOR	Xp11.4	130	72	1.06832e-19	0.387897
DAB1	1p32.2	127	72	4.54642e-20	-0.798786
IGF1R	15q26.3	137	72	2.1836e-21	0.333658
KLHL29	2p24.1	128	72	6.64117e-22	0.821442
CDH23	10q22.1	115	71	2.33075e-20	-0.340048
KAZN	1p36.21	132	71	2.69906e-18	-1.05086
RUNX3	1p36.11	93	71	1.70624e-21	-0.491252
COL4A2	13q34	144	70	7.73553e-22	0.118724
JAKMIP3	10q26.3	121	70	1.25256e-19	-0.482859
MYOM2	8p23.3	116	70	4.62156e-21	-0.785242
RGL2	6p21.32	119	70	3.62609e-23	0.181309
TNRC18	7p22.1	132	70	6.89341e-23	0.214796
DSCAML1	11q23.3	97	69	1.13532e-20	-0.472912
GOLGA3	12q24.33	118	69	2.4711e-22	0.151355
HOXD3	2q31.1	120	69	2.30005e-18	-0.432724
TRRAP	7q22.1	107	69	5.3117e-16	0.251596
FAM19A5	22q13.32	108	68	1.9606e-18	-0.410411
GABRB3	15q12	113	68	2.0871e-15	-0.228522
GAK	4p16.3	169	68	6.14159e-19	0.241936
GNG7	19p13.3	111	68	4.50811e-21	0.316838
LPCAT1	5p15.33	118	68	3.97963e-20	-0.144697
OSBPL5	11p15.4	104	68	8.43071e-24	0.219718
PTPRG	3p14.2	134	68	3.24334e-21	0.648487
SNTG2	2p25.3	110	68	6.65115e-19	-0.414349
B3GALT4	6p21.32	79	67	2.28697e-22	-0.386397
GATA4	8p23.1	107	67	4.59205e-23	1.47888
PACRG	6q26	116	67	2.44197e-16	-0.282448
TCERG1L	10q26.3	106	67	8.23834e-24	-1.50596
AP2A2	11p15.5	112	66	5.50227e-24	0.391907
B3GNTL1	17q25.3	159	66	4.92309e-18	0.238374
MORN1	1p36.32	124	66	1.72685e-17	0.117158
PACS2	14q32.33	121	66	5.4218e-21	0.314841
TAPBP	6p21.32	155	66	1.86306e-22	0.406401
TENM3	4q34.3-q35.1	95	66	9.99046e-23	3.80707
TRAPPC12	2p25.3	110	66	4.87011e-17	-0.849966
ZC3H3	8q24.3	106	66	8.40006e-23	0.279234
AATK	17q25.3	99	65	9.20728e-18	0.29512
AMZ1	7p22.3	129	65	3.79999e-23	-1.02919
BRSK2	11p15.5	113	65	4.49856e-14	-0.292656
GATA3	10p14	85	65	2.50794e-23	-1.37488
VARS2	6p21.33	131	65	2.92193e-19	0.221161
WDR46	6p21.32	110	65	1.25256e-19	-0.904892
CMIP	16q23.2-q23.3	114	64	8.23834e-24	0.341813
FLOT1	6p21.33	105	64	4.82927e-19	0.20799
KIRREL3	11q24.2	102	64	3.57333e-24	0.402158
MAGI2	7q21.11	106	64	1.6334e-19	-0.320908
COX19	7p22.3	149	63	2.29941e-17	0.0349611
CSMD1	8p23.2	108	63	4.70394e-19	-0.292197
FARP1	13q32.2	119	63	1.22752e-23	0.502327
GSE1	16q24.1	123	63	2.39293e-20	-1.0534
HOXB7	17q21.32	91	63	5.80049e-23	0.366244
KDM4B	19p13.3	117	63	7.04138e-24	0.581079
KIF26A	14q32.33	82	63	8.51438e-18	-0.106709
MRPL23	11p15.5	97	63	2.23442e-22	-0.444573
SLC9A3	5p15.33	106	63	4.13889e-16	-0.496425
CROCC	1p36.13	112	62	7.48278e-24	0.739683
SND1	7q32.1	109	62	3.57333e-24	0.267817
TRIM27	6p22.1	144	62	1.95621e-22	-0.956209
VGLL4	3p25.3-p25.2	110	62	6.75981e-23	0.379502
WT1	11p13	77	62	4.99555e-24	1.06996
ADAMTS2	5q35.3	135	61	6.25546e-23	0.484425
DOCK1	10q26.2	98	61	2.80555e-20	-1.1687
ELFN1	7p22.3	65	61	1.97108e-21	-0.748323
MIRLET7BHG	22q13.31	80	61	4.59205e-23	0.773591
PAX7	1p36.13	83	61	6.12762e-24	-1.45667
RERE	1p36.23	124	61	4.13591e-24	-1.98108
XKR6	8p23.1	95	61	2.20429e-14	-0.271503
ZFHX3	16q22.2-q22.3	100	61	2.56545e-23	0.296319
CTNNA2	2p12	103	60	3.15836e-21	-1.16632
DENND3	8q24.3	115	60	4.31774e-20	-0.292406
FOXP1	3p13	133	60	1.63507e-21	0.313593
GMDS	6p25.3	110	60	3.47859e-23	-1.36588
GNG12	1p31.3	103	60	7.27279e-21	0.529784
HBG2	11p15.4	106	60	1.49519e-22	-0.542785
IQCE	7p22.3	126	60	2.36696e-21	0.201939
MEST	7q32.2	92	60	2.3805e-16	0.0901709
PCDHA11	5q31.3	79	60	1.09405e-23	0.500371
SIPA1	11q13.1	108	60	1.77576e-22	0.289404
ZFYVE28	4p16.3	121	60	2.63514e-16	0.184333
ZNF423	16q12.1	106	60	1.67997e-21	-0.580552
ANO1	11q13.3	95	59	5.5225e-22	0.42935
CTBP2	10q26.13	103	59	3.57333e-24	0.728741
JARID2	6p22.3	107	59	5.97955e-19	-0.701567
RORA	15q22.2	122	59	1.90213e-22	-0.279448
AJAP1	1p36.32	80	58	4.08324e-23	-1.00897
BDNF	11p14.1	97	58	2.53471e-22	-0.706424
DNAAF5	7p22.3	140	58	3.57333e-24	0.315784
MUM1	19p13.3	100	58	1.9606e-18	0.141597
PFKP	10p15.2	109	58	1.45941e-22	0.386924
PPP1R10	6p21.33	90	58	2.09738e-20	0.136235
TAP2	6p21.32	126	58	1.03962e-19	-0.2685
TRIM31	6p22.1	88	58	5.32821e-18	0.514172
TSPEAR	21q22.3	105	58	5.36853e-19	-0.621008
AFAP1	4p16.1	115	57	6.23456e-18	-0.154684
ATP6V1G2	6p21.33	120	57	1.60723e-20	0.108066
GNL1	6p21.33	114	57	8.19204e-20	0.151311
LINC01237	2q37.3	197	57	6.12762e-24	0.530693
PCDHGA12	5q31.3	80	57	5.41686e-24	0.454659
RABL6	9q34.3	116	57	4.62156e-21	0.48175
SIM1	6q16.3	77	57	1.07699e-20	1.06203
TMEM132D	12q24.33	90	57	2.17604e-23	-0.662255
TNS3	7p12.3	98	57	1.90213e-22	-0.201334
TPO	2p25.3	95	57	1.96595e-19	-0.419523
UNKL	16p13.3	102	57	4.54642e-20	0.185276
ZIC4	3q24	81	57	3.96707e-24	3.22569
CHFR	12q24.33	157	56	7.99398e-19	0.192371
FOXK2	17q25.3	104	56	2.06739e-23	0.242603
IGHG3	14q32.33	69	56	1.97108e-21	-0.981467
NEU1	6p21.33	83	56	1.07699e-20	0.138161
NFIA	1p31.3	109	56	4.94022e-23	0.341918
PXDN	2p25.3	90	56	2.20833e-13	0.458397
ESRRG	1q41	82	55	6.25546e-23	1.16544
NAV1	1q32.1	76	55	5.29671e-23	-1.11205
NRXN3	14q24.3-q31.1	81	55	1.48711e-20	-0.929934
PIEZO1	16q24.3	114	55	6.14636e-24	0.362263
RAI1	17p11.2	97	55	2.38647e-23	0.252782
TBX15	1p12	61	55	1.8354e-20	0.961706
TENM2	5q34	82	55	5.93878e-23	-1.47722
THSD4	15q23	98	55	4.47834e-23	0.367003
DDAH2	6p21.33	79	54	2.70861e-21	-0.283564
DDR1	6p21.33	94	54	9.11438e-20	0.238183
HOXA10	7p15.2	77	54	2.56159e-18	-0.640975
OTX1	2p15	72	54	4.99555e-24	-1.05916
PCDHB3	5q31.3	71	54	3.61274e-21	0.436883
SBNO2	19p13.3	85	54	7.16844e-17	0.279463
SH3BP4	2q37.2	80	54	1.29877e-14	-0.491177
SPTBN1	2p16.2	87	54	4.56427e-24	-1.81976
TFAP2A	6p24.3	85	54	1.46839e-19	-1.10388
WRAP73	1p36.32	109	54	5.05392e-18	0.252648
ACSF3	16q24.3	110	53	3.03558e-20	-0.299799
BLCAP	20q11.23	121	53	5.09336e-19	0.466921
BRF1	14q32.33	101	53	2.49613e-21	0.548359
C5orf66	5q31.1	89	53	2.17604e-23	-0.927014
COL5A1	9q34.3	83	53	3.99347e-18	-0.525985
EP400	12q24.33	108	53	3.84262e-22	-0.712852
KCNMA1	10q22.3	102	53	9.25042e-23	-1.21587
PAX2	10q24.31	79	53	3.06121e-16	1.73267
PBX1	1q23.3	75	53	2.56545e-23	0.582925
PITX2	4q25	81	53	1.50533e-18	1.22796
VARS	6p21.33	104	53	4.7436e-21	0.235099
ZBTB22	6p21.3	79	53	4.78078e-24	0.538694
ABHD15	17q11.2	88	52	1.3567e-23	0.896261
ADAP1	7p22.3	105	52	1.35523e-18	0.0456936
ADCY9	16p13.3	88	52	5.19071e-18	-0.661038
ATP10A	15q12	103	52	6.46341e-22	-0.946116
CDC42BPB	14q32.32	86	52	8.81362e-23	0.1348
CSNK2B	6p21.33	95	52	2.24102e-21	0.0536245
DLX6	7q21.3	73	52	6.80146e-22	2.37442
HIST1H2BB	6p22.2	88	52	1.56466e-20	2.01633
HIVEP3	1p34.2	100	52	2.72618e-22	-1.07039
IQSEC1	3p25.2	105	52	2.94984e-22	0.843428
KCNAB2	1p36.31	108	52	6.27153e-20	-0.906616
KLC1	14q32.33	91	52	1.40255e-21	0.218459
LRP1	12q13.3	93	52	5.93878e-23	0.383779
NRXN2	11q13.1	82	52	1.56712e-22	0.199569
PCDHA12	5q31.3	67	52	1.09405e-23	0.500371
SATB2	2q33.1	77	52	1.48914e-23	-1.20862
SLC38A10	17q25.3	97	52	1.80899e-18	0.111409
SLIT3	5q34-q35.1	85	52	3.69125e-18	-0.61982
SNX29	16p13.13-p13.12	111	52	1.30056e-20	0.889695
SPATA13	13q12.12	76	52	1.15543e-19	-1.30092
STK19	6p21.33	97	52	3.08093e-19	0.433748
TAP1	6p21.32	108	52	7.4602e-16	-0.0825376
AFF3	2q11.2	88	51	3.57391e-20	0.444733
BAG6	6p21.33	92	51	7.88098e-20	0.1078
CARD11	7p22.2	78	51	1.13544e-17	-0.385481
CELF2	10p14	91	51	5.62927e-20	-0.435667
GALNT2	1q42.13	83	51	4.82505e-23	-0.58225
KCNQ2	20q13.33	78	51	4.27255e-21	-0.385699
RNF220	1p34.1	88	51	2.36076e-18	-0.390287
RUNX2	6p21.1	88	51	3.57391e-20	0.302404
SKIV2L	6p21.33	79	51	4.39343e-21	0.277347
SPG7	16q24.3	101	51	1.39732e-23	0.133077
SSBP3	1p32.3	81	51	1.93588e-20	0.144168
TBX5	12q24.21	70	51	3.77336e-20	1.03896
TCF19	6p21.33	79	51	7.52982e-22	0.273617
WDR37	10p15.3	96	51	1.96595e-19	-0.245845
ASIC2	17q11.2-q12	76	50	1.48711e-20	-0.630073
CLDN11	3q26.2	75	50	3.27793e-22	0.668057
FAT1	4q35.2	120	50	8.70317e-13	-0.690349
HOXA5	7p15.2	52	50	3.77336e-20	0.735267
INTS1	7p22.3	98	50	1.06832e-19	0.200503
PC	11q13.2	90	50	2.48245e-23	-1.07719
PCGF3	4p16.3	129	50	4.58288e-19	0.159484
RAD51B	14q24.1	99	50	1.5512e-21	-0.283891
TSC2	16p13.3	87	50	1.98732e-20	0.412142
TSPAN9	12p13.33-p13.32	78	50	1.10434e-20	-0.204698
UVSSA	4p16.3	115	50	1.15543e-19	0.225209
XXYLT1	3q29	86	50	3.57333e-24	0.634773
ZBED9	6p22.1	134	50	6.29249e-21	1.37425
CCHCR1	6p21.33	80	49	2.31148e-14	-0.754204
DNMT3A	2p23.3	80	49	4.32032e-24	0.241505
JPH3	16q24.2	119	49	2.07408e-19	-0.603179
MAGI1	3p14.1	100	49	2.07408e-19	0.294269
MAML3	4q31.1	82	49	3.97644e-23	0.710608
MARK4	19q13.32	114	49	2.69906e-18	0.211907
MESTIT1	7q32.2	68	49	1.66962e-15	-0.667161
NFIC	19p13.3	83	49	3.57333e-24	0.650676
OCA2	15q12-q13.1	95	49	8.08629e-18	-0.62563
OSTM1	6q21	88	49	3.71184e-23	-1.65033
PFKFB3	10p15.1	83	49	5.39032e-23	-0.511442
PSMB8	6p21.32	88	49	8.97586e-18	-0.376312
SH3PXD2A	10q24.33	88	49	6.4254e-23	0.457158
TRIM15	6p22.1	82	49	1.8763e-21	-1.32727
ABLIM2	4p16.1	130	48	2.5495e-17	-0.707257
AGPAT1	6p21.32	94	48	3.57333e-24	0.154003
CELF4	18q12.2	97	48	4.43058e-18	0.61621
DYNC1H1	14q32.31	80	48	2.00269e-22	0.254116
GRB10	7p12.1	83	48	2.07408e-19	-0.157916
GRM4	6p21.31	89	48	2.77249e-19	-0.19792
HSD17B12	11p11.2	87	48	1.07945e-22	0.499521
MSI2	17q22	97	48	3.96707e-24	0.401431
RNF213	17q25.3	86	48	2.46861e-21	0.427421
RXRB	6p21.32	92	48	2.75395e-23	0.295454
TMEM132C	12q24.32	76	48	4.28756e-24	-1.02007
ASAP2	2p25.1	73	47	1.63008e-23	0.499321
CALCB	11p15.2	88	47	3.57333e-24	0.639879
CLIC1	6p21.33	84	47	1.38429e-22	-1.36739
COL18A1	21q22.3	109	47	1.16886e-21	-0.21715
CSMD2	1p35.1	81	47	1.81418e-19	-0.224568
GAS7	17p13.1	71	47	1.71902e-19	0.707996
KCNT1	9q34.3	72	47	9.75758e-17	-0.237551
MT1A	16q13	105	47	2.43066e-21	1.28615
PPP1R18	6p21.33	103	47	1.56712e-22	0.328138
PRKG1	10q11.23-q21.1	108	47	1.01938e-12	-0.350837
PVT1	8q24.21	86	47	2.43077e-19	-0.228325
RNF39	6p22.1	95	47	2.12635e-23	0.339224
RP6	Xp21.3-p21.2	81	47	6.56865e-18	-0.52327
SLC16A3	17q25.3	81	47	1.3723e-20	0.30361
SPON2	4p16.3	80	47	7.27279e-21	0.215962
ZBTB12	6p21.33	76	47	8.51438e-18	0.13437
DLC1	8p22	82	46	1.63178e-12	-0.138329
FAM20C	7p22.3	94	46	3.93088e-16	0.246498
FLI1	11q24.3	80	46	6.86826e-23	0.31956
HCP5	6p21.33	146	46	1.35953e-13	0.172258
IGHM	14q32.33	77	46	1.97108e-21	-0.981467
LHX5	12q24.13	61	46	3.57333e-24	1.02998
LPP	3q27.3-q28	97	46	1.69575e-23	0.52873
MAPT	17q21.31	86	46	1.58565e-18	0.561827
MBP	18q23	79	46	9.3631e-19	1.15208
MECOM	3q26.2	72	46	8.87347e-20	-0.966996
NPHP4	1p36.31	108	46	1.42911e-18	-0.157452
PTPRS	19p13.3	93	46	2.32549e-23	0.25735
TFDP1	13q34	96	46	7.55485e-20	0.181277
TLN2	15q22.2	85	46	1.05056e-20	-0.146851
ZFHX4	8q21.13	68	46	7.58586e-19	-0.69303
GFI1	1p22.1	71	45	2.38647e-23	1.2026
GTF2H4	6p21.33	79	45	2.92193e-19	0.221161
KLHDC4	16q24.2	96	45	1.1981e-16	0.0245408
LRRFIP1	2q37.3	92	45	5.86287e-24	0.63859
MCC	5q22.2	99	45	3.79281e-18	0.151618
MYO10	5p15.1	77	45	1.86073e-19	-1.18629
PARD3	10p11.22-p11.21	87	45	1.02688e-21	-0.228364
PDE4D	5q11.2-q12.1	88	45	7.81418e-15	-1.03998
SH3RF3	2q13	90	45	6.9806e-20	-0.142927
SIM2	21q22.13	73	45	3.81607e-21	1.01327
SLC22A23	6p25.2	80	45	8.51438e-18	-0.141194
SOX6	11p15.3	83	45	1.17228e-23	-1.12422
STK24	13q32.2	76	45	8.63898e-20	0.30644
SVIL	10p11.23	101	45	1.47488e-21	-1.75238
VIPR2	7q36.3	81	45	7.3912e-18	-0.428187
VWA7	6p21.33	65	45	4.28756e-24	0.819069
WDR27	6q27	123	45	1.96595e-19	0.212087
WNT5A	3p14.3	70	45	4.7469e-17	-0.917643
WNT5B	12p13.33	80	45	2.99951e-19	0.244226
ZDHHC14	6q25.3	84	45	1.81963e-17	0.210714
ZNF536	19q13.11	51	45	1.86306e-22	-0.450944
AGRN	1p36.33	86	44	3.24334e-21	0.157248
ASAP1	8q24.21-q24.22	84	44	1.45941e-22	0.781995
C22orf34	22q13.33	63	44	3.24515e-18	-0.547021
DLEU1	13q14.2-q14.3	99	44	1.66242e-23	-1.38526
DLG2	11q14.1	86	44	1.32581e-21	-0.491906
HECW1	7p14.1-p13	78	44	6.89341e-23	-0.676928
HOXA9	7p15.2	66	44	1.72685e-17	2.41656
IGSF9B	11q25	64	44	5.19071e-18	0.476887
MACF1	1p34.3	89	44	2.1836e-21	0.467085
MEIS1	2p14	73	44	1.32731e-16	-0.894788
MRPS22	3q23	64	44	5.96793e-22	0.521243
NR5A2	1q32.1	65	44	4.28756e-24	0.483012
OTX2	14q22.3	65	44	1.46145e-23	1.39537
P4HA2	5q31.1	67	44	2.49613e-21	-1.466
PCDHA13	5q31.3	58	44	1.09405e-23	0.500371
TACC2	10q26.13	69	44	2.39293e-20	0.438308
TTC6	14q21.1	71	44	5.18029e-23	0.7287
ARID1B	6q25.3	100	43	1.71335e-16	0.192369
C6orf10	6p21.32	116	43	4.97661e-22	-0.336148
CACNA1G	17q21.33	71	43	2.56159e-18	-0.160764
CDH13	16q23.3	64	43	7.73553e-22	-0.486117
CHD5	1p36.31	78	43	4.46544e-22	-1.01065
CREB5	7p15.1-p14.3	86	43	1.3208e-18	0.30059
DNAJB6	7q36.3	92	43	3.05687e-17	-0.236105
H19	11p15.5	71	43	6.86377e-12	-0.316998
NR2F1	5q15	78	43	4.43057e-20	0.922363
NTF3	12p13.31	56	43	2.09625e-23	-0.319365
PDE6B	4p16.3	84	43	1.03962e-19	0.697039
PLEKHG5	1p36.31	85	43	6.9806e-20	0.213133
PLXNA4	7q32.3	65	43	3.81607e-21	-0.322726
RARA	17q21.2	55	43	6.59029e-23	-1.01633
SHANK1	19q13.33	53	43	2.95254e-23	-0.632638
SLC6A3	5p15.33	69	43	1.9236e-21	1.29281
TNS1	2q35	61	43	1.89815e-23	0.722792
VENTX	10q26.3	48	43	2.32549e-23	1.04233
XKR4	8q12.1	50	43	7.39462e-19	-0.552353
ABHD16A	6p21.33	67	42	5.38823e-22	0.242485
ALX4	11p11.2	76	42	5.09336e-19	0.257625
CACNA2D3	3p21.1-p14.3	78	42	2.15186e-14	-0.283706
CCDC88C	14q32.11-q32.12	85	42	2.88141e-23	-1.87436
CCND2	12p13.32	82	42	3.54625e-22	-0.684138
CHST8	19q13.11	63	42	2.13907e-15	-0.368399
GFRA1	10q25.3	54	42	2.4167e-15	-0.233278
GRIN2A	16p13.2	57	42	1.8763e-21	-0.952343
HSPG2	1p36.12	65	42	6.30479e-24	0.654229
KALRN	3q21.1-q21.2	69	42	2.28697e-22	-1.09656
LINC01006	7q36.3	72	42	2.66525e-15	0.858523
MEG3	14q32.2	65	42	4.03784e-21	-0.597436
RAB11FIP3	16p13.3	77	42	7.64581e-21	0.0599324
SEC14L1	17q25.2-q25.3	76	42	4.13591e-24	0.354148
SMIM12	1p34.3	97	42	1.12602e-19	0.290584
SPTBN4	19q13.13	77	42	1.35544e-19	-0.572553
TERT	5p15.33	98	42	2.53471e-22	0.683768
ZNF512B	20q13.33	83	42	3.57333e-24	0.104359
ZNF516	18q23	61	42	1.35496e-15	-0.361379
APOM	6p21.33	85	41	1.22911e-16	0.242267
BRD9	5p15.33	76	41	6.4254e-23	0.276065
CDK11B	1p36.33	78	41	2.56545e-23	0.240419
CELSR1	22q13.31	77	41	1.29384e-16	-0.311946
CLYBL	13q32.3	62	41	1.44916e-20	0.345485
COL4A1	13q34	71	41	6.66176e-16	0.165792
DDX39B	6p21.33	88	41	1.60723e-20	0.108066
DST	6p12.1	88	41	1.76279e-18	0.804697
DXO	6p21.33	80	41	3.08093e-19	0.433748
EMX2OS	10q26.11	71	41	4.62388e-11	-0.549713
EXD3	9q34.3	69	41	6.09025e-23	0.429325
GRAMD4	22q13.31	63	41	6.12797e-15	0.324862
GREB1	2p25.1	75	41	1.1861e-19	-0.580658
HIPK2	7q34	71	41	2.20429e-14	-0.22341
IGSF21	1p36.13	67	41	8.12858e-14	-0.33805
KDM2B	12q24.31	84	41	2.92274e-18	-0.233258
LBX1	10q24.32	65	41	6.9806e-20	0.565836
MAEA	4p16.3	87	41	3.57333e-24	0.61109
MAST1	19p13.2	65	41	9.21086e-16	0.308448
MGRN1	16p13.3	83	41	3.00672e-21	0.424846
MSRA	8p23.1	87	41	1.58565e-18	-0.631605
PIPOX	17q11.2	78	41	1.71335e-16	0.42835
SFSWAP	12q24.33	77	41	1.97108e-21	0.255732
SPSB3	16p13.3	60	41	4.18551e-23	0.374676
THRB	3p24.2	60	41	3.97963e-20	0.495138
TIMP2	17q25.3	65	41	3.33565e-21	0.409845
TMEM179	14q32.33	66	41	1.68171e-17	-0.181402
TRIM10	6p22.1	68	41	2.00269e-22	0.29226
VAV2	9q34.2	80	41	2.17604e-23	0.51917
ATXN7L1	7q22.3	72	40	1.15753e-18	-1.57669
BCL11B	14q32.2	69	40	2.15245e-20	-1.08822
CCDC140	2q36.1	50	40	3.6708e-17	0.805167
CMSS1	3q12.1	73	40	2.70269e-16	-0.511342
CUX2	12q24.11-q24.12	91	40	1.15543e-19	-0.807565
FGFR2	10q26.13	60	40	4.24532e-22	-1.42878
FOXP4	6p21.1	69	40	5.81317e-22	-1.33156
GNA12	7p22.3-p22.2	94	40	3.99347e-18	-0.156925
GPANK1	6p21.33	84	40	1.25301e-18	0.129285
GRIK4	11q23.3	68	40	4.32008e-18	-0.100311
IPO9	1q32.1	58	40	3.60685e-19	-1.36434
KCNIP4	4p15.31-p15.2	56	40	9.75589e-23	-0.556926
KIF25	6q27	69	40	4.50811e-21	-0.269205
KIFC1	6p21.32	96	40	1.22107e-18	-0.930204
MUC5B	11p15.5	72	40	9.43815e-16	0.422116
NFIX	19p13.13	73	40	1.95566e-14	-1.10103
NR2F2	15q26.2	69	40	9.15647e-21	-1.40399
PIK3CD	1p36.22	61	40	3.94961e-15	0.246862
PKNOX2	11q24.2	67	40	3.15928e-18	-0.267807
PTPN14	1q32.3-q41	62	40	3.05687e-17	0.155365
RGMA	15q26.1	87	40	8.43176e-19	-0.785839
SALL1	16q12.1	45	40	1.67649e-19	-0.395724
SNX8	7p22.3	79	40	1.07945e-22	0.328664
TFAP2B	6p12.3	45	40	1.24875e-12	0.812611
TNK2	3q29	69	40	4.95159e-21	-1.34874
TTYH3	7p22.3	58	40	6.19531e-21	-0.807106
TUBGCP2	10q26.3	87	40	3.09441e-23	0.24283
APBA2	15q13.1	68	39	5.96793e-22	0.690113
ARHGAP22	10q11.22-q11.23	77	39	3.38184e-19	-0.660286
ARHGEF7	13q34	76	39	8.70616e-21	0.315664
ATXN1	6p22.3	78	39	1.29394e-17	0.372119
CACNA2D4	12p13.33	75	39	7.17366e-24	1.1197
CD81	11p15.5	80	39	1.69216e-22	0.225272
EGFL8	6p21.32	61	39	7.58586e-19	0.0957004
ESR1	6q25.1-q25.2	75	39	1.06832e-19	-0.903229
FOXN3	14q31.3-q32.11	101	39	6.47564e-19	0.743916
HOXD10	2q31.1	48	39	2.75395e-23	1.50246
KIAA1217	10p12.2-p12.1	70	39	1.30056e-20	-0.428723
MGAT5B	17q25.2	66	39	2.38647e-23	-1.67219
NFASC	1q32.1	63	39	2.01895e-17	0.161628
PRMT8	12p13.32	74	39	8.056e-21	-0.636491
ROR1	1p31.3	67	39	3.71184e-23	0.200893
RPS18	6p21.32	63	39	4.82927e-19	-0.777403
RUNX1	21q22.12	72	39	1.30056e-20	-0.546933
RYR1	19q13.2	69	39	3.30934e-17	2.88877
SEMA5A	5p15.31	52	39	2.9786e-17	-0.441816
SLC22A18	11p15.4	87	39	6.61039e-24	0.435444
TOP1MT	8q24.3	81	39	5.38823e-22	0.314871
UHRF1	19p13.3	68	39	1.41114e-20	-0.237968
USP2	11q23.3	70	39	1.02026e-23	0.628323
ZBTB46	20q13.33	73	39	5.3117e-16	1.14278
ACOT7	1p36.31	91	38	9.23095e-22	-0.91327
ADPRHL1	13q34	66	38	7.54776e-17	0.319127
ARHGAP39	8q24.3	73	38	2.01895e-17	-0.144613
ARHGEF4	2q21.1	72	38	7.94559e-17	0.234178
BCL11A	2p16.1	71	38	4.54642e-20	0.370965
CASC15	6p22.3	74	38	1.15543e-19	0.311326
CFAP74	1p36.33	111	38	3.40812e-15	-0.5001
CREBBP	16p13.3	58	38	1.40255e-21	0.351456
CYFIP1	15q11.2	100	38	3.33231e-19	0.181182
FNDC3B	3q26.31	73	38	1.07782e-17	0.424824
ITPKB	1q42.12	64	38	7.37526e-24	0.280513
LDLRAD4	18p11.21	57	38	5.93947e-20	0.548796
LINC00856	10q22.3	63	38	7.99737e-23	-1.38026
MAPK8IP3	16p13.3	78	38	6.53552e-21	0.339371
MICB	6p21.33	114	38	9.74453e-10	-0.339342
MMP23B	1p36.33	72	38	2.56545e-23	0.240419
MTA1	14q32.33	74	38	1.86651e-17	0.0967819
MYLK	3q21.1	66	38	1.56466e-20	0.260466
NELFA	4p16.3	66	38	7.00942e-19	0.199119
NR2E1	6q21	56	38	9.61572e-24	1.48812
NTRK1	1q23.1	53	38	4.87578e-21	0.657325
PCNT	21q22.3	81	38	5.1268e-17	0.048312
PDCD6	5p15.33	74	38	3.60685e-19	0.170815
PDX1	13q12.2	50	38	5.05018e-23	2.15809
PEBP4	8p21.3	69	38	3.25429e-23	0.838539
PRICKLE2	3p14.1	71	38	5.19751e-20	0.33055
PRKCA	17q24.2	85	38	1.26085e-16	-0.614068
PTPRE	10q26.2	55	38	6.74105e-18	-0.468269
PTPRF	1p34.2	61	38	4.96008e-19	0.163955
RAP1GAP2	17p13.3	74	38	6.47242e-17	0.218348
SDK2	17q25.1	69	38	5.14195e-21	1.55045
SETD1B	12q24.31	69	38	6.46341e-22	0.310304
SFMBT2	10p14	67	38	6.64117e-22	-0.241738
SNED1	2q37.3	68	38	5.91652e-18	0.371794
SORBS2	4q35.1	84	38	9.11438e-20	0.188163
SRGAP3	3p25.3	85	38	4.14726e-15	0.0960089
SYT7	11q12.2	54	38	2.69906e-18	0.0835829
TEX22	14q32.33	70	38	1.07699e-20	-0.393724
TMEM204	16p13.3	61	38	6.14636e-24	0.854874
ZBTB16	11q23.2	54	38	1.36364e-21	-1.31322
ADAMTS17	15q26.3	85	37	6.1514e-17	-0.344764
AHDC1	1p36.11-p35.3	55	37	4.08324e-23	0.316711
C14orf39	14q23.1	51	37	2.48245e-23	2.86901
CACNA1E	1q25.3	57	37	3.37283e-22	-0.9815
CDH22	20q13.12	56	37	5.66521e-19	-0.972611
CHAT	10q11.23	41	37	8.40006e-23	0.774228
CPLX1	4p16.3	57	37	9.04543e-15	-0.659317
DGKZ	11p11.2	66	37	2.27062e-20	0.193882
DIRC3	2q35	58	37	4.28756e-24	-0.85675
GLI3	7p14.1	75	37	2.30751e-19	0.344361
GNAL	18p11.21	61	37	8.65612e-19	2.43567
GRID1	10q23.1-q23.2	67	37	7.35811e-17	-0.793758
GRK5	10q26.11	69	37	2.70861e-21	-0.942388
HCG17	6p22.1	114	37	1.93816e-15	1.46131
MTUS2	13q12.3	65	37	1.18916e-18	-0.110176
NOTCH1	9q34.3	70	37	8.18467e-23	0.230108
PAX3	2q36.1	54	37	2.45973e-20	0.406929
PBX2	6p21.32	51	37	7.04138e-24	0.32661
PRDM8	4q21.21	56	37	1.38429e-22	0.476108
RMI2	16p13.13	87	37	3.21785e-16	-0.448216
SEMA5B	3q21.1	59	37	4.69111e-16	-0.134348
SPEG	2q35	80	37	4.94022e-23	0.359824
SRRM3	7q11.23	54	37	2.63011e-18	-0.460094
TAF15	17q12	90	37	1.12772e-18	0.550983
ZFPM2	8q23	66	37	3.57853e-17	-0.214768
ZHX2	8q24.13	57	37	5.06245e-20	0.156262
ALOX12	17p13.1	55	36	5.09336e-19	0.822026
CALD1	7q33	64	36	1.3723e-20	1.14883
CEP72	5p15.33	81	36	4.12611e-19	0.0757238
COL6A3	2q37.3	56	36	8.4942e-21	0.173076
COLEC11	2p25.3	68	36	9.75758e-17	0.348581
CSNK1D	17q25.3	60	36	1.3723e-20	0.30361
DAB2IP	9q33.2	59	36	1.95621e-22	0.465602
DGKG	3q27.2-q27.3	61	36	1.86633e-12	0.245115
EBF1	5q33.3	57	36	1.96595e-19	0.856844
EGFR	7p11.2	69	36	5.5702e-24	0.354236
EN1	2q14.2	41	36	6.44968e-20	-0.938565
FLRT2	14q31.3	51	36	1.82787e-16	-0.366837
LRRK1	15q26.3	70	36	1.59604e-17	0.360705
MCPH1	8p23.1	79	36	8.4942e-21	0.601879
MRPS18B	6p21.33	58	36	3.77336e-20	0.155494
NRG1	8p12	70	36	1.01612e-15	-0.667432
NRXN1	2p16.3	75	36	1.4378e-21	-0.394395
NTN1	17p13.1	63	36	2.24108e-17	-0.584704
PHACTR1	6p24.1	60	36	7.64581e-21	-1.1384
PITPNM2	12q24.31	63	36	1.1292e-22	0.066408
PRDM6	5q23.2	59	36	1.96555e-17	-0.110021
PRKCH	14q23.1	68	36	6.61039e-24	0.302197
RING1	6p21.32	67	36	8.92925e-21	0.0902614
SEMA6D	15q21.1	51	36	4.99806e-17	-0.211392
SLC8A1	2p22.1	60	36	5.71602e-21	-0.530906
SSH1	12q24.11	49	36	9.01108e-23	0.770348
ST5	11p15	72	36	5.05018e-23	0.505264
STOX2	4q35.1	80	36	6.27832e-15	-0.127892
TARID	6q23.2	68	36	4.27255e-21	0.823791
TEAD1	11p15.3	67	36	2.56373e-19	-1.38486
TMCO3	13q34	89	36	1.30228e-23	0.166672
TRIM2	4q31.3	72	36	2.69906e-18	-0.856227
TTBK1	6p21.1	54	36	9.26961e-17	2.81882
UBE2I	16p13.3	57	36	1.5512e-21	0.376967
VPS13D	1p36.22-p36.21	58	36	1.81548e-22	0.39471
WDR60	7q36.3	87	36	3.6507e-22	0.282989
ZNF311	6p22.1	61	36	1.35523e-18	-0.123363
ADORA2A	22q11.23	41	35	6.79953e-20	0.582331
AKAP13	15q25.3	71	35	4.58654e-22	0.703902
ALDH1A2	15q21.3	56	35	1.39174e-18	0.330749
ARHGEF10L	1p36.13	76	35	1.10674e-17	0.414366
CCDC40	17q25.3	64	35	1.21452e-22	0.176374
CDYL	6p25.1	77	35	1.32731e-16	-0.155601
CHST15	10q26.13	55	35	2.84573e-19	0.0473136
CIT	12q24.23	61	35	1.07699e-20	0.708375
CPEB1	15q25.2	57	35	3.83265e-16	0.393179
CSNK1G2	19p13.3	54	35	8.86548e-24	0.254254
CXXC5	5q31.2	51	35	1.11203e-23	0.480214
DGKD	2q37.1	58	35	3.50404e-18	0.0723032
DHX16	6p21.33	73	35	1.5512e-21	0.370236
EHMT1	9q34.3	84	35	1.9236e-21	0.154839
EYA4	6q23.2	74	35	7.70352e-09	-0.253668
FBXL7	5p15.1	49	35	2.84573e-19	-0.535857
GET4	7p22.3	58	35	1.18387e-22	0.248964
GPR78	4p16.1	63	35	3.15928e-18	-0.513068
GPSM3	6p21.32	71	35	1.66591e-11	1.42081
LHPP	10q26.13	80	35	3.22275e-17	0.440127
LHX9	1q31.3	49	35	1.19015e-23	1.31992
LY6G5C	6p21.33	76	35	4.58288e-19	-0.194137
MICE	6p22.1	69	35	5.29306e-15	-0.0943117
MSH5	6p21.33	65	35	1.77576e-22	-1.24854
OR11A1	6p22.2-p21.31	50	35	5.64089e-12	-0.350927
PCSK6	15q26	77	35	2.65992e-20	0.197222
PDE2A	11q13.4	58	35	5.51459e-19	-1.25833
PLXNA1	3q21.3	46	35	5.71602e-21	0.180871
PPP2R2C	4p16.1	82	35	4.58288e-19	0.699684
PRDM13	6q16.2	44	35	8.71547e-24	0.726297
PRDM15	21q22.3	63	35	1.46839e-19	0.152715
SHISA9	16p13.12	40	35	4.29328e-14	-0.16855
SLC7A5	16q24.2	56	35	9.15647e-21	-0.680594
SMYD3	1q44	92	35	8.74176e-18	-0.767474
SSU72	1p36.33	53	35	1.72713e-21	0.342291
SYT3	19q13.33	50	35	2.30751e-19	1.11606
TCF7L2	10q25.2-q25.3	81	35	2.33075e-20	-0.293578
TRPV1	17p13.2	73	35	1.81548e-22	0.203692
TSPAN32	11p15.5	43	35	1.30379e-15	0.998789
TUBB	6p21.33	87	35	6.82777e-16	-0.525371
ZFP41	8q24.3	56	35	2.23007e-12	0.0624281
ZIM2	19q13.4	66	35	4.20794e-13	3.02931
AKAP12	6q25.1	55	34	1.76728e-19	-0.42802
ARAP1	11q13.4	75	34	6.64117e-22	0.257349
ATP2B2	3p25.3	77	34	7.58586e-19	-0.266023
BCAS3	17q23.2	65	34	4.82927e-19	0.53507
CSGALNACT1	8p21.3	73	34	5.50227e-24	0.786743
EML1	14q32.2	52	34	1.96595e-19	-0.208976
ERC2	3p14.3	74	34	6.07512e-18	0.86225
EVX1	7p15.2	44	34	1.40255e-21	1.36921
FBXL18	7p22.1	75	34	5.32821e-18	0.152517
GPR75	2p16.2	52	34	2.9986e-18	0.508775
ISLR2	15q24.1	61	34	1.67997e-21	-1.35815
KCP	7q32.1	48	34	6.19531e-21	0.517165
LGI4	19q13.12	39	34	1.19015e-23	-1.77461
LINC00982	1p36.32	36	34	2.99951e-19	0.954221
LIPE	19q13.2	55	34	2.34781e-22	0.342797
LSAMP	3q13.31	63	34	2.07391e-21	-0.932556
MED12L	3q25.1	80	34	8.11493e-15	-0.139852
MMRN2	10q23.2	46	34	5.87846e-21	0.264916
OGFOD3	17q25.3	60	34	2.31148e-14	-0.0761789
OR2I1P	6p22.1	40	34	4.55486e-09	1.28044
PLEKHA6	1q32.1	60	34	5.46892e-18	-0.0838063
POU5F1	6p21.33	53	34	1.34557e-16	0.235835
PROX1	1q32.3	63	34	1.0006e-21	1.78428
PTP4A3	8q24.3	53	34	1.85907e-18	-0.33968
RBPMS	8p12	59	34	4.27255e-21	0.542874
REXO1	19p13.3	54	34	9.44421e-24	0.524852
ROBO2	3p12.3	56	34	9.12211e-19	-0.194706
STARD13	13q13.1	59	34	8.35318e-22	0.273212
STK3	8q22.2	68	34	7.73553e-22	0.773543
SYNJ2	6q25.3	69	34	9.26961e-17	0.275283
TRGC2	7p14.1	51	34	1.20792e-14	-0.519356
WDR86	7q36.1	56	34	8.54616e-16	-0.2057
ZCCHC14	16q24.2	77	34	4.10578e-24	0.470292
ANKS1B	12q23.1	69	33	1.91579e-17	0.370057
BCAR1	16q23.1	57	33	3.57333e-24	0.893563
BCL6	3q27.3	55	33	9.966e-18	0.833529
C6orf47	6p21.33	53	33	1.22911e-16	0.242267
CACNA1I	22q13.1	57	33	7.16761e-20	0.2527
DLL1	6q27	63	33	2.77292e-18	-0.220876
EPHB1	3q22.2	71	33	5.9812e-15	1.7233
FAM83H	8q24.3	52	33	3.24665e-15	0.207811
FLG	1q21.3	43	33	3.22275e-17	-0.388107
HAND2	4q34.1	53	33	1.69115e-14	2.01042
HOXA11	7p15.2	49	33	2.91432e-16	-0.721333
HPCAL1	2p25.1	62	33	2.98663e-16	-0.0854304
HS3ST3B1	17p12	57	33	7.46243e-21	-0.60118
IER3	6p21.33	55	33	1.18048e-15	-0.797844
LHFPL2	5q14.1	54	33	1.63507e-21	0.397882
LHX8	1p31.1	47	33	1.40255e-21	1.27406
MAST4	5q12.3	72	33	7.00942e-19	0.338503
MCM7	7q22.1	44	33	4.39672e-17	0.3781
MGAT5	2q21.2-q21.3	72	33	7.07185e-23	-1.19403
MICA	6p21.33	100	33	1.35953e-13	0.172258
MRVI1	11p15.4	59	33	3.24334e-21	0.364792
NDUFAF6	8q22.1	56	33	5.33864e-20	-0.854437
NR1H2	19q13.3	59	33	5.5702e-24	0.793922
PDE4C	19p13.11	46	33	5.93878e-23	1.15743
PDZRN3	3p13	50	33	4.09961e-18	0.283826
PRR3	6p21.33	73	33	7.35811e-17	0.0992316
PSMG4	6p25.2	61	33	9.03533e-17	0.0993286
RFX2	19p13.3	66	33	1.09059e-12	-0.352996
RREB1	6p24.3	71	33	2.77292e-18	-0.610159
SDCCAG8	1q43-q44	67	33	2.65992e-20	0.379418
SKOR1	15q23	49	33	7.69294e-24	1.10251
TCF3	19p13.3	54	33	1.1861e-19	0.210276
TMEM132B	12q24.31	50	33	2.59152e-22	-0.918465
TTC7B	14q32.11	66	33	1.48711e-20	0.448188
ZEB2	2q22.3	69	33	4.2359e-12	0.183646
ZFR2	19p13.3	60	33	1.61112e-14	-0.477468
ADAMTS16	5p15.32	53	32	2.0871e-15	-0.367427
AGAP3	7q36.1	56	32	1.71902e-19	0.78011
BTBD11	12q23.3	66	32	1.0211e-14	-0.152389
CARS2	13q34	92	32	2.42025e-13	0.0643973
CCDC144NL	17p11.2	60	32	1.98706e-15	-0.0936788
DLGAP4	20q11.23	69	32	4.18551e-23	0.464777
DLK1	14q32.2	47	32	6.44968e-20	2.38622
DNAH2	17p13.1	51	32	7.26004e-13	0.286838
EXT1	8q24.11	70	32	3.29197e-18	0.212069
FAM53A	4p16.3	73	32	2.01369e-13	-0.334663
FASN	17q25.3	55	32	2.04232e-20	0.200357
HCFC1	Xq28	46	32	1.80287e-16	-0.501691
HOTAIR	12q13.13	38	32	1.28676e-18	-0.56516
HSD17B8	6p21.32	40	32	1.02576e-22	-0.607471
INF2	14q32.33	60	32	3.57333e-24	0.635042
LIMS2	2q14.3	54	32	3.57333e-24	0.460406
LINC00511	17q24.3	66	32	9.11438e-20	-0.695166
LINC00535	8q22.1	52	32	1.15687e-22	-0.632458
LINGO1	15q24.3	55	32	2.12691e-17	-0.301251
LSP1	11p15.5	52	32	7.16761e-20	0.233316
LTBP4	19q13.1-q13.2	57	32	3.98419e-16	-0.049971
METRNL	17q25.3	48	32	1.46747e-18	0.264935
MUC6	11p15.5	58	32	1.52663e-09	0.0797633
NCKAP5	2q21.2	65	32	4.08862e-20	0.163857
NHSL1	6q24.1	59	32	4.10578e-24	0.628753
PAX9	14q13.3	49	32	8.97586e-18	1.07458
PCDHGC3	5q31.3	51	32	2.05096e-14	-0.571865
PDE7B	6q23.3	44	32	1.81418e-19	-0.238367
PEX14	1p36.22	68	32	1.29707e-13	0.190012
PIGG	4p16.3	56	32	1.94694e-16	0.113355
PRR5	22q13.31	72	32	2.80617e-23	0.646518
RAD9A	11q13.2	72	32	2.26446e-16	1.94457
ROBO3	11q24.2	42	32	6.4254e-23	0.853436
SMAD3	15q22.33	62	32	3.57333e-24	0.246876
SPTBN2	11q13.2	54	32	5.93878e-23	-0.945583
SUMF1	3p26.1	79	32	2.15245e-20	-0.801762
TMC6	17q25.3	40	32	4.58654e-22	-1.5299
TMEM51	1p36.21	55	32	3.75018e-22	0.290824
TRAK1	3p22.1	55	32	3.08093e-19	0.187848
TRPM5	11p15.5	46	32	5.99561e-17	-0.842047
TWIST1	7p21.1	57	32	3.96515e-17	2.3786
UGT1A8	2q37.1	71	32	3.6708e-17	0.296517
ACOX3	4p16.1	93	31	5.41686e-24	1.18848
ADAMTS9	3p14.1	56	31	8.81362e-23	0.329475
ANK3	10q21.2	57	31	4.23964e-19	-0.609072
ANKS1A	6p21.31	49	31	3.24334e-21	0.222018
BAALC	8q22.3	50	31	1.25301e-18	-1.01633
CACNA1A	19p13.13	57	31	3.42295e-21	-0.623806
CPLX2	5q35.2	47	31	6.82777e-16	2.10223
CUTA	6p21.32	67	31	7.8807e-18	-1.17128
DNAH10	12q24.31	59	31	1.11203e-23	0.46468
DNM3	1q24.3	49	31	1.88588e-18	0.570058
DSCAM	21q22.2	43	31	2.07351e-17	-0.448009
EFNB1	Xq13.1	41	31	1.47488e-21	0.318384
ERCC1	19q13.32	70	31	8.65612e-19	0.460348
ERI3	1p34.1	46	31	1.15753e-18	0.224384
FLNC	7q32.1	46	31	4.17725e-17	-0.141675
FYN	6q21	65	31	2.02016e-19	0.297166
GATA2	3q21.3	54	31	2.09738e-20	0.479798
GDF6	8q22.1	43	31	8.65612e-19	0.872144
GLT1D1	12q24.33	54	31	1.33479e-20	-0.621071
GPC6	13q31.3-q32.1	72	31	1.58813e-16	-0.313841
HLX	1q41	48	31	6.61039e-24	0.337325
HOXC9	12q13.13	45	31	4.8056e-16	-0.661566
HSPA1L	6p21.33	78	31	6.99959e-16	0.0816508
ITGB2	21q22.3	47	31	2.70861e-21	-1.45443
ITPK1	14q32.12	67	31	8.63898e-20	0.0714212
JAG2	14q32.33	48	31	1.89815e-23	0.428861
LINC01250	2p25.3	47	31	1.06997e-18	-0.268043
LMNA	1q22	54	31	1.3567e-23	0.323885
LMTK2	7q21.3	56	31	1.46839e-19	-0.514854
LPIN1	2p25.1	58	31	1.90213e-22	-1.60047
LRPAP1	4p16.3	72	31	1.39174e-18	0.172216
MEGF11	15q22.31	60	31	1.86073e-19	-0.80156
MMP26	11p15.4	40	31	5.66694e-22	-0.833548
MNX1	7q36.3	51	31	9.15647e-21	-0.774454
MPRIP	17p11.2	75	31	2.21247e-20	0.335438
NCOA2	8q13.3	47	31	1.59908e-13	-0.798929
PCBP3	21q22.3	60	31	4.03784e-21	0.434894
PCCA	13q32.3	72	31	6.72777e-14	-0.131951
PCDHAC1	5q31.3	42	31	1.19665e-17	-0.453666
PHC2	1p35.1	50	31	1.29184e-21	0.689002
PHRF1	11p15.5	59	31	3.27793e-22	0.137368
PNPLA7	9q34.3	51	31	1.07945e-22	0.163629
PRAP1	10q26.3	77	31	6.33901e-13	0.467805
PRDM2	1p36.21	66	31	4.55055e-18	0.0762595
PSORS1C1	6p21.33	76	31	8.97586e-18	-0.518338
RTL1	14q32.2	37	31	5.87329e-16	-0.210012
SHROOM3	4q21.1	66	31	4.46243e-15	0.228303
SLC6A18	5p15.33	52	31	8.41192e-20	-0.542578
ST3GAL4	11q24.2	41	31	3.57333e-24	0.402158
TAF4	20q13.33	67	31	2.84319e-13	0.0755693
TBC1D14	4p16.1	76	31	4.57299e-15	0.415556
TIAM2	6q25.2-q25.3	66	31	1.66962e-15	0.208456
TRAC	14q11.2	54	31	2.94984e-22	-1.18797
WSCD1	17p13.2	53	31	4.20995e-18	-0.389554
ZBTB9	6p21.32	65	31	9.21086e-16	0.178681
ABLIM1	10q25.3	57	30	1.36118e-16	-0.911442
AGAP2	12q14.1	38	30	7.27279e-21	-1.42037
AHNAK	11q12.3	43	30	8.81362e-23	0.530876
ANKMY1	2q37.3	62	30	1.24973e-22	0.753478
APBB2	4p14-p13	74	30	8.92925e-21	-1.67843
ARHGEF16	1p36.32	54	30	1.81963e-17	0.159882
C11orf21	11p15.5	37	30	2.91032e-13	-0.417884
C2orf15	2q11.2	64	30	4.46243e-15	0.254786
CACNA2D2	3p21.31	44	30	7.39462e-19	0.23765
CAMK2B	7p13	58	30	9.03533e-17	0.236556
CAPZB	1p36.13	57	30	4.59205e-23	0.48113
CHST11	12q23.3	59	30	4.78078e-24	0.567768
CLSTN1	1p36.22	58	30	3.24334e-21	-0.577298
CNTNAP2	7q35-q36.1	79	30	8.36327e-17	-0.535279
COL9A3	20q13.33	64	30	4.2485e-15	-0.40747
CPT1A	11q13.3	66	30	9.93898e-21	-1.10355
DCDC2C	2p25.3	45	30	2.27062e-20	-1.05291
DPYSL2	8p21.2	53	30	3.96707e-24	0.885657
EBF2	8p21.2	50	30	1.32581e-21	-0.77088
EGFLAM	5p13.2-p13.1	44	30	9.52554e-13	1.63596
ELMSAN1	14q24.3	57	30	4.59205e-23	0.19663
EXOC2	6p25.3	77	30	3.20789e-20	0.164919
FAM155A	13q33.3	55	30	6.41829e-14	-0.223179
FAM53B	10q26.13	59	30	1.35544e-19	0.616352
FBXO31	16q24.2	71	30	1.02576e-22	0.340641
FMNL2	2q23.3	59	30	8.62151e-23	0.36285
FRAS1	4q21.21	73	30	3.0781e-14	0.379998
GABRA5	15q12	53	30	1.07139e-14	1.88398
GRHL2	8q22.3	37	30	7.15061e-22	-1.79639
HCG25	6p21.32	68	30	7.01372e-12	0.0558804
HCG4P3	6p21.3	51	30	5.60552e-10	1.23528
HIC1	17p13.3	65	30	5.91652e-18	0.0864545
IGF2R	6q25.3	73	30	4.47834e-23	0.518729
KIF1A	2q37.3	52	30	2.43077e-19	0.340179
LRIG1	3p14.1	47	30	2.02016e-19	0.144962
MICALL2	7p22.3	59	30	4.67149e-18	0.275931
MMP17	12q24.33	58	30	1.31425e-11	-0.0294529
MYO1E	15q22.2	56	30	9.93898e-21	-0.695742
MYO9B	19p13.11	53	30	7.46243e-21	0.194121
NNAT	20q11.23	50	30	3.22275e-17	0.220285
PALLD	4q32.3	79	30	1.73619e-22	0.896326
PANK4	1p36.32	60	30	3.9982e-14	0.0873108
PIP5K1C	19p13.3	67	30	1.96555e-17	0.23391
PLXNB2	22q13.33	46	30	1.5512e-21	0.681429
PPP1CA	11q13	54	30	2.8717e-15	-0.585061
PRKCE	2p21	62	30	3.20789e-20	0.40669
PRRX1	1q24.2	35	30	2.87922e-20	2.59559
PRSS50	3p21.31	45	30	5.53945e-23	0.480203
RBMS1	2q24.2	62	30	6.40167e-18	0.236047
ROBO1	3p12.3	56	30	7.65367e-17	-0.320289
SAMD4A	14q22.2	62	30	4.57496e-16	0.428961
SHC2	19p13.3	53	30	6.64055e-17	-0.275723
SLC22A18AS	11p15.4	74	30	2.43066e-21	-1.3813
SLCO3A1	15q26.1	67	30	1.50689e-19	-0.211512
SPIDR	8q11.21	50	30	1.16556e-17	1.67328
TSPAN18	11p11.2	55	30	2.63262e-19	-1.62802
UNC5D	8p12	42	30	1.66242e-23	-1.04777
ADAM12	10q26.2	54	29	2.43066e-21	0.596081
ADAMTS10	19p13.2	38	29	4.34774e-19	-0.17294
AQP4	18q11.2	48	29	7.94559e-17	-0.701096
ASPSCR1	17q25.3	70	29	3.86327e-17	0.296806
BEND7	10p13	46	29	1.17931e-14	-0.566603
BRD1	22q13.33	46	29	1.59233e-21	0.212853
CA10	17q21.33-q22	38	29	5.93947e-20	-0.589356
CCDC57	17q25.3	67	29	2.04633e-16	-0.836984
CDK6	7q21.2	66	29	3.66929e-15	-0.724474
CLCN7	16p13.3	70	29	1.90213e-22	0.277498
COBL	7p12.1	54	29	2.49613e-21	0.486889
CRTAC1	10q24.2	46	29	4.23964e-19	-1.31781
CRTC1	19p13.11	44	29	2.42393e-18	0.197313
CTNND2	5p15.2	51	29	4.87011e-17	-0.923657
DLGAP1	18p11.31	55	29	1.1674e-16	0.193527
DPP10	2q14.1	51	29	2.73393e-14	1.30662
DYSF	2p13.2	48	29	8.5792e-17	-0.325176
ECE1	1p36.12	63	29	9.47267e-22	0.323144
FADS2	11q12.2	73	29	5.09336e-19	-0.323445
FGF12	3q28-q29	53	29	1.1323e-10	1.30168
FGFR3	4p16.3	46	29	5.24287e-11	-0.110266
GFRA2	8p21.3	42	29	5.19751e-20	-0.784581
GPRC5C	17q25.1	38	29	2.63011e-18	-0.243429
GPX6	6p22.1	71	29	6.82777e-16	-0.525329
HOXA4	7p15.2	32	29	4.03784e-21	0.963161
HOXB13	17q21.32	38	29	2.02391e-23	2.35248
HPSE2	10q24.2	57	29	1.28676e-18	2.7345
IDUA	4p16.3	48	29	7.79455e-11	0.669208
IGF2BP1	17q21.32	50	29	6.36102e-15	-0.416425
KCNN3	1q21.3	46	29	1.33479e-20	-0.214947
KSR1	17q11.2	50	29	5.0117e-21	-1.16062
LTBP1	2p22.3	50	29	8.78777e-22	-0.427627
MDGA1	6p21.2	46	29	1.1861e-19	-0.608632
MOG	6p22.1	60	29	8.20995e-19	0.292808
MUC2	11p15.5	59	29	8.47328e-11	-0.250198
MYH10	17p13.1	49	29	1.63507e-21	0.332529
MYH9	22q12.3	40	29	1.3567e-23	0.286411
MYO18A	17q11.2	56	29	2.77292e-18	0.199689
MYO7A	11q13.5	45	29	3.15169e-14	-0.287326
NACC2	9q34.3	45	29	6.75981e-23	0.468525
NDRG2	14q11.2	62	29	1.21474e-16	0.159347
NOP14	4p16.3	67	29	1.21904e-19	0.267558
NXPH1	7p21.3	43	29	1.51312e-23	1.42809
ONECUT3	19p13.3	44	29	2.77065e-16	1.88311
OSR2	8q22.2	35	29	1.26699e-20	0.507362
PARD3B	2q33.3	63	29	8.92925e-21	0.547043
PDZD2	5p13.3	56	29	3.249e-19	-0.809975
PLXNA2	1q32.2	46	29	8.20995e-19	-0.0935413
PTK2B	8p21.2	50	29	5.61556e-18	-0.929116
RASGRF1	15q25.1	55	29	4.49856e-14	0.467465
RECQL5	17q25	54	29	3.97644e-23	0.210292
ROR2	9q22.31	50	29	2.33075e-20	0.252526
SFRP2	4q31.3	46	29	1.23794e-13	0.282469
SFTA3	14q13.3	32	29	2.15245e-20	1.55642
SLC12A4	16q22.1	42	29	3.57333e-24	0.472133
SLC2A9	4p16.1	48	29	3.93758e-22	0.937449
SLC35F3	1q42.2	46	29	3.60685e-19	-0.789744
SLC39A7	6p21.32	72	29	7.65134e-12	-0.470723
SLC5A10	17p11.2	47	29	8.89089e-19	0.155732
SORCS3	10q25.1	38	29	9.72891e-15	-0.366932
SYBU	8q23.2	40	29	2.90347e-17	-0.235522
SYNE1	6q25.2	69	29	1.04191e-18	-0.544837
SYNPO	5q33.1	56	29	4.94022e-23	0.660369
TBX2	17q23.2	68	29	6.26958e-14	-0.542574
TBX4	17q23.2	44	29	2.78031e-21	0.675561
TMX2	11q12.1	56	29	7.32497e-11	0.852587
TRERF1	6p21.1	53	29	1.22733e-17	0.453386
UGT1A10	2q37.1	67	29	6.71574e-12	0.17767
UNC13A	19p13.11	49	29	3.41532e-18	-1.04175
USP36	17q25.3	43	29	6.83635e-19	0.062075
VOPP1	7p11.2	47	29	1.1292e-22	-0.68673
WDR90	16p13.3	60	29	8.14737e-22	0.29054
XRCC3	14q32.3	37	29	1.40255e-21	0.218459
ZAP70	2q11.2	43	29	4.56427e-24	0.57985
ZBTB20	3q13.31	70	29	5.54826e-18	0.24216
AGBL4	1p33	53	28	1.80287e-16	-0.721854
ANK2	4q25-q26	55	28	9.47267e-22	-0.322975
AP3D1	19p13.3	53	28	4.56427e-24	0.272559
ARHGAP23	17q12	52	28	7.27279e-21	0.296663
ARNT2	15q25.1	42	28	1.79573e-13	0.426202
ARSG	17q24.2	47	28	2.59152e-22	-1.28503
AXIN1	16p13.3	62	28	1.62883e-18	0.107668
C1orf159	1p36.33	68	28	8.92925e-21	0.252214
C6orf136	6p21.33	66	28	2.52197e-20	0.244763
CA5A	16q24.2	51	28	3.08036e-21	1.51587
CADPS2	7q31.32	46	28	8.41192e-20	-0.243027
CALCA	11p15.2	41	28	3.57333e-24	0.639879
CARD14	17q25.3	55	28	3.88699e-23	0.319595
CDKAL1	6p22.3	57	28	4.52761e-11	0.132692
CHRM2	7q33	47	28	1.14196e-13	-0.630652
CLASP1	2q14.2-q14.3	58	28	4.62706e-12	0.259463
CLEC16A	16p13.13	68	28	4.15503e-21	0.235115
CNPY1	7q36.3	60	28	3.38345e-20	1.28766
COL12A1	6q13-q14.1	45	28	1.22733e-17	-0.217523
DAZAP1	19p13.3	40	28	7.99398e-19	0.331592
DLX1	2q31.1	36	28	1.01251e-19	-1.22726
ECE2	3q27.1	55	28	2.73393e-14	-0.135226
EDNRB	13q22.3	53	28	6.91743e-18	0.444264
EPHA1	7q34-q35	47	28	1.30228e-23	0.537454
ERBB2	17q12	50	28	1.1981e-16	-0.777691
ETV6	12p13.2	53	28	6.47564e-19	-1.27659
FGF13	Xq26.3-q27.1	52	28	3.32914e-18	-0.478515
FILIP1L	3q12.1	50	28	2.70269e-16	-0.511342
FLT4	5q35.3	61	28	4.28518e-17	0.263915
FMN1	15q13.3	61	28	3.31585e-23	0.267506
FRMD1	6q27	42	28	5.71602e-21	-0.0648537
FSTL4	5q31.1	52	28	1.84423e-15	0.104171
GABRD	1p36.33	36	28	2.54492e-14	0.242799
GLIS1	1p32.3	60	28	3.50404e-18	-0.475389
GPC1	2q37.3	57	28	3.32331e-12	0.0524497
HIST2H2BE	1q21.2	37	28	8.1134e-19	-0.835825
HTT	4p16.3	59	28	8.78777e-22	0.214464
KIAA0513	16q24.1	46	28	2.15245e-20	0.34562
KIAA0825	5q15	47	28	9.80193e-14	-0.125721
KIF5C	2q23.1-q23.2	52	28	4.79911e-18	-0.136857
LHX4	1q25.2	59	28	6.05858e-13	-0.0176355
LINC00299	2p25.1	44	28	2.49613e-21	-0.233175
LINC00689	7q36.3	45	28	4.96008e-19	0.140611
LMX1B	9q33.3	48	28	7.36496e-20	0.745417
LOXL1	15q24.1	38	28	3.16565e-19	0.793602
LRAT	4q32.1	44	28	7.76297e-20	0.170313
LTBP3	11q13.1	40	28	4.98989e-15	0.283852
MAML2	11q21	70	28	4.94022e-23	-1.10553
MDC1	6p21.33	69	28	2.80617e-23	-1.06235
MEIS2	15q14	66	28	2.42556e-14	-0.163231
MUC4	3q29	62	28	3.91067e-19	-0.173505
MYRF	11q12.2	33	28	1.50887e-16	-0.182236
NBEA	13q13.3	58	28	1.87525e-16	0.412733
NUMA1	11q13.4	50	28	7.97009e-20	0.290279
OR5V1	6p22.1	50	28	5.19071e-18	-0.737498
PEG10	7q21.3	108	28	3.68538e-10	-0.117236
PHF1	6p21.32	45	28	4.92309e-18	0.109532
PMEPA1	20q13.31	57	28	4.47834e-23	-0.957662
PXN	12q24.23	52	28	9.99555e-24	0.736281
RASGEF1C	5q35.3	59	28	1.84971e-16	0.367137
RASSF5	1q32.1	42	28	6.02362e-16	-0.366123
RNF5	6p21.32	47	28	7.85229e-21	0.263174
SGK1	6q23.2	51	28	1.40458e-15	0.548226
SLC6A5	11p15.1	42	28	2.78031e-21	0.635936
SNRPD3	22q11.23	55	28	1.07214e-11	0.805767
SOX9	17q24.3	51	28	9.66829e-21	-0.760714
SRCIN1	17q12	57	28	3.56487e-07	-0.0171325
STEAP2	7q21.13	56	28	4.51087e-17	1.72131
SYN3	22q12.3	48	28	3.91067e-19	-0.545271
TCF7L1	2p11.2	46	28	2.24102e-21	0.234117
TGIF1	18p11.31	46	28	5.6971e-15	0.485507
TTLL10	1p36.33	47	28	5.93947e-20	0.163024
TULP4	6q25.3	59	28	2.4711e-22	-0.516255
WDFY4	10q11.23	43	28	1.59604e-17	-0.2269
WWP2	16q22.1	52	28	3.59478e-18	0.625045
ZBTB4	17p13.1	45	28	6.30479e-24	0.391283
ABCA3	16p13.3	53	27	5.62927e-20	0.301662
AKT1	14q32.33	43	27	4.70896e-23	0.201504
ARHGAP27	17q21.31	46	27	1.06876e-23	0.452822
ARID5B	10q21.2	51	27	1.15543e-19	0.166354
C4BPB	1q32.1	45	27	3.55471e-16	-0.28171
C8orf44	8q13.1	52	27	1.10434e-20	0.137437
CALCR	7q21.3	36	27	1.62853e-15	1.43197
CAMK1D	10p13	53	27	3.57333e-24	-1.26524
CASKIN2	17q25.1	43	27	2.17347e-22	0.145433
CBX8	17q25.3	38	27	3.37283e-22	-1.06608
CDH11	16q21	39	27	1.84971e-16	-0.431824
CELSR3	3p21.31	50	27	3.57853e-17	0.381053
CFL1	11q13.1	56	27	1.32581e-21	0.313566
CHN2	7p14.3	56	27	1.9236e-21	-0.963431
CLK2	1q22	42	27	1.80899e-18	0.121758
COL1A1	17q21.33	42	27	5.05018e-23	0.308836
CRIM1	2p22.2	56	27	4.32008e-18	0.865328
CTTN	11q13.3	56	27	1.88588e-18	0.264506
DGKQ	4p16.3	62	27	7.05223e-14	0.0580936
DMRTA2	1p32.3	32	27	1.1861e-19	1.0929
DOCK2	5q35.1	52	27	6.72777e-14	0.667407
DPF3	14q24.2	59	27	2.79697e-22	0.275919
DUSP22	6p25.3	36	27	1.18916e-18	-0.227143
EEFSEC	3q21.3	51	27	4.19236e-14	-0.144947
EIF3B	7p22.3	40	27	2.23821e-16	0.167087
FAM174B	15q26.1	55	27	8.056e-21	-1.12907
FAM189A1	15q13.1	69	27	6.3093e-17	0.595237
FENDRR	16q24.1	57	27	3.33231e-19	0.605055
FEZF2	3p14.2	31	27	2.56545e-23	1.30283
FGF14	13q33.1	57	27	1.71335e-16	-0.294767
FXYD6	11q23.3	39	27	1.9606e-18	0.64209
GABRB1	4p12	41	27	8.20995e-19	1.0185
GPR158	10p12.1	40	27	2.13907e-15	-0.668283
HBE1	11p15.4	42	27	4.20325e-20	-0.697484
HCG4P8	6p22.1	37	27	3.07776e-18	1.94079
HERC2	15q13.1	66	27	1.21005e-13	-0.0914955
IGFBP7	4q12	49	27	3.24515e-18	0.694004
IQSEC3	12p13.33	55	27	6.27153e-20	-0.878809
IRX4	5p15.33	43	27	8.80903e-17	0.542555
KCNQ1OT1	11p15.5	84	27	5.33864e-20	-0.155006
KIR3DL1	19q13.42	52	27	1.30228e-23	-0.753653
LINC00682	4p13	34	27	4.28756e-24	2.34745
MMEL1	1p36.32	45	27	1.00325e-13	0.25436
NADK	1p36.33	51	27	3.29448e-20	-0.936168
NCK2	2q12.2	55	27	2.32549e-23	0.30378
NGEF	2q37.1	53	27	7.55485e-20	0.130021
NPAS3	14q13.1	56	27	2.75395e-23	-0.448329
NPLOC4	17q25.3	44	27	1.25838e-21	0.281615
NRM	6p21.33	43	27	1.56712e-22	0.328138
NRN1	6p25.1	44	27	2.49203e-18	1.44781
NTRK3	15q25.3	44	27	1.00017e-10	-0.257091
OTP	5q14.1	33	27	3.88699e-23	1.14148
PAH	12q23.2	42	27	1.26069e-17	-0.683954
PAPD7	5p15.31	52	27	2.36076e-18	0.0772886
PEG3	19q13.4	50	27	2.83737e-10	-0.177379
PLCB2	15q15.1	34	27	3.03558e-20	0.415467
POLR2A	17p13.1	35	27	1.15753e-18	0.144062
PSD3	8p22	62	27	1.52768e-22	-0.206461
RFTN1	3p24.3	46	27	2.49636e-19	-0.89555
RUNX1T1	8q21.3	48	27	2.30187e-21	-0.732731
SCART1	10q26.3	44	27	3.80933e-19	0.282108
SIX1	14q23.1	53	27	2.42556e-14	0.726258
SPECC1	17p11.2	70	27	5.33864e-20	0.374109
SRRM4	12q24.23	37	27	3.60685e-19	-0.541012
ST14	11q24.3	43	27	6.14159e-19	-0.796515
STAU2	8q21.11	42	27	2.42246e-17	-0.649502
TCEA2	20q13.33	49	27	1.06832e-19	0.737025
TECR	19p13.12	50	27	5.5702e-24	0.919684
TG	8q24.22	47	27	4.03784e-21	-0.833264
TNF	6p21.33	28	27	2.23853e-18	-0.284826
TNFRSF8	1p36.22	41	27	2.87922e-20	-0.801057
TNIK	3q26.2-q26.31	47	27	2.57206e-07	0.107339
TSPAN4	11p15.5	54	27	2.36776e-19	1.65448
TXNRD1	12q23.3	54	27	4.32008e-18	-0.370007
UBAC2	13q32.3	59	27	3.00672e-21	-1.3652
UBE2J2	1p36.33	44	27	7.58586e-19	0.674931
UGT1A9	2q37.1	62	27	6.71574e-12	0.17767
VPS53	17p13.3	65	27	3.92871e-21	0.186509
WWC2	4q35.1	52	27	2.30751e-19	0.646988
WWOX	16q23.1-q23.2	73	27	9.34771e-20	-0.107949
ABHD8	19p13.11	53	26	1.86073e-19	0.152904
ACAP3	1p36.33	52	26	1.04591e-14	0.223582
ACSS3	12q21.31	42	26	1.3208e-18	0.193702
AMOTL1	11q21	56	26	2.43077e-19	0.428272
ANTXR1	2p13.3	56	26	2.36076e-18	0.107524
AP5Z1	7p22.1	49	26	9.6043e-20	0.162361
ARHGEF17	11q13.4	46	26	1.0006e-21	0.651975
BASP1	5p15.1	51	26	1.51478e-21	-0.311948
BSN	3p21.31	41	26	1.6334e-19	-0.1083
C1QTNF1	17q25.3	41	26	3.96515e-17	0.52681
CCDC85C	14q32.2	53	26	1.69469e-20	0.294297
CLPTM1L	5p15.33	53	26	2.13907e-15	0.0874122
CNIH3	1q42.12	58	26	3.06121e-16	0.135068
CORO7	16p13.3	61	26	2.72618e-22	0.498028
CRMP1	4p16.2	45	26	3.21785e-16	2.73617
CTDP1	18q23	77	26	2.18872e-19	0.153449
CYP26C1	10q23.33	35	26	1.28676e-18	0.29995
DLG4	17p13.1	51	26	3.08093e-19	0.297256
DMTN	8p21.3	43	26	1.36375e-17	1.05508
DOK7	4p16.3	59	26	4.47834e-23	0.17304
EIF4G1	3q27.1	43	26	1.71638e-18	0.295573
EPS8L2	11p15.5	52	26	1.51493e-17	0.294288
ESPNL	2q37.3	38	26	2.92274e-18	0.520571
ESRRB	14q24.3	57	26	8.14737e-22	-0.26779
ETS1	11q24.3	45	26	9.3631e-19	2.17044
FHIT	3p14.2	61	26	1.71638e-18	-0.844772
FTO	16q12.2	44	26	5.47872e-20	-0.147255
GALR1	18q23	31	26	3.10027e-17	1.08461
GCSAML	1q44	40	26	4.18551e-23	-1.1334
GDNF	5p13.2	54	26	3.58162e-13	-0.24706
GRIK3	1p34.3	37	26	2.87922e-20	-0.189348
IFFO1	12p13.31	40	26	4.69234e-21	-0.563865
ITGB4	17q25.1	44	26	4.48212e-11	0.161969
KCNK9	8q24.3	46	26	5.5225e-22	-0.81744
KDM6B	17p13.1	43	26	1.38429e-22	0.462265
KIAA1522	1p35.1	38	26	1.72713e-21	0.546236
KRBOX1	3p22.1	58	26	1.51337e-15	0.554779
LBX2	2p13.1	34	26	5.70336e-14	0.851621
LCE1B	1q21.3	43	26	1.8354e-20	-0.944745
LIMD1	3p21.31	60	26	1.81548e-22	0.218612
NAE1	16q22.1	37	26	1.18211e-13	0.431262
NBPF13P	1q21.1	44	26	5.66694e-22	1.73183
NDST1	5q33.1	40	26	3.62609e-23	0.380071
NELL1	11p15.1	34	26	4.30299e-19	-0.60346
NOS1AP	1q23.3	41	26	8.80903e-17	-0.614701
OLFM1	9q34.3	34	26	2.94984e-22	-0.91342
PDGFA	7p22.3	51	26	7.54776e-17	0.590035
PEMT	17p11.2	46	26	3.88699e-23	0.72832
PENK	8q12.1	34	26	5.05392e-18	2.54028
PGBD5	1q42.13	49	26	8.26603e-17	0.292876
PITPNC1	17q24.3	46	26	7.39462e-19	-0.10856
PLEKHA7	11p15	47	26	6.3093e-17	-0.870007
PPP2R2B	5q32	57	26	6.92696e-15	-0.26116
PRKCB	16p12.2-p12.1	38	26	2.27967e-23	-1.12866
PYY	17q21.31	43	26	4.06918e-17	2.01483
RAB40C	16p13.3	59	26	5.56817e-21	0.653325
RASSF1	3p21.31	56	26	2.00269e-22	0.155475
RPL3	22q13.1	38	26	1.22733e-17	-0.377108
RTN4RL1	17p13.3	45	26	4.93246e-20	0.460955
SEC16A	9q34.3	45	26	5.97955e-19	0.235225
SEMA3B	3p21.31	40	26	1.74054e-20	-0.151034
SLC12A5	20q13.12	43	26	2.78031e-21	1.01379
SLC38A4	12q13.11	30	26	8.89089e-19	1.63219
SMG6	17p13.3	47	26	1.1292e-22	0.740768
SMPD3	16q22.1	43	26	5.05392e-18	0.253233
SMURF1	7q22.1	49	26	2.52197e-20	-0.8555
SNRPN	15q11.2	50	26	3.50404e-18	0.450763
SPATS2L	2q33.1	46	26	3.89393e-18	0.226851
SPIRE2	16q24	67	26	8.32078e-14	-0.154874
STON1	2p16.3	55	26	4.46642e-19	-0.595278
TESC	12q24.22	52	26	1.80287e-16	0.396171
TRGC1	7p14.1	39	26	1.20792e-14	-0.519356
TRIM40	6p22.1	51	26	2.18273e-17	-0.936196
TRPS1	8q23.3	38	26	1.56466e-20	-0.920264
TSC22D3	Xq22.3	33	26	4.20325e-20	-0.895923
TTC7A	2p21	51	26	4.55031e-23	0.243009
UGT1A7	2q37.1	58	26	6.71574e-12	0.17767
UNC5A	5q35.2	54	26	1.02305e-17	-0.532718
VAC14	16q22.1-q22.2	47	26	5.19751e-20	0.490545
WDR81	17p13.3	54	26	5.81317e-22	0.519983
ZNF503	10q22.2	63	26	6.14159e-19	0.532033
ZSCAN18	19q13.43	39	26	1.56712e-22	1.12811
ABCB9	12q24.31	63	25	8.87347e-20	0.325718
ABTB2	11p13	50	25	2.98663e-16	0.240762
AGER	6p21.32	27	25	1.07945e-22	0.290259
AKT3	1q43-q44	46	25	2.65992e-20	0.379418
APC2	19p13.3	53	25	1.44916e-20	-0.591226
APOLD1	12p13.1	46	25	7.3429e-22	0.246177
ARPP21	3p22.3	39	25	1.05596e-15	-0.19752
ASCL2	11p15.5	49	25	1.71544e-09	2.47455
ATP8A2	13q12.13	53	25	3.32634e-15	0.575697
BACH2	6q15	51	25	1.97647e-23	-0.721768
C9orf3	9q22.32	48	25	1.50533e-18	-0.942583
CACNB2	10p12	53	25	2.15289e-16	-0.467699
CACNG8	19q13.42	34	25	5.4218e-21	1.33164
CADM1	11q23.3	52	25	1.22735e-21	-0.999437
CADPS	3p14.2	42	25	4.32008e-18	0.859953
CAPN15	16p13.3	54	25	1.85183e-23	0.2262
CEP131	17q25.3	48	25	1.0539e-22	0.32742
CHD7	8q12.2	41	25	4.87011e-17	-0.25273
CHURC1	14q23.3	54	25	1.80899e-18	0.308862
CLUH	17p13.3	46	25	2.47564e-15	0.171262
CNTN4	3p26.3-p26.2	51	25	6.43564e-15	-0.265491
COL22A1	8q24.23-q24.3	37	25	7.47805e-20	-0.735726
COL25A1	4q25	44	25	2.09625e-23	-1.33145
CRHR1	17q21.31	38	25	1.09555e-15	-0.582974
CYTH1	17q25.3	37	25	1.39274e-19	-0.6128
DDAH1	1p22.3	51	25	1.47663e-15	-0.116586
DEAF1	11p15.5	61	25	1.51493e-17	0.294288
DIRAS3	1p31.3	35	25	7.27279e-21	0.529784
DLX5	7q21.3	49	25	6.74105e-18	0.809978
DOCK6	19p13.2	36	25	7.8807e-18	0.1297
DTX1	12q24.13	36	25	2.248e-19	0.171313
EFNA5	5q21.3	50	25	1.59908e-13	-0.480425
ELMO1	7p14.2-p14.1	60	25	1.20792e-14	-0.674706
ENOX1	13q14.11	62	25	1.9236e-21	0.187612
EPB41L4A	5q22.1-q22.2	50	25	4.47834e-23	0.265
EPHA10	1p34.3	42	25	4.04701e-22	3.18926
EPHB2	1p36.12	47	25	6.02164e-24	0.401813
EVX2	2q31.1	34	25	5.93947e-20	2.90612
FAM207A	21q22.3	40	25	1.39732e-23	0.825766
FBXL19	16p11.2	43	25	2.02391e-23	0.52421
FGFRL1	4p16.3	63	25	9.72891e-15	0.130423
FMN2	1q43	48	25	3.00672e-21	-0.513019
GABRG3	15q12	52	25	5.00549e-09	-0.341245
GAD1	2q31.1	46	25	1.02305e-17	0.816608
GATAD2A	19p13.11	38	25	1.1981e-16	0.115161
GCNT2	6p24.3-p24.2	41	25	4.7436e-21	-1.00708
GNG4	1q42.3	35	25	1.90213e-22	-0.883004
GPR146	7p22.3	44	25	4.59205e-23	0.364347
GRID2	4q22.1-q22.2	47	25	4.14726e-15	-0.567892
GRM6	5q35.3	34	25	5.38223e-14	-0.0731057
GULP1	2q32.1-q32.2	44	25	2.8466e-18	-0.422037
HDLBP	2q37.3	69	25	1.29184e-21	0.444008
HK1	10q22.1	48	25	1.60723e-20	0.34753
JAM3	11q25	35	25	2.12691e-17	1.32237
KIF13B	8p12	42	25	9.05924e-24	0.456793
KLC4	6p21.1	35	25	1.01612e-15	0.206735
LIMCH1	4p13	51	25	1.58813e-16	-0.0995526
LINC00298	2p25.1	42	25	1.09405e-23	-1.66925
LINC01163	10q26.2	39	25	1.74054e-20	-0.209754
LRRC7	1p31.1	39	25	1.39621e-14	-0.280327
LZTS1	8p21.3	40	25	8.35318e-22	0.71384
MB21D2	3q29	33	25	3.32914e-18	-0.156019
MICAL3	22q11.21	48	25	3.93088e-16	0.326818
MPPED2	11p14.1	39	25	4.99806e-17	-0.429026
MRPL33	2p23.2	49	25	5.82179e-19	0.254795
MYO1C	17p13.3	51	25	1.05493e-21	0.235975
NDRG4	16q21	50	25	2.94984e-22	0.362092
NEDD4L	18q21.31	47	25	5.5225e-22	0.235439
NPAS2	2q11.2	37	25	5.14195e-21	0.312504
NPR3	5p13.3	44	25	1.93588e-20	-1.04581
NRG2	5q31.2	44	25	1.10674e-17	0.48857
NRG3	10q23.1	38	25	1.39588e-12	-0.356809
OBSL1	2q35	54	25	5.69288e-17	-0.211726
OPA3	19q13.32	49	25	2.49636e-19	-1.06008
PAK6	15q15.1	39	25	7.35811e-17	-0.719918
PARVA	11p15.3	36	25	2.4711e-22	0.419171
PEX10	1p36.32	54	25	2.3805e-16	0.0877392
PHACTR2	6q24.2	60	25	2.01271e-18	0.201835
PLXND1	3q22.1	42	25	5.96793e-22	0.254947
PPP1R13L	19q13.32	43	25	3.83265e-16	0.194965
PPP2R5C	14q32.31	60	25	1.08305e-21	0.276053
PQBP1	Xp11.23	28	25	5.19751e-20	-0.751301
PRICKLE1	12q12	47	25	2.25669e-14	-0.651085
PRSS23	11q14.2	43	25	4.67149e-18	-0.395577
PSD	10q24.32	41	25	2.24108e-17	1.07801
PTDSS2	11p15.5	72	25	1.78862e-20	0.228065
PTEN	10q23.31	65	25	3.20195e-10	0.738404
PWWP2B	10q26.3	47	25	3.86327e-17	-0.646358
RER1	1p36.32	45	25	5.04544e-15	0.0592362
RP1L1	8p23.1	45	25	1.50533e-18	0.226914
SAPCD1	6p21.33	33	25	4.28756e-24	0.819069
SHOX2	3q25.32	36	25	3.12258e-20	-0.853973
SIL1	5q31.2	72	25	2.72618e-22	-0.810762
SLC19A1	21q22.3	45	25	1.35523e-18	0.229246
SLC27A6	5q23.3	45	25	2.36611e-13	0.816159
SLC45A1	1p36.23	59	25	3.21785e-16	0.141884
SLIT1	10q24.1	47	25	2.20833e-13	-0.0400858
SNTG1	8q11.21	43	25	9.26961e-17	1.27574
SPTB	14q23.3	49	25	1.05329e-16	0.307069
THADA	2p21	48	25	3.57391e-20	0.240196
TIMM17B	Xp11.23	29	25	5.19751e-20	-0.751301
TPCN2	11q13.3	51	25	5.93947e-20	0.164972
TPM1	15q22.2	42	25	2.83062e-17	0.190517
TPPP	5p15.33	56	25	5.11506e-13	-0.236488
TRAF3	14q32.32	53	25	1.13532e-20	0.56024
TRPM2	21q22.3	40	25	9.75589e-23	-1.37084
UBE2O	17q25.1	36	25	1.9406e-23	0.305693
WDR20	14q32.31	47	25	5.57048e-14	0.179866
ZBTB38	3q23	43	25	4.20325e-20	0.0920551
ZNF735	7q11.21	46	25	2.36696e-21	-0.737278
ABCF1	6p21.33	56	24	9.28068e-09	-0.426471
ACTN1	14q24.1	45	24	2.88157e-22	0.721898
AGPAT3	21q22.3	42	24	6.27153e-20	0.202002
AGPAT4	6q26	54	24	3.21785e-16	-0.140159
APLF	2p13.3	38	24	1.36248e-14	-0.160489
ARHGEF25	12q13.3	31	24	3.57333e-24	0.766405
ASIC4	2q35	33	24	7.1682e-12	-1.52049
BRD4	19p13.12	32	24	1.35544e-19	0.359736
BTNL2	6p21.32	80	24	8.14737e-22	-0.380015
C16orf95	16q24.2	65	24	3.4763e-21	0.287401
C19orf25	19p13.3	42	24	1.98706e-15	0.210712
CACNA1B	9q34.3	39	24	6.12797e-15	-0.403841
CAMKMT	2p21	39	24	3.00641e-14	0.132537
CAPS2	12q21.1-q21.2	49	24	3.33342e-10	-0.0142731
CAST	5q15	54	24	7.01372e-12	0.330141
CCDC88B	11q13.1	40	24	1.49187e-13	0.218042
CD247	1q24.2	40	24	1.64976e-20	-0.324341
CDH8	16q21	30	24	5.99561e-17	-0.546721
CERKL	2q31.3	35	24	5.72499e-24	3.43297
CNTNAP5	2q14.3	35	24	1.01054e-23	-0.889453
COL20A1	20q13.33	31	24	5.78656e-20	-0.964151
DCC	18q21.2	38	24	5.39539e-12	-0.201784
DGKI	7q33	42	24	5.78656e-20	-0.181827
DMGDH	5q14.1	44	24	1.5474e-19	0.722589
DOT1L	19p13.3	53	24	7.15061e-22	0.14649
DPYSL3	5q32	40	24	7.48763e-12	-0.0937929
DSE	6q22.1	56	24	2.58936e-20	1.24014
DUSP1	5q35.1	36	24	6.80146e-22	0.509247
EPHA2	1p36.13	35	24	6.0307e-21	0.17709
ERGIC1	5q35.1	41	24	2.53471e-22	0.572805
EXOC3	5p15.33	47	24	3.15836e-21	0.266043
EXOC4	7q33	63	24	1.42541e-22	0.20621
F10	13q34	40	24	2.63011e-18	-0.27831
FBLN7	2q13	36	24	2.44197e-16	-0.207555
GFPT2	5q35.3	43	24	2.60251e-15	-0.24809
GGT1	22q11.23	39	24	1.07214e-11	0.805767
GPR39	2q21.2	42	24	9.12211e-19	-0.359943
HCG9	6p22.1	57	24	1.23754e-14	1.28136
HOXB6	17q21.32	38	24	2.05096e-14	0.382901
HOXC13	12q13.13	32	24	9.91844e-16	1.62343
HUS1	7p12.3	48	24	5.18106e-16	0.82677
IKZF1	7p12.2	42	24	5.56817e-21	0.713922
IL17RD	3p14.3	39	24	3.54625e-22	0.608797
ITIH5	10p14	49	24	1.22733e-17	-0.15026
ITPR1	3p26.1	48	24	8.90385e-13	0.209427
JAZF1	7p15.2-p15.1	63	24	1.54089e-10	-0.064509
KCND3	1p13.2	41	24	2.12889e-21	-0.722798
KCNK10	14q31.3	44	24	4.73492e-10	0.267222
KLF13	15q13.3	45	24	5.40942e-13	-0.542985
KLLN	10q23	61	24	3.20195e-10	0.738404
KRT86	12q13	46	24	2.17604e-23	0.334834
LDB2	4p15.32	41	24	4.54642e-20	-0.574585
LFNG	7p22.3	45	24	4.39672e-17	0.480593
LHX1	17q12	42	24	8.81362e-23	0.942219
LMCD1	3p25.3	59	24	5.96793e-22	-0.194728
LMX1A	1q23.3	57	24	9.51216e-17	-0.313582
LRBA	4q31.3	49	24	3.57333e-24	0.475688
LRRC27	10q26.3	57	24	6.12307e-14	-0.380142
LRRC61	7q36.1	32	24	4.96008e-19	-0.967694
MAN1C1	1p36.11	52	24	2.06739e-23	0.308902
MBNL2	13q32.1	42	24	1.1998e-21	0.234643
MCF2L2	3q27.1	61	24	3.61274e-21	0.173899
ME3	11q14.2	41	24	4.15503e-21	1.47551
MINOS1	1p36.13	43	24	1.51478e-21	0.477047
MIR381HG	14q32.31	27	24	1.63507e-21	-0.605177
MKNK1	1p33	56	24	7.25339e-24	0.346963
MRC2	17q23	45	24	4.34774e-19	0.385666
MYH14	19q13.33	47	24	6.3093e-17	0.294746
MYO16	13q33.3	49	24	2.59152e-22	1.95392
NDUFA10	2q37.3	51	24	7.81418e-15	-0.128896
NDUFC1	4q31.1	45	24	4.8056e-16	-0.894059
NEFM	8p21.2	24	24	1.22107e-18	2.47645
PALM	19p13.3	47	24	1.47044e-16	-0.264887
PAX1	20p11.22	32	24	3.97963e-20	0.401343
PAX8	2q14.1	34	24	6.81096e-17	1.17947
PDE4B	1p31.3	40	24	3.38425e-14	1.16982
PDZD4	Xq28	38	24	1.13748e-08	0.237666
PITRM1	10p15.2	43	24	2.07408e-19	0.167686
PLEKHG4B	5p15.33	51	24	1.94694e-16	0.253478
PRCC	1q23.1	41	24	5.78656e-20	0.0577215
PRH1	12p13.2	62	24	1.67649e-19	0.143765
PROM1	4p15.32	36	24	2.52197e-20	0.549527
PRR4	12p13	60	24	1.67649e-19	0.143765
RB1	13q14.2	61	24	2.24102e-21	0.159797
RFX4	12q23.3	58	24	2.00257e-14	1.05893
RIN2	20p11.23	29	24	3.54625e-22	0.63629
SAMD12	8q24.11-q24.12	52	24	2.52197e-20	-0.220987
SASH1	6q24.3-q25.1	43	24	3.57391e-20	0.2054
SBF1	22q13.33	44	24	5.1268e-17	0.0795852
SCRIB	8q24.3	53	24	4.80515e-20	0.264266
SEZ6	17q11.2	40	24	1.86633e-12	0.253162
SGIP1	1p31.3	32	24	2.778e-13	1.08579
SH3PXD2B	5q35.1	52	24	3.61274e-21	0.55276
SLC25A10	17q25.3	52	24	6.57177e-14	0.0954278
SLC6A12	12p13.33	28	24	3.91067e-19	-0.656128
SLC6A1	3p25.3	39	24	5.53286e-13	-0.148881
SOGA3	6q22.33	44	24	1.76279e-18	1.43925
SORL1	11q24.1	38	24	3.83265e-16	0.444343
SPECC1L	22q11.23	35	24	6.79953e-20	0.582331
SPRED2	2p14	43	24	9.25042e-23	0.306702
STK32B	4p16.2	38	24	7.52982e-22	-0.312734
STK39	2q24.3	46	24	3.24665e-15	-0.109803
TAF1D	11q21	56	24	5.05018e-23	-1.16265
TAL1	1p33	34	24	1.52768e-22	0.706856
TBC1D22A	22q13.31	59	24	1.07782e-17	0.264069
TBR1	2q24.2	38	24	4.50686e-13	2.08583
TCF20	22q13.2	37	24	8.62151e-23	0.493751
TECTA	11q23.3	33	24	1.88546e-20	-0.296259
TMEM151B	6p21.1	35	24	1.51478e-21	-0.596721
TMEM184A	7p22.3	47	24	1.59233e-21	-1.08364
TNFAIP8	5q23.1	44	24	1.6382e-17	-0.472556
TRIM71	3p22.3	42	24	5.19751e-20	0.317032
TSSC4	11p15.5	45	24	2.06739e-23	0.342679
UGT1A6	2q37.1	54	24	6.71574e-12	0.17767
VWA1	1p36.33	30	24	7.25007e-23	-1.29296
WNT3	17q21.31-q21.32	41	24	1.64976e-20	-1.01664
ZCCHC24	10q22.3	40	24	5.67937e-23	0.349012
ZNF709	19p13.2	49	24	4.35647e-24	1.36068
ZNF775	7q36.1	70	24	2.63514e-16	0.143634
ZNF783	7q36.1	44	24	8.97586e-18	0.259503
ACTR3C	7q36.1	39	23	4.96008e-19	0.325013
ADCY2	5p15.31	37	23	1.39174e-18	-0.365551
ALDH1L1	3q21.3	38	23	8.29039e-18	0.605767
AMPD3	11p15.4	53	23	1.21452e-22	-1.15378
APOB	2p24.1	27	23	2.49613e-21	-0.639919
ARID4B	1q42.3	37	23	5.87846e-21	0.458075
BCL2	18q21.33	47	23	7.73553e-22	-0.671866
BNIP3	10q26.3	37	23	3.24665e-15	0.745408
C1orf94	1p35.1	34	23	9.23916e-24	0.794709
CACHD1	1p31.3	39	23	1.13999e-09	0.140296
CHID1	11p15.5	53	23	6.30214e-19	0.214577
CHKB	22q13.33	47	23	1.0006e-21	0.525639
CHRNA4	20q13.33	32	23	6.30214e-19	-0.647379
CLDN10	13q32.1	32	23	3.24515e-18	0.320665
CNTNAP1	17q21.2	32	23	3.16565e-19	0.296572
COL13A1	10q22.1	50	23	9.34771e-20	-0.218237
CPSF1	8q24.3	43	23	3.58011e-15	0.250791
CUEDC1	17q22	46	23	4.99806e-17	-0.442562
CYP26B1	2p13.2	38	23	1.11203e-23	-0.574049
EMX2	10q26.11	39	23	9.93709e-10	-0.635188
ENTPD1	10q24.1	66	23	1.70229e-11	0.110574
EPAS1	2p21	40	23	2.53894e-15	0.35184
EPB41L3	18p11.31	38	23	1.0184e-08	1.96315
EPDR1	7p14.1	50	23	1.12602e-19	-0.765131
EPPK1	8q24.3	38	23	4.39672e-17	-0.563686
EPS8	12p12.3	52	23	3.61274e-21	0.50348
ESYT2	7q36.3	49	23	6.23456e-18	-1.05024
FAT3	11q14.3	40	23	9.49875e-15	-0.286643
FBLN2	3p25.1	51	23	3.63365e-14	0.375312
FEZ1	11q24.2	33	23	2.1836e-21	0.635666
FEZF1	7q31.32	39	23	2.77249e-19	2.93262
FFAR4	10q23.33	36	23	1.62853e-15	1.13098
FKBPL	6p21.32	48	23	5.94975e-10	-0.38147
FXYD1	19q13.12	24	23	1.19015e-23	-1.77461
GALNT18	11p15.4	52	23	7.75475e-14	0.617815
GALNT8	12p13.32	31	23	7.25007e-23	-0.610944
GFOD1	6p24.1-p23	47	23	7.05223e-14	-0.0878853
GLB1L2	11q25	45	23	1.39164e-13	0.102679
GLIS2	16p13.3	41	23	1.47488e-21	0.359216
GRAMD1B	11q24.1	35	23	7.09708e-13	-0.26035
GRIK2	6q16.3	45	23	4.29328e-14	2.43472
GRTP1	13q34	42	23	4.94163e-12	-0.209333
HDGF	1q23.1	40	23	1.15172e-15	-0.420976
HGS	17q25.3	58	23	2.98663e-16	0.181621
HIST3H2BB	1q42.13	29	23	2.02039e-21	-1.43275
HOXD11	2q31.1	31	23	4.99806e-17	0.62874
HTRA1	10q26.13	38	23	3.41532e-18	-0.147011
IL4I1	19q13.33	35	23	1.88063e-13	0.370886
INMT	7p14.3	45	23	6.89341e-23	0.191599
ISG15	1p36.33	59	23	9.19047e-10	-0.348865
KCNA1	12p13.32	25	23	1.06832e-19	-0.303492
KCNG2	18q23	36	23	7.73553e-22	0.234168
LDLRAD3	11p13	45	23	2.34781e-22	-0.233231
LEF1	4q25	41	23	1.49894e-14	-0.939664
LINC01097	4p15.33	29	23	3.09441e-23	2.42273
LINC01134	1p36.32	42	23	4.18551e-23	-0.956865
LINC01391	3q22.3	35	23	1.02627e-16	0.695261
LRRC2	3p21.31	36	23	5.09336e-19	-0.31767
LTBP2	14q24.3	38	23	3.91067e-19	0.390597
LTBR	12p13	32	23	2.70306e-19	1.09454
MAFK	7p22.3	41	23	2.04633e-16	0.516249
MAP1B	5q13.2	31	23	3.99347e-18	0.119724
MEF2D	1q22	31	23	3.57333e-24	0.258142
MIB2	1p36.33	44	23	1.93816e-15	0.147325
MIR100HG	11q24.1	38	23	1.46416e-14	-0.30683
MITF	3p13	49	23	2.49636e-19	-0.596562
MLF2	12p13.31	34	23	4.32696e-10	0.637637
MMP15	16q21	38	23	2.31148e-14	-0.148606
MSX1	4p16.2	51	23	1.36748e-08	-0.318505
MTHFD1L	6q25.1	51	23	2.1836e-21	0.497541
MVB12B	9q33.3	32	23	6.23456e-18	-0.513748
NAP1L4	11p15.4	54	23	6.50104e-16	-0.171126
NCAM1	11q23.2	44	23	7.8807e-18	-0.223269
NDUFS6	5p15.33	47	23	1.77035e-23	0.222673
NEDD9	6p24.2	43	23	1.95621e-22	0.747334
NEURL1	10q24.33	41	23	1.5512e-21	-0.967707
NPHS1	19q13.12	51	23	1.38429e-22	1.0184
OARD1	6p21.1	45	23	3.70949e-12	-0.184937
ONECUT1	15q21.3	35	23	4.92458e-15	1.36498
PAX5	9p13.2	42	23	9.23916e-24	2.43436
PCBP1	2p13.3	41	23	1.54532e-18	-0.206003
PDIA5	3q21.1	42	23	2.54492e-14	-0.705859
PHF21B	22q13.31	39	23	1.26069e-17	-0.42756
PHYHIP	8p21.3	28	23	1.25838e-21	0.348172
PIK3R5	17p13.1	36	23	3.83969e-13	0.145854
PIN4	Xq13.1	41	23	1.66962e-15	-0.356537
PLD5	1q43	28	23	1.3723e-20	-0.829873
PPFIA4	1q32.1	36	23	1.84971e-16	-0.202561
PTH1R	3p21.31	38	23	7.64581e-21	-0.165102
RAB37	17q25.1	44	23	2.24102e-21	-0.698508
RBM20	10q25.2	47	23	5.44212e-14	-0.23447
RCC2	1p36.13	58	23	1.58923e-15	0.0673919
RNF212	4p16.3	36	23	1.56262e-13	1.97476
RNH1	11p15.5	42	23	4.82927e-19	0.0184207
RPH3A	12q24.13	36	23	5.29671e-23	0.160044
RUSC1	1q22	36	23	2.248e-19	0.598183
RXRA	9q34.2	47	23	8.65612e-19	0.20714
SALL3	18q23	29	23	1.8963e-16	1.34877
SAMD11	1p36.33	52	23	4.54642e-20	0.159683
SCN4A	17q23.3	27	23	2.42393e-18	-0.444709
SEC1P	19q13.33	47	23	7.47803e-11	-0.0424327
SFRP1	8p11.21	38	23	1.23407e-20	-1.01251
SIPA1L2	1q42.2	29	23	2.70269e-16	-0.286741
SLC26A10	12q13.3	38	23	5.10602e-22	-0.875726
SLC43A2	17p13.3	56	23	4.13889e-16	-0.676076
SLC6A19	5p15.33	57	23	1.42997e-14	-0.37014
SLC7A1	13q12.3	38	23	4.43057e-20	0.193951
SPOCK1	5q31.2	37	23	5.78656e-20	-1.0567
STRIP1	1p13.3	42	23	1.86651e-17	0.975973
TAF7	5q31.3	33	23	3.57333e-24	0.897559
TBC1D1	4p14	57	23	7.55485e-20	-0.87021
TBX1	22q11.21	42	23	3.16155e-11	-0.127003
TCF25	16q24.3	48	23	3.54612e-23	0.207923
TET3	2p13.1	39	23	1.28634e-19	0.188294
TLX1	10q24.31	37	23	2.13907e-15	1.13068
TMC8	17q25.3	33	23	4.58654e-22	-1.5299
TNNT3	11p15.5	41	23	1.11125e-21	0.765767
TNR	1q25.1	37	23	8.70616e-21	0.171744
TRABD2B	1p33	38	23	1.33468e-12	0.101736
TUB	11p15.4	48	23	8.74176e-18	-0.210509
TUSC2	3p21.31	36	23	6.30479e-24	0.327837
UBTF	17q21.31	44	23	4.56427e-24	0.518525
VAX1	10q25.3	41	23	6.09025e-23	1.74777
VIM	10p13	31	23	2.40919e-22	0.369556
WIPI2	7p22.1	64	23	1.81553e-10	0.0890888
WNT10A	2q35	35	23	2.30187e-21	0.456262
WNT3A	1q42.13	38	23	6.64055e-17	-0.145036
WWTR1	3q25.1	50	23	1.23794e-13	-0.0633887
ZACN	17q25.1	38	23	1.52768e-22	0.753968
ZFAT	8q24.22	49	23	1.1936e-12	-0.347477
ZNF385A	12q13.13	32	23	1.10434e-20	0.275809
ZNF598	16p13.3	39	23	4.32032e-24	0.695796
ABCG5	2p21	31	22	3.73685e-16	-0.194367
ACACA	17q12	54	22	4.05416e-12	0.120489
AFF1	4q21.3-q22.1	64	22	2.83062e-17	1.13666
ALDH1A3	15q26.3	33	22	3.6507e-22	-1.96297
ANKFY1	17p13.2	43	22	1.02153e-20	0.815529
ANKRD13B	17q11.2	34	22	9.91844e-16	-0.178138
ANXA2R	5p12	28	22	7.19797e-19	-1.59972
AP2M1	3q27.1	28	22	2.56545e-23	0.296231
ARHGEF1	19q13.2	42	22	1.12392e-14	1.68112
ARHGEF3	3p14.3	51	22	1.14742e-22	0.242011
ARID3A	19p13.3	45	22	1.04996e-17	-0.852181
AR	Xq12	39	22	1.54532e-18	-0.461126
ARX	Xp21.3	42	22	3.75288e-13	0.446781
ASPH	8q12.3	35	22	2.23007e-12	1.14617
ATAT1	6p21.33	46	22	3.38351e-16	0.170374
ATG4B	2q37.3	45	22	1.05552e-19	0.25884
ATOH8	2p11.2	29	22	6.10368e-20	-1.17517
ATP2A3	17p13.2	44	22	1.51478e-21	0.738707
BCAR3	1p22.1	64	22	2.33397e-18	-1.04574
BTBD9	6p21.2	44	22	8.41192e-20	-0.361801
C10orf90	10q26.2	40	22	2.03674e-15	-0.244751
C6orf48	6p21.33	59	22	6.9806e-20	-1.19253
CACNA2D1	7q21.11	37	22	5.82179e-19	-0.778269
CAND2	3p25.2	52	22	1.138e-16	-0.0702582
CAPN2	1q41	42	22	7.97009e-20	0.74444
CCDC154	16p13.3	32	22	2.91432e-16	0.326139
CCDC65	12q13.12	30	22	6.57031e-10	-0.124842
CDC42SE1	1q21.3	35	22	3.32634e-15	0.418506
CDHR5	11p15.5	34	22	6.19531e-21	1.67907
CDK14	7q21.13	59	22	5.62927e-20	0.728693
CEACAM5	19q13.2	31	22	9.42034e-21	-0.853769
CHL1	3p26.3	32	22	6.27832e-15	-0.36783
CKMT2	5q14.1	38	22	1.31932e-19	0.583447
CLIP2	7q11.23	41	22	3.22758e-14	-0.105783
CLU	8p21.1	34	22	5.16882e-15	-0.903592
CNGA3	2q11.2	34	22	2.79697e-22	2.74484
CORO2B	15q23	41	22	4.54642e-20	0.505274
CPZ	4p16.1	37	22	1.66962e-15	-0.317966
CRLF1	19p12	51	22	3.84262e-22	-1.1217
CRYL1	13q12.11	42	22	3.18142e-23	0.652365
CTNNA1	5q31.2	39	22	1.14058e-21	0.929478
CYTH3	7p22.1	46	22	2.24108e-17	-0.286755
DCTN1	2p13.1	31	22	1.77035e-23	0.751709
DCUN1D2	13q34	42	22	2.07391e-21	0.13059
DIDO1	20q13.33	47	22	5.444e-16	0.163887
DNAH9	17p12	32	22	1.30228e-23	-0.608942
DNAJC17	15q15.1	36	22	2.63882e-21	0.163373
ENTPD4	8p21.3	43	22	1.90814e-18	0.435915
EPHA8	1p36.12	37	22	2.07351e-17	-0.337089
ESR2	14q23.2-q23.3	53	22	1.08305e-21	-1.31301
FAM110B	8q12.1	34	22	1.36375e-17	-0.30364
FAM122C	Xq26.3	28	22	1.33693e-15	-0.667337
FAM163A	1q25.2	33	22	3.38345e-20	-0.447709
FAM19A2	12q14.1	49	22	5.49754e-09	-0.350325
FGFR1	8p11.23	36	22	1.1057e-22	0.947092
FLNA	Xq28	31	22	1.43319e-20	-0.677915
FOXG1	14q12	45	22	4.40264e-23	1.26079
G6PD	Xq28	28	22	2.92193e-19	-0.90676
GOPC	6q22.1	48	22	1.16556e-17	-0.36798
GRB2	17q25.1	36	22	5.76611e-12	-0.471304
GRM1	6q24.3	31	22	1.63507e-21	3.05165
GRM7	3p26.1	37	22	4.2485e-15	-0.307494
HCG21	6p21	37	22	5.39032e-23	-0.413039
HGFAC	4p16.3	26	22	8.93976e-15	-0.199206
HIST3H2A	1q42.13	28	22	2.02039e-21	-1.43275
HMCN1	1q25.3-q31.1	34	22	8.35318e-22	-0.928622
HNRNPUL1	19q13.2	41	22	1.25256e-19	0.320906
HNRNPUL2	11q12.3	56	22	2.77292e-18	0.175132
IGF2BP3	7p15.3	45	22	2.248e-19	-1.04924
ILF3	19p13.2	39	22	4.24318e-16	-0.688953
INSR	19p13.2	42	22	8.03964e-08	-0.292223
INSRR	1q23.1	30	22	4.87578e-21	0.657325
ITPR2	12p11.23	48	22	4.42829e-12	-0.575257
JDP2	14q24.3	31	22	1.46145e-23	0.373946
KCNA4	11p14.1	23	22	4.43058e-18	-0.975058
KCNH2	7q36.1	57	22	6.93735e-13	0.186421
KCTD14	11q14.1	41	22	1.42344e-15	1.98339
KIAA1549	7q34	48	22	4.32008e-18	-0.0507752
KIF15	3p21.31	39	22	7.39462e-19	-1.31392
KIFC3	16q21	41	22	1.55129e-15	0.223097
KLHL21	1p36.31	50	22	6.30479e-24	0.301876
KSR2	12q24.22-q24.23	43	22	2.51954e-08	0.12117
L1CAM	Xq28	39	22	1.09664e-19	-0.449509
LEMD1	1q32.1	39	22	1.5474e-19	-0.647118
LETM1	4p16.3	28	22	1.25838e-21	0.242926
LIPA	10q23.31	68	22	2.77249e-19	1.07596
LOXHD1	18q21.1	35	22	3.13821e-17	-0.174881
LRRC4C	11p12	46	22	2.72617e-10	0.760951
MACROD2	20p12.1	35	22	4.39343e-21	-0.291738
MAP3K14	17q21.31	52	22	8.29039e-18	-0.893293
2020-03-10	17q23.3	40	22	7.19797e-19	0.229546
2020-03-01	4q32.2-q32.3	45	22	7.81963e-12	-0.491965
MAST3	19p13.11	43	22	4.62156e-21	0.192524
MIR6834	6p21.32	42	22	5.57048e-14	-0.472962
MKX	10p12.1	44	22	4.68538e-10	0.456044
MOV10L1	22q13.33	28	22	3.24334e-21	0.802284
MPPED1	22q13.2	37	22	9.45381e-18	-0.606517
MROH5	8q24.3	35	22	2.4835e-17	-0.64232
MTSS1	8q24.13	30	22	4.09477e-14	-0.54774
MYOCD	17p12	35	22	3.66929e-15	-0.41184
NADSYN1	11q13.4	61	22	1.39164e-13	0.121537
NELFE	6p21.33	54	22	2.56159e-18	0.142449
NFATC2	20q13.2	37	22	1.15687e-22	0.704901
NKD2	5p15.33	43	22	6.12307e-14	-0.0470098
NLGN1	3q26.31	52	22	4.94163e-12	-0.724065
NREP	5q22.1	45	22	3.11005e-22	0.628205
NRP2	2q33.3	45	22	3.79281e-18	-0.163782
P2RX5	17p13.2	43	22	8.056e-21	0.305091
PAOX	10q26.3	50	22	4.30623e-13	1.51835
PCDHGC4	5q31.3	29	22	2.05096e-14	-0.571865
PDE1C	7p14.3	40	22	3.19155e-13	0.405715
PDLIM4	5q31.1	27	22	3.22758e-14	0.207465
PIEZO2	18p11.22-p11.21	31	22	1.62879e-16	3.06358
PIK3R1	5q13.1	37	22	1.08305e-21	0.272393
PKD1	16p13.3	45	22	7.08354e-21	0.397748
PLEKHG3	14q23.3	40	22	1.13544e-17	-1.03302
PLXDC2	10p12.31	34	22	9.74075e-13	-0.382486
POFUT2	21q22.3	42	22	1.47488e-21	0.209607
POLE	12q24.33	54	22	2.10126e-14	0.0952444
POLR1C	6p21.1	31	22	1.8354e-20	0.195405
PPFIA3	19q13.33	44	22	6.64117e-22	0.644245
PPOX	1q23.3	28	22	8.93185e-17	0.02955
PPP1R11	6p22.1	37	22	1.07782e-17	-0.679783
PPP5D1	19q13.32	47	22	3.48745e-17	-0.562412
PRR5L	11p13-p12	43	22	1.3723e-20	-0.487042
PTCD1	7q22.1	46	22	1.46145e-23	0.330837
PUM1	1p35.2	42	22	1.06426e-10	0.187688
PXDNL	8q11.22-q11.23	35	22	1.46416e-14	0.211413
RABEP2	16p11.2	32	22	1.77576e-22	0.377824
RAPGEF4	2q31.1	48	22	2.58936e-20	-0.0907262
RARB	3p24.2	42	22	6.96102e-22	-0.391705
RBM14	11q13.2	41	22	2.04633e-16	-0.470563
RBPJL	20q13.12	30	22	3.93758e-22	0.414615
RGL1	1q25.3	49	22	4.34774e-19	0.381828
RPP21	6p22.1	50	22	4.43057e-20	0.0940911
S100A13	1q21.3	35	22	1.89427e-11	-0.147672
SH2B2	7q22.1	34	22	4.56427e-24	0.423018
SHC1	1q21.3	29	22	4.58654e-22	0.214392
SLC29A4	7p22.1	36	22	7.54776e-17	-0.19474
SLC7A14	3q26.2	28	22	2.70861e-21	-0.574506
SMAD6	15q22.31	49	22	2.01271e-18	0.346113
SOX1	13q34	25	22	5.29671e-23	2.56815
SPAG1	8q22.2	32	22	7.04735e-10	0.125984
SPAG6	10p12.2	32	22	5.27712e-24	1.49788
SPATA8	15q26.2	25	22	1.61112e-14	-0.311239
SPSB1	1p36.22	46	22	1.15107e-14	-0.51934
SPSB4	3q23	49	22	1.86651e-17	-0.682989
SREBF1	17p11.2	46	22	2.99951e-19	-0.878209
SRRM2	16p13.3	48	22	1.26085e-16	-0.466318
STC2	5q35.2	34	22	1.40255e-21	0.268103
TLR5	1q41	27	22	1.64843e-22	-0.65219
TMEM132E	17q12	43	22	6.29701e-08	0.59977
TPST1	7q11.21	52	22	9.43815e-16	-0.675912
TUBA1C	12q13.12	50	22	4.50811e-21	-1.23943
USP6	17p13.2	28	22	7.73553e-22	0.434878
USP7	16p13.2	39	22	6.47564e-19	-0.41325
UST	6q25.1	65	22	1.01521e-11	-0.0818683
UTRN	6q24.2	57	22	2.91432e-16	0.308164
VEPH1	3q25.31-q25.32	46	22	9.01709e-22	-1.25619
WNK4	17q21.2	29	22	7.74274e-17	0.70522
XYLT1	16p12.3	45	22	4.39672e-17	1.4189
ZBTB7A	19p13.3	47	22	1.23407e-20	0.52164
ZNF707	8q24.3	48	22	4.24532e-22	0.574934
ZNF750	17q25.3	29	22	6.79953e-20	0.465577
ZSCAN1	19q13.43	28	22	4.46544e-22	0.463737
ABL1	9q34.12	39	21	3.57333e-24	0.413061
ADCY8	8q24.22	23	21	3.08036e-21	-1.05815
AIRE	21q22.3	28	21	1.22735e-21	0.57725
ALK	2p23.2-p23.1	46	21	2.09625e-23	-0.97986
ALS2CL	3p21.31	25	21	4.46544e-22	0.419773
ANKLE2	12q24.33	48	21	1.9606e-18	0.135587
ANKRD44	2q33.1	34	21	1.23407e-20	0.436468
ANO9	11p15.5	35	21	7.35811e-17	0.130616
ARHGAP26	5q31.3	62	21	1.86073e-19	0.175159
BCAT1	12p12.1	38	21	1.33693e-15	-0.566729
BEGAIN	14q32.2	43	21	1.60723e-20	-0.584729
BLOC1S5	6p24.3	53	21	5.93878e-23	-0.301028
BNC1	15q25.2	33	21	1.25623e-09	-0.36228
C12orf60	12p12.3	41	21	6.59029e-23	0.198013
C16orf74	16q24.1	34	21	5.18106e-16	-0.19635
C1RL	12p13.31	33	21	6.9806e-20	0.156156
CACNA1D	3p21.1	40	21	1.36118e-16	0.492327
CAMKK2	12q24.31	42	21	2.66229e-22	0.212624
CCDC39	3q26.33	43	21	3.48745e-17	-0.17282
CCDC85A	2p16.1	34	21	3.15928e-18	-0.808163
CCK	3p22.1	23	21	9.26961e-17	0.750496
CCNA1	13q13.3	43	21	2.78031e-21	-1.16498
CCND1	11q13.3	69	21	8.70301e-09	-0.470887
CDK16	Xp11.3	29	21	1.13532e-20	-1.29501
CENPF	1q41	33	21	9.75758e-17	-0.592639
CFAP99	4p16.3	41	21	8.54636e-07	0.280705
CNKSR3	6q25.2	48	21	7.7372e-16	-0.115651
CRHR2	7p14.3	28	21	1.4001e-17	0.608027
CYGB	17q25.1	35	21	2.63637e-23	0.408812
CYP51A1	7q21.2	38	21	2.72617e-10	-0.0467004
DALRD3	3p21.31	35	21	4.08862e-20	-1.30601
DDC	7p12.2-p12.1	41	21	1.25301e-18	0.547137
DGKA	12q13.2	47	21	4.87011e-17	-0.750302
DIO3OS	14q32.31	26	21	4.20325e-20	-0.556178
DLG3	Xq13.1	34	21	4.27255e-21	-0.724262
DMD	Xp21.2-p21.1	39	21	5.27937e-21	-0.726014
DNASE1L1	Xq28	25	21	8.63898e-20	-0.542554
DUOX1	15q21.1	37	21	1.29394e-17	0.170478
ESPN	1p36.31	54	21	7.8807e-18	0.417059
ESPNP	1p36.13	42	21	4.62156e-21	0.529972
ETV5	3q27.2	30	21	3.90481e-14	-0.758611
EVC2	4p16.2	31	21	1.43721e-17	-0.592905
FAM107B	10p13	45	21	1.41114e-20	-0.300079
FAM172A	5q15	55	21	1.15107e-14	0.669157
FAM178B	2q11.2	31	21	9.93898e-21	0.429676
FAM49B	8q24.21	43	21	6.30214e-19	0.580063
FAM50B	6p25.2	39	21	2.50751e-13	-0.217552
FASTK	7q36.1	29	21	4.7469e-17	0.343412
FBN1	15q21.1	35	21	2.02016e-19	0.293904
FHDC1	4q31.3	34	21	7.94423e-22	-1.0579
FILIP1	6q14.1	36	21	4.99806e-17	-0.0957494
FOXO3	6q21	45	21	4.08862e-20	0.0976048
FRMD4B	3p14.1	40	21	4.67184e-20	-1.06519
FRS3	6p21.1	37	21	9.34771e-20	0.133756
GALNS	16q24.3	73	21	9.26961e-17	0.162661
GNA11	19p13.3	36	21	4.27255e-21	0.967578
GPX5	6p22.1	37	21	3.0484e-13	-0.317009
GRASP	12q13.13	23	21	5.18029e-23	0.378063
GRIN2B	12p13.1	42	21	1.99542e-16	-0.254526
H3F3B	17q25.1	34	21	1.1936e-12	-0.870908
HAGLR	2q31.1	38	21	5.9812e-15	-0.722126
HCG27	6p21.33	60	21	4.92458e-15	-0.449127
HCN4	15q24.1	33	21	1.18004e-11	-0.166309
HELZ2	20q13.33	39	21	3.83265e-16	-0.0785852
HHIPL1	14q32	39	21	1.35544e-19	0.31034
HIP1	7q11.23	44	21	1.15543e-19	-0.189183
HIST1H2BJ	6p22.1	24	21	7.58586e-19	-1.52317
HMGA2	12q14.3	41	21	3.05687e-17	-0.718355
HSF1	8q24.3	30	21	1.86306e-22	0.743072
IFFO2	1p36.13	33	21	4.17725e-17	0.359074
IGDCC3	15q22.31	36	21	7.54776e-17	-0.192057
IGFBP3	7p12.3	43	21	1.55441e-17	-0.985465
IKBKG	Xq28	29	21	2.92193e-19	-0.90676
IL12A	3q25.33	56	21	5.19071e-18	-0.685144
INHBA	7p14.1	32	21	1.35544e-19	-0.450692
INPP4A	2q11.2	41	21	1.29394e-17	0.145688
JAKMIP1	4p16.1	57	21	2.63882e-21	0.684588
KAT6B	10q22.2	45	21	1.25838e-21	0.211605
KCNJ12	17p11.2	26	21	4.52761e-11	1.26233
KIF13A	6p22.3	37	21	1.97108e-21	1.30638
KLHL26	19p13.11	32	21	3.57333e-24	0.432793
KLHL30	2q37.3	33	21	2.79697e-22	0.226596
LAD1	1q32.1	25	21	3.60685e-19	-0.702478
LEPR	1p31.3	31	21	1.18004e-11	0.95185
LHX6	9q33.2	34	21	6.59029e-23	0.335841
LNX1	4q12	40	21	3.11005e-22	-1.21168
LRP1B	2q22.1-q22.2	39	21	2.36469e-10	-0.618502
LRRD1	7q21.2	38	21	2.72617e-10	-0.0467004
LYPD5	19q13.31	38	21	3.32634e-15	0.203306
LZTS2	10q24.31	34	21	5.06245e-20	0.13599
MARK2	11q13.1	33	21	7.64581e-21	0.223877
MFHAS1	8p23.1	38	21	4.94735e-14	-0.553147
MICAL2	11p15.3	36	21	3.59478e-18	0.463845
MID1IP1	Xp11.4	28	21	4.69273e-17	-0.542512
MPDU1	17p13.1	29	21	2.43077e-19	0.481212
MRGPRF	11q13.3	32	21	4.52919e-24	0.376809
MTOR	1p36.22	36	21	6.12797e-15	0.425047
MXRA8	1p36.33	26	21	2.02016e-19	1.81405
MYC	8q24.21	40	21	8.76088e-16	-0.437587
MYO7B	2q14.3	36	21	2.98663e-16	0.0631065
NDUFC2	11q14.1	40	21	1.42344e-15	1.98339
NELL2	12q12	48	21	1.4488e-10	-0.161175
NEUROG1	5q31.1	31	21	6.29701e-08	1.59658
NME1	17q21.33	39	21	2.30187e-21	-0.973256
NME2	17q21.33	39	21	2.30187e-21	-0.973256
NOM1	7q36.3	37	21	4.47834e-23	0.211793
NRP1	10p11.22	41	21	4.71749e-13	0.640774
NUAK1	12q23.3	39	21	6.12797e-15	0.273059
ONECUT2	18q21.31	35	21	2.00269e-22	2.52117
PCED1B	12q13.11	42	21	2.9369e-14	-0.676185
PDE4A	19p13.2	40	21	1.67256e-18	-0.754978
PDGFRA	4q12	45	21	1.72033e-06	-0.383338
PDXDC1	16p13.11	60	21	4.54642e-20	0.310574
PDXK	21q22.3	37	21	3.18029e-12	0.262492
PER1	17p13.1	29	21	4.51087e-17	0.151694
PLEKHB2	2q21.1	49	21	3.13831e-16	-0.399715
POLR1A	2p11.2	44	21	5.96793e-22	0.271777
PPP2R2D	10q26.3	70	21	1.17931e-14	0.2256
PRCD	17q25.1	35	21	2.63637e-23	0.408812
PRR26	10p15.3	36	21	2.15412e-11	0.156646
RAB27A	15q21.3	38	21	6.65115e-19	-1.11453
RAB40B	17q25.3	49	21	5.67937e-23	0.334876
RAD52	12p13.33	40	21	9.87218e-19	-0.213575
RASAL2	1q25.2	35	21	8.9818e-16	-0.0984415
RASGEF1B	4q21.21	44	21	7.27279e-21	-1.39257
RHPN1	8q24.3	38	21	5.3559e-24	-1.10402
RNF4	4p16.3	47	21	3.18142e-23	0.542205
RPL36A	Xq22.1	29	21	8.27559e-21	-0.664494
RUVBL1	3q21.3	44	21	9.51216e-17	0.941458
SDC2	8q22.1	32	21	7.28642e-18	0.251252
SECTM1	17q25	32	21	1.07139e-14	-0.525574
SH2B3	12q24.12	36	21	2.12635e-23	0.467115
SH3D19	4q31.3	41	21	2.5495e-17	0.187856
SIX2	2p21	27	21	6.49975e-14	0.418369
SLC3A2	11q12.3	45	21	2.07391e-21	0.522921
SLC4A2	7q36.1	57	21	1.01612e-15	0.165956
SLC8A2	19q13.32	37	21	3.07561e-10	0.918496
SLCO5A1	8q13.3	35	21	2.75684e-17	-0.45316
SMOC1	14q24.1	39	21	7.99452e-18	-0.66251
SNCAIP	5q23.2	29	21	4.38293e-18	-0.470455
SQSTM1	5q35.3	41	21	1.07782e-17	1.36644
SRPK2	7q22.3	50	21	9.6043e-20	-1.0069
SSPN	12p11.2	44	21	2.44197e-16	-0.946157
STARD8	Xq13.1	34	21	8.29847e-11	-0.390233
TADA2B	4p16.1	43	21	1.60723e-20	0.201573
TBC1D5	3p24.3	73	21	9.72891e-15	-0.60698
TCIRG1	11q13.2	36	21	5.98153e-14	0.0794198
TFAP2D	6p12.3	27	21	7.76297e-20	2.16442
THRA	17q21.1	33	21	3.57333e-24	0.466774
TLL2	10q24.1	40	21	7.19797e-19	0.149459
TMEM63C	14q24.3	50	21	1.44013e-15	0.282407
TMEM79	1q22	29	21	3.01646e-15	-0.767484
TMEM88	17p13.1	25	21	4.99806e-17	0.314412
TMEM91	19q13.2	51	21	8.7723e-08	-0.251229
TNFRSF19	13q12.12	39	21	5.66521e-19	-0.518892
TRABD2A	2p11.2	49	21	9.10818e-12	-0.490779
TRHDE	12q21.1	43	21	2.77065e-16	1.88245
TRPM1	15q13.3	40	21	2.27967e-23	0.527645
TRPV3	17p13.2	29	21	1.81963e-17	0.654706
TSPAN31	12q14.1	31	21	7.27279e-21	-1.42037
TTLL8	22q13.33	45	21	7.39286e-14	0.288165
TUBGCP3	13q34	43	21	2.70428e-07	-0.598217
UNC79	14q32.12	55	21	4.8056e-16	-0.381602
URGCP	7p13	46	21	1.88063e-13	0.178846
USP3	15q22.3	42	21	1.24068e-15	0.126441
VPS37B	12q24.31	35	21	2.49203e-18	0.12504
VWF	12p13.31	39	21	2.28697e-22	0.292602
WDPCP	2p15	52	21	2.61827e-10	0.161721
WDR25	14q32.32	38	21	9.37031e-10	-0.0797113
WLS	1p31.3	39	21	3.63365e-14	1.61463
WSCD2	12q23.3	33	21	1.02153e-20	-0.91807
ZBTB47	3p22.1	28	21	7.46243e-21	0.355021
ZBTB7C	18q21.1	43	21	3.67403e-20	-0.748705
ZC3H12D	6q25.1	34	21	1.15543e-19	0.187273
ZIK1	19q13.43	30	21	6.17716e-16	-0.43789
ZNF75D	Xq26.3	26	21	1.64843e-22	-0.684382
ABCA2	9q34.3	40	20	1.18387e-22	-0.487019
ABCC1	16p13.11	47	20	2.25985e-13	0.459651
ABCC8	11p15.1	24	20	7.58586e-19	-0.346022
ACHE	7q22.1	34	20	9.21086e-16	0.876621
ACTN2	1q43	36	20	1.20549e-11	-0.147421
ADAMTSL4	1q21.2	34	20	3.69125e-18	0.303258
ALOX5	10q11.21	42	20	3.57333e-24	0.348071
ANKH	5p15.2	42	20	4.34076e-11	-0.577892
ANKRD33B	5p15.2	49	20	1.43688e-23	0.447364
APLP2	11q24.3	44	20	3.66929e-15	0.295532
ARHGAP36	Xq26.1	34	20	1.09664e-19	0.433997
ARHGAP6	Xp22.2	43	20	1.0275e-13	-0.287503
ATM	11q22.3	58	20	9.87736e-07	-0.448599
ATP2B4	1q32.1	42	20	2.70269e-16	0.229267
B9D1	17p11.2	51	20	2.07391e-21	0.164199
BRI3	7q21.3	46	20	2.63262e-19	-0.935245
C16orf45	16p13.11	37	20	3.32914e-18	0.3229
C1orf226	1q23.3	24	20	4.09961e-18	-0.151993
C2orf42	2p13.3	35	20	3.29802e-11	0.0723345
CCDC106	19q13.42	40	20	7.94767e-13	0.977492
CDC42BPG	11q13.1	23	20	4.70896e-23	0.225029
CGNL1	15q21.3	33	20	3.01646e-15	-0.0974425
CHI3L2	1p13.2	34	20	1.67096e-16	-0.466495
CHRM3	1q43	41	20	8.14826e-09	-0.145767
CIRBP	19p13.3	41	20	3.32634e-15	0.436922
CNN3	1p21.3	28	20	2.15186e-14	0.26247
COL7A1	3p21.31	26	20	1.59604e-17	0.368211
CORO1B	11q13.2	41	20	5.70776e-09	-0.179566
CREB3L2	7q33	38	20	6.65115e-19	-0.135716
CSMD3	8q23.3	52	20	8.91385e-12	1.71917
CYP1A1	15q24.1	35	20	1.85441e-11	1.23748
CYP2E1	10q26.3	35	20	6.83635e-19	-0.50409
DENND2A	7q34	40	20	9.60956e-19	0.251062
DHX30	3p21.31	44	20	1.5512e-21	0.310275
DLEU2	13q14.2	53	20	1.66242e-23	-1.38526
DPYS	8q22.3	40	20	4.94022e-23	1.92868
EGR2	10q21.3	36	20	9.966e-18	0.0735747
EHD4	15q15.1	38	20	7.99737e-23	0.223803
ENPP2	8q24.12	26	20	1.64976e-20	0.38166
EPB42	15q15.2	57	20	6.47242e-17	0.110136
EVL	14q32.2	39	20	1.15172e-15	0.328383
EVPL	17q25.1	30	20	1.69216e-22	0.329379
FAM120B	6q27	59	20	9.99555e-24	0.191858
FAM167A	8p23.1	37	20	3.64689e-18	-0.898591
FAM171A1	10p13	34	20	2.77065e-16	0.2558
FAM196A	10q26.2	29	20	2.80555e-20	-1.1687
FAM78B	1q24.1	30	20	2.36076e-18	-0.265285
FBN2	5q23.3	35	20	2.23853e-18	0.221539
FGF1	5q31.3	36	20	5.25134e-22	0.294685
FGFR4	5q35.2	29	20	8.33985e-16	0.19178
[truncated: 19,198 more rows]

## Sheet: Table SM nonTNBC
Table SM: A complete list of genes significantly differentially methylated between non-TNBC and controls along with their estimates of P-values.
Gene_Symbol	Chromosome	Methylation_Sites	DE_Sites	Minimal adj.P-value	logFC
RP1	8q11.23-q12.1	2013	1123	2.16888e-43	-0.882523
PTPRN2	7q36.3	1280	858	8.2747e-44	-0.852435
PRDM16	1p36.32	639	489	7.46335e-43	-0.703012
TNXB	6p21.33-p21.32	569	365	5.71173e-43	0.462633
MAD1L1	7p22.3	730	359	5.58871e-44	0.635579
SNHG14	15q11.2	385	285	8.79056e-36	-0.509518
DIP2C	10p15.3	501	278	7.07107e-39	0.537966
PCDHGA1	5q31	357	266	2.78114e-42	0.651384
EIF2B5	3q27.1	408	261	1.40149e-43	0.858109
PCDHGA2	5q31.3	344	260	2.78114e-42	0.651384
MCF2L	13q34	364	252	7.80261e-42	-0.866563
ERICH1	8p23.3	488	250	8.16811e-42	-0.853424
PCDHGA3	5q31.3	329	250	2.78114e-42	0.651384
RPTOR	17q25.3	442	241	2.54498e-42	0.528571
ADARB2	10p15.3	368	237	4.50345e-39	-0.706053
HDAC4	2q37.3	425	235	5.64528e-43	0.546172
PCDHGB1	5q31	312	235	3.77188e-42	2.5178
ATP11A	13q34	349	228	2.44992e-35	-0.334902
PCDHGA4	5q31	297	228	3.77188e-42	2.5178
PCDHGB2	5q31	281	219	3.77188e-42	2.5178
PCDHGA5	5q31	267	212	3.77188e-42	2.5178
SDK1	7p22.2	301	212	5.27224e-43	-0.900755
KCNQ1	11p15.5-p15.4	348	210	2.893e-43	0.563356
INPP5A	10q26.3	390	206	1.70431e-43	0.474968
PCDHGB3	5q31	249	199	3.77188e-42	2.5178
TBCD	17q25.3	355	197	1.56908e-41	0.334554
PCDHGA6	5q31	238	191	3.77188e-42	2.5178
RASA3	13q34	354	190	3.86256e-39	0.4196
COL11A2	6p21.32	242	188	7.36528e-44	0.817096
SHANK2	11q13.3-q13.4	286	187	2.90026e-42	0.486035
MSLN	16p13.3	303	184	4.84914e-40	0.315913
PCDHGA7	5q31	222	178	3.77188e-42	2.5178
C7orf50	7p22.3	328	172	1.45522e-42	0.329435
HOXA3	7p15.2	211	169	8.64643e-43	0.740226
PRKCZ	1p36.33	267	167	1.42269e-43	0.503906
PCDHGB4	5q31	209	166	3.77188e-42	2.5178
GALNT9	12q24.33	261	165	2.84229e-41	-0.61343
RPS6KA2	6q27	269	165	1.79742e-37	-0.514125
NCOR2	12q24.31	258	161	2.68021e-43	1.03498
PCDHGA8	5q31.3	199	159	3.77188e-42	2.5178
AGAP1	2q37.2	312	158	5.61306e-40	-0.688763
RIMBP2	12q24.33	215	150	8.79773e-44	-0.950498
GABBR1	6p22.1	232	147	1.10865e-41	0.276885
NXN	17p13.3	196	147	3.14055e-38	-0.547869
CAMTA1	1p36.31-p36.23	251	143	2.79863e-42	-0.830972
BANP	16q24.2	231	140	2.54128e-37	0.170464
RBFOX3	17q25.3	204	140	2.16888e-43	-0.781089
DLGAP2	8p23.3	195	138	3.00383e-43	-0.807069
EBF3	10q26.3	166	138	1.42291e-40	-0.653947
PCDHGB5	5q31	175	137	3.77188e-42	2.5178
MYT1L	2p25.3	173	136	2.37954e-42	-0.538232
LMF1	16p13.3	246	135	2.46071e-43	0.613211
PRKAR1B	7p22.3	229	135	8.79773e-44	0.551467
FIP1L1	4q12	212	134	5.59901e-44	-1.8632
SORCS2	4p16.1	219	133	1.86141e-40	-0.77039
PPT2	6p21.32	193	132	4.27792e-42	0.485917
ANKRD11	16q24.3	244	131	3.7874e-41	0.319329
CFAP46	10q26.3	245	131	1.29924e-38	-0.744885
GNAS	20q13.32	211	131	2.6763e-41	-0.659978
ABR	17p13.3	230	130	6.19487e-43	0.700484
PRRC2A	6p21.33	166	130	3.16705e-43	0.200684
CBFA2T3	16q24.3	215	129	1.64553e-40	-0.648621
CUX1	7q22.1	222	129	7.09501e-44	1.07684
PCDHGA9	5q31	163	126	3.77188e-42	2.5178
NOTCH4	6p21.32	212	125	1.84277e-41	-0.734103
NTM	11q25	178	123	4.15105e-43	-0.997216
SLC45A4	8q24.3	175	123	5.58421e-42	-1.00781
CASZ1	1p36.22	176	122	7.80261e-42	-1.04976
ARHGEF10	8p23.3	224	121	7.45496e-40	0.286473
PCDHGB6	5q31	154	121	3.77188e-42	2.5178
PCDHA1	5q31.3	211	120	3.40089e-41	0.683996
ZNRD1	6p22.1	241	120	9.26142e-40	-0.75626
FOXK1	7p22.1	175	117	1.22664e-42	0.424976
TRAPPC9	8q24.3	220	117	1.48932e-37	0.18453
CACNA1C	12p13.33	167	113	7.35829e-40	-1.0069
SYNGAP1	6p21.32	198	113	1.8142e-42	0.3825
PCDHGA10	5q31.3	142	112	3.77188e-42	2.5178
ELAVL1	19p13.2	205	111	5.94384e-42	0.189606
HOXB3	17q21.32	182	111	1.66747e-31	-0.383296
PCDHA2	5q31.3	198	110	3.40089e-41	0.683996
TRIM26	6p22.1	214	110	7.61986e-40	-0.748568
RNF219	13q31.1	140	109	2.10273e-39	3.08235
EHMT2	6p21.33	177	106	7.80305e-36	0.30655
INS	11p15.5	137	106	6.00588e-43	-1.18978
PCDHA3	5q31.3	188	106	3.40089e-41	0.683996
SKI	1p36.33-p36.32	145	106	4.21799e-42	0.52099
TP73	1p36.32	149	106	1.01785e-40	0.590903
CACNA1H	16p13.3	164	105	3.72363e-38	-0.725757
NFATC1	18q23	164	105	3.16534e-26	0.72543
BRD2	6p21.32	178	104	6.16243e-30	0.14791
HOXC6	12q13.13	151	104	2.99879e-37	0.326948
IFT140	16p13.3	145	104	1.47427e-43	0.292545
PCDHGB7	5q31.3	127	104	3.77188e-42	2.5178
PLEC	8q24.3	155	103	1.06918e-43	-1.40838
2020-09-09	17q25.3	166	103	5.01117e-43	0.672132
SOX2	3q26.33	124	103	2.28988e-41	1.34702
OPCML	11q25	152	102	9.93153e-44	-0.927231
RGS12	4p16.3	159	102	3.91602e-41	0.328852
BCOR	Xp11.4	130	101	2.0666e-39	0.773914
LRP5	11q13.2	153	101	5.96455e-43	0.406991
OBSCN	1q42.13	136	101	6.87881e-43	0.580123
BAHCC1	17q25.3	128	100	3.00941e-38	0.30569
VPS52	6p21.32	145	100	3.5093e-29	0.182991
ZIC1	3q24	137	100	8.67311e-43	1.83053
TRIM39	6p22.1	178	99	6.07659e-40	-0.840759
AGO2	8q24.3	138	98	1.94291e-41	0.199174
PCDHA4	5q31.3	176	98	3.40089e-41	0.683996
HOOK2	19p13.13	157	97	1.29694e-41	-0.778172
IGHG1	14q32.33	190	97	8.67311e-43	-0.683369
KLHL29	2p24.1	128	97	3.55041e-42	-0.726894
PFDN6	6p21.32	124	96	1.0891e-40	0.360314
PRRT1	6p21.32	132	96	5.35969e-39	1.17383
GLI2	2q14.2	135	95	4.92136e-41	-0.519999
PSMB9	6p21.32	185	95	5.01535e-33	-0.825695
TENM4	11q14.1	153	95	7.09249e-41	-0.752841
PDE10A	6q27	170	94	1.10158e-41	-0.973683
ANK1	8p11.21	130	93	5.5952e-40	-0.704765
PCDHA5	5q31.3	162	92	3.40089e-41	0.683996
PCDHGA11	5q31.3	113	92	3.77188e-42	2.5178
TSNARE1	8q24.3	172	92	8.77929e-42	0.383575
SMOC2	6q27	167	91	1.09613e-38	0.784578
FRMD4A	10p13	147	90	3.68638e-43	-0.877228
HOXC4	12q13.13	124	90	7.63853e-42	0.896014
HOXD3	2q31.1	120	90	2.89499e-37	2.88221
KNDC1	10q26.3	148	90	2.36642e-28	-0.71384
PCDHA6	5q31.3	156	89	3.40089e-41	0.683996
PLCH2	1p36.32	129	89	4.50542e-26	0.159751
SUN1	7p22.3	149	89	8.97667e-40	0.245506
BAIAP2	17q25.3	154	88	3.26426e-40	0.613193
COL4A2	13q34	144	88	3.48932e-41	-0.791938
DPP6	7q36.2	120	88	7.88801e-43	-1.0762
FBRSL1	12q24.33	169	88	3.3397e-33	-1.41871
IGF2	11p15.5	116	88	6.00588e-43	-1.18978
SLC12A7	5p15.33	175	88	4.1976e-36	0.178192
ADAMTS2	5q35.3	135	87	1.7167e-42	-0.862381
KIF26B	1q44	146	87	1.25273e-41	-0.746997
NAV2	11p15.1	134	87	3.49125e-43	-1.19339
RCN1	11p13	111	87	1.4264e-41	1.12706
TRIO	5p15.2	137	87	6.27648e-43	0.369695
ZMIZ1	10q22.3	135	87	6.31062e-44	0.653329
ATF6B	6p21.3	158	86	1.26141e-41	0.237214
CDH4	20q13.33	104	86	6.31062e-44	-0.98019
SIPA1	11q13.1	108	86	3.14893e-40	1.00595
AHRR	5p15.33	145	85	7.20055e-39	3.09634
CTBP1	4p16.3	138	85	5.64528e-43	0.556705
TAPBP	6p21.32	155	85	2.66664e-35	0.257859
COX19	7p22.3	149	84	5.82608e-35	0.306221
ZFPM1	16q24.2	124	84	6.14162e-37	0.353298
C2	6p21.33	137	83	4.50079e-37	0.141493
MGMT	10q26.3	177	83	1.69295e-37	-0.470871
TBC1D16	17q25.3	145	83	8.77929e-42	-0.621081
WDR46	6p21.32	110	83	4.5329e-39	0.235798
DNAH17	17q25.3	140	82	7.50553e-42	-0.858529
PCDHA7	5q31.3	141	82	3.40089e-41	0.683996
BRSK2	11p15.5	113	81	6.38957e-34	0.163671
PAX6	11p13	108	81	6.7785e-41	0.935421
PRKAG2	7q36.1	144	81	9.52977e-37	-0.651547
COL23A1	5q35.3	145	80	3.10497e-40	-0.723353
LINC00461	5q14.3	112	80	3.70828e-41	1.85586
MORN1	1p36.32	124	80	1.44481e-39	0.480059
STK32C	10q26.3	161	80	1.67665e-30	0.447011
TRIM27	6p22.1	144	80	7.09501e-44	-1.07257
VARS2	6p21.33	131	80	2.2011e-38	0.232334
PTPRG	3p14.2	134	79	1.35768e-37	0.652065
SLC44A4	6p21.33	99	79	6.69325e-41	0.394785
TNRC18	7p22.1	132	79	2.51712e-42	0.195285
CDH23	10q22.1	115	78	4.2304e-42	-0.610791
GSE1	16q24.1	123	78	3.14159e-37	-0.576809
MACROD1	11q13.1	126	78	6.68918e-36	0.159653
PIEZO1	16q24.3	114	78	9.60958e-42	0.333508
CSNK2B	6p21.33	95	77	9.38041e-39	0.783408
FOXK2	17q25.3	104	77	2.76503e-40	0.222094
PACRG	6q26	116	77	1.05366e-42	-0.505653
PPP1R18	6p21.33	103	77	1.16437e-42	0.458163
RPH3AL	17p13.3	175	77	7.70223e-42	0.470427
RBFOX1	16p13.3	109	76	1.69316e-43	-1.0346
AUTS2	7q11.22	117	75	7.00392e-40	-0.997746
FAM19A5	22q13.32	108	75	9.96226e-36	-0.650242
GABRB3	15q12	113	75	3.7277e-40	-0.698855
GAK	4p16.3	169	75	3.10497e-40	0.447441
JAKMIP3	10q26.3	121	75	1.26604e-41	-0.899283
KDM4B	19p13.3	117	75	1.44127e-40	0.484403
PCDHA8	5q31.3	129	75	4.86763e-40	0.435982
FAT1	4q35.2	120	74	2.95083e-33	-0.427066
GATA4	8p23.1	107	74	5.93275e-39	1.14708
RGL2	6p21.32	119	74	1.0891e-40	0.360314
TNS3	7p12.3	98	74	3.96715e-41	-0.916075
ZNF423	16q12.1	106	74	4.97679e-42	-0.581731
AMZ1	7p22.3	129	73	1.99782e-42	-1.3074
GOLGA3	12q24.33	118	73	2.39903e-42	0.472963
JPH3	16q24.2	119	73	3.20098e-39	-0.657234
KIRREL3	11q24.2	102	73	1.06071e-40	0.354318
MRPL23	11p15.5	97	73	2.84996e-40	0.27193
RADIL	7p22.1	120	73	2.48786e-39	0.362309
SNTG2	2p25.3	110	73	3.22281e-39	-0.671193
TOLLIP	11p15.5	122	73	1.27743e-43	0.39079
FARP1	13q32.2	119	72	6.13763e-40	0.244058
IGF1R	15q26.3	137	72	6.63452e-38	0.300809
MYOM2	8p23.3	116	72	1.91581e-38	-0.510338
B3GNTL1	17q25.3	159	71	9.52977e-37	1.15607
CMIP	16q23.2-q23.3	114	71	1.45704e-43	0.591178
CTBP2	10q26.13	103	71	7.09501e-44	0.599503
FLOT1	6p21.33	105	71	2.78114e-42	0.278285
KAZN	1p36.21	132	71	1.00697e-36	0.605341
PPP1R10	6p21.33	90	71	3.0602e-40	-1.06667
SLC9A3	5p15.33	106	71	7.54072e-38	-0.63367
CELF2	10p14	91	70	1.47427e-43	-1.30981
CHFR	12q24.33	157	70	7.36528e-44	0.641846
COL18A1	21q22.3	109	70	3.69777e-38	-0.818075
DAXX	6p21.32	107	70	4.78351e-33	0.453874
FOXP1	3p13	133	70	1.48592e-41	0.247596
GATA3	10p14	85	70	2.69843e-39	-1.16996
PACS2	14q32.33	121	70	5.2641e-40	0.476012
TFAP2A	6p24.3	85	70	5.29819e-41	-1.30742
ZBED9	6p22.1	134	70	9.84464e-41	1.14615
MEGF6	1p36.32	139	69	7.98927e-34	-0.28815
OCA2	15q12-q13.1	95	69	2.23921e-38	-0.593595
UNKL	16p13.3	102	69	4.94137e-43	-1.41047
LPCAT1	5p15.33	118	68	5.26181e-41	0.421792
RAI1	17p11.2	97	68	2.25223e-40	0.442724
SND1	7q32.1	109	68	8.2747e-44	0.493993
TCERG1L	10q26.3	106	68	5.71173e-43	-0.825325
PCDHA9	5q31.3	114	67	4.86763e-40	0.435982
VGLL4	3p25.3-p25.2	110	67	8.79773e-44	0.764257
DDR1	6p21.33	94	66	1.90538e-39	0.26278
GNL1	6p21.33	114	66	9.72761e-42	0.388807
MARK4	19q13.32	114	66	1.35014e-41	-1.36744
MUM1	19p13.3	100	66	2.69624e-40	0.161964
PAX7	1p36.13	83	66	1.11026e-43	-1.29211
PCDHA10	5q31.3	106	66	4.86763e-40	0.435982
PCDHGA12	5q31.3	80	66	3.77188e-42	2.5178
RABL6	9q34.3	116	66	5.71192e-42	0.561574
RUNX3	1p36.11	93	66	7.483e-39	-0.569939
RXRB	6p21.32	92	66	7.36528e-44	0.817096
TRAPPC12	2p25.3	110	66	2.05663e-35	0.633666
ATP6V1G2	6p21.33	120	65	6.4052e-38	0.107946
BLCAP	20q11.23	121	65	2.42033e-37	0.464999
CCND2	12p13.32	82	65	2.32816e-40	-0.743355
CROCC	1p36.13	112	65	2.14339e-40	0.637717
DENND3	8q24.3	115	65	2.55998e-37	-0.776745
IQSEC1	3p25.2	105	65	5.58871e-44	0.69507
WRAP73	1p36.32	109	65	9.94934e-40	0.299114
WT1	11p13	77	65	4.60531e-41	0.845818
ZC3H3	8q24.3	106	65	6.33886e-44	0.442425
ABLIM2	4p16.1	130	64	8.27522e-33	0.397824
AGPAT1	6p21.32	94	64	1.32637e-41	0.276868
ANO1	11q13.3	95	64	9.13082e-41	0.392383
DAB1	1p32.2	127	64	1.26617e-40	0.749841
DNAAF5	7p22.3	140	64	1.12059e-43	0.490721
DSCAML1	11q23.3	97	64	6.18386e-38	-0.898058
GNG7	19p13.3	111	64	2.66997e-38	0.380847
HOXB7	17q21.32	91	64	4.05281e-36	1.94865
OSTM1	6q21	88	64	6.96397e-38	0.760255
RERE	1p36.23	124	64	1.84123e-37	-0.671229
SLC16A3	17q25.3	81	64	1.46538e-41	-1.07989
ADAP1	7p22.3	105	63	5.82608e-35	0.306221
AP2A2	11p15.5	112	63	3.02244e-43	0.27459
BAG6	6p21.33	92	63	1.64412e-33	0.101994
GPANK1	6p21.33	84	63	9.38041e-39	0.783408
RORA	15q22.2	122	63	1.43127e-42	0.405617
XKR6	8p23.1	95	63	5.68062e-37	-0.528409
ZFHX3	16q22.2-q22.3	100	63	8.6263e-37	-1.07224
ZIC4	3q24	81	63	5.58421e-42	1.71651
ACSF3	16q24.3	110	62	2.22401e-38	0.0866084
GMDS	6p25.3	110	62	2.55998e-37	0.603103
RNF39	6p22.1	95	62	3.93575e-42	0.338018
STOX2	4q35.1	80	62	1.20054e-42	-0.567894
TAP2	6p21.32	126	62	4.63253e-36	-0.570609
VARS	6p21.33	104	62	2.44213e-42	0.383623
AATK	17q25.3	99	61	4.46407e-29	0.401641
CREB5	7p15.1-p14.3	86	61	2.28057e-42	-0.749187
EP400	12q24.33	108	61	2.24233e-36	0.165654
IQCE	7p22.3	126	61	3.11411e-39	0.643604
KCNAB2	1p36.31	108	61	1.74943e-36	-0.739901
MAGI2	7q21.11	106	61	1.05366e-42	-0.88218
NEU1	6p21.33	83	61	4.11091e-36	0.138831
PEG10	7q21.3	108	61	7.07111e-26	3.02089
SBNO2	19p13.3	85	61	2.24069e-42	0.524879
SIM2	21q22.13	73	61	4.25675e-36	0.825671
SLC38A10	17q25.3	97	61	1.90012e-39	0.141234
SNX29	16p13.13-p13.12	111	61	1.41954e-41	0.36638
TSPEAR	21q22.3	105	61	1.11969e-36	-0.509629
CALCB	11p15.2	88	60	1.08861e-36	0.793293
CTNNA2	2p12	103	60	1.78197e-42	-1.25527
GFI1	1p22.1	71	60	6.14201e-31	0.736812
HSD17B12	11p11.2	87	60	3.53797e-42	-0.67501
LRP1	12q13.3	93	60	6.31062e-44	0.697323
PCGF3	4p16.3	129	60	1.44367e-38	0.378213
SATB2	2q33.1	77	60	7.02595e-42	2.5529
SIM1	6q16.3	77	60	2.98082e-39	2.3017
TENM2	5q34	82	60	8.2747e-44	-1.5153
TMEM132D	12q24.33	90	60	1.3411e-43	-0.891694
TRRAP	7q22.1	107	60	1.17139e-32	-0.846114
TSC2	16p13.3	87	60	3.39426e-42	0.432702
CELF4	18q12.2	97	59	3.5412e-39	0.70457
ESRRG	1q41	82	59	7.94187e-40	-1.06231
OSBPL5	11p15.4	104	59	5.6356e-41	0.535152
ATP10A	15q12	103	58	5.12332e-40	-1.01436
DLEU1	13q14.2-q14.3	99	58	5.04664e-43	-1.1227
DYNC1H1	14q32.31	80	58	4.62261e-41	0.243009
HBG2	11p15.4	106	58	3.85063e-34	-0.46893
JARID2	6p22.3	107	58	1.81271e-39	-0.893542
KCNMA1	10q22.3	102	58	5.19626e-42	0.491012
MT1A	16q13	105	58	7.27484e-36	0.845711
PITX2	4q25	81	58	1.29924e-38	2.22698
STK19	6p21.33	97	58	1.57713e-40	0.337799
BDNF	11p14.1	97	57	6.12084e-41	1.61115
CELSR1	22q13.31	77	57	3.42326e-38	-0.921735
ELFN1	7p22.3	65	57	8.79773e-44	-0.806824
HECW1	7p14.1-p13	78	57	6.25409e-43	-1.01562
INTS1	7p22.3	98	57	2.29747e-40	0.202116
MACF1	1p34.3	89	57	2.86592e-43	0.599547
MEST	7q32.2	92	57	3.12498e-41	0.275939
OTX1	2p15	72	57	3.01877e-36	1.13271
PAX2	10q24.31	79	57	2.6763e-41	1.24311
SH3RF3	2q13	90	57	2.88825e-40	0.767957
SOX6	11p15.3	83	57	7.88778e-40	0.73212
TERT	5p15.33	98	57	1.52226e-42	0.651842
VIPR2	7q36.3	81	57	9.51336e-39	-0.566709
ZFYVE28	4p16.3	121	57	3.8204e-29	0.105327
ABHD15	17q11.2	88	56	6.05095e-36	0.240496
AFAP1	4p16.1	115	56	1.36427e-42	1.09235
AJAP1	1p36.32	80	56	5.86228e-42	-0.912755
BRF1	14q32.33	101	56	2.90208e-38	0.341084
CFAP74	1p36.33	111	56	1.17594e-25	2.18899
DOCK1	10q26.2	98	56	2.7145e-41	-1.33769
FOXN3	14q31.3-q32.11	101	56	1.21062e-38	-0.591221
HCG17	6p22.1	114	56	2.69624e-40	0.374172
MCC	5q22.2	99	56	1.63945e-34	0.159289
NAV1	1q32.1	76	56	8.2747e-44	-1.00758
NRXN2	11q13.1	82	56	7.85135e-42	2.67004
PFKP	10p15.2	109	56	3.62987e-39	-0.683358
PVT1	8q24.21	86	56	3.7692e-37	-1.66314
RNF220	1p34.1	88	56	4.69798e-41	2.68214
SKIV2L	6p21.33	79	56	1.57713e-40	0.337799
SVIL	10p11.23	101	56	8.8746e-40	0.166271
TENM3	4q34.3-q35.1	95	56	4.90846e-39	-0.612913
TPO	2p25.3	95	56	2.93136e-43	-0.844761
AFF3	2q11.2	88	55	7.53007e-43	0.463312
CARD11	7p22.2	78	55	1.28694e-34	3.14228
CLDN11	3q26.2	75	55	6.97107e-44	-0.653833
COL4A1	13q34	71	55	5.07576e-42	-0.693977
FLI1	11q24.3	80	55	3.68312e-41	-0.984437
GNG12	1p31.3	103	55	1.11484e-35	-0.493246
GRM4	6p21.31	89	55	1.24792e-35	0.224133
HOXA10	7p15.2	77	55	6.3454e-37	1.50293
KCNQ2	20q13.33	78	55	2.35562e-39	-0.836427
KCNT1	9q34.3	72	55	4.44224e-41	-1.04659
MSI2	17q22	97	55	1.82803e-43	0.634398
NFIA	1p31.3	109	55	1.56763e-40	-0.492728
PFKFB3	10p15.1	83	55	1.71288e-36	0.309744
PRKG1	10q11.23-q21.1	108	55	4.33711e-41	-0.742859
RNF213	17q25.3	86	55	1.79085e-35	0.373274
SPG7	16q24.3	101	55	3.28453e-43	0.275189
ZBTB22	6p21.3	79	55	9.7897e-41	0.633989
ARHGAP22	10q11.22-q11.23	77	54	2.44213e-42	-0.819993
DLX6	7q21.3	73	54	7.07691e-35	1.46979
HIVEP3	1p34.2	100	54	1.34369e-43	-1.2239
KIF26A	14q32.33	82	54	7.3168e-32	-0.516077
MICB	6p21.33	114	54	3.88356e-30	-0.494932
PCDHA11	5q31.3	79	54	4.86763e-40	0.435982
PDE4D	5q11.2-q12.1	88	54	1.3158e-42	-0.85163
PROX1	1q32.3	63	54	4.6214e-43	-1.61249
PTPRS	19p13.3	93	54	1.05144e-41	0.505565
RGMA	15q26.1	87	54	4.04656e-40	-0.889788
SLC22A23	6p25.2	80	54	2.22473e-37	0.34823
SMIM12	1p34.3	97	54	3.30597e-40	-0.591104
SPTBN1	2p16.2	87	54	5.58871e-44	-1.42692
SSBP3	1p32.3	81	54	8.90978e-44	0.689614
TBX15	1p12	61	54	9.00655e-43	1.52718
THSD4	15q23	98	54	4.64039e-43	-1.31505
WNT5B	12p13.33	80	54	8.39325e-42	0.989498
ZNF512B	20q13.33	83	54	3.34009e-40	0.0956551
ADCY9	16p13.3	88	53	5.39027e-33	-0.430783
C5orf66	5q31.1	89	53	8.57931e-41	0.674866
CACNA2D3	3p21.1-p14.3	78	53	1.15887e-38	-0.718039
CLIC1	6p21.33	84	53	6.84925e-44	-1.22906
EYA4	6q23.2	74	53	1.16228e-28	1.23384
KLC1	14q32.33	91	53	2.40048e-41	0.330983
KLHDC4	16q24.2	96	53	5.22533e-33	0.0723007
LINC01237	2q37.3	197	53	2.14245e-39	0.382111
MEIS1	2p14	73	53	2.03993e-43	-1.40402
NFIC	19p13.3	83	53	1.36785e-40	0.101787
PXDN	2p25.3	90	53	5.55669e-42	0.755349
RMI2	16p13.13	87	53	1.79066e-37	-0.495922
SPON2	4p16.3	80	53	8.69997e-36	0.461187
TAP1	6p21.32	108	53	5.01535e-33	-0.825695
TRIM15	6p22.1	82	53	3.13817e-34	-0.567806
XXYLT1	3q29	86	53	7.28439e-44	0.542633
ALX4	11p11.2	76	52	6.05501e-33	0.83961
APBA2	15q13.1	68	52	4.25425e-37	-0.723128
ARID1B	6q25.3	100	52	1.26617e-40	0.563615
CCDC88C	14q32.11-q32.12	85	52	2.79342e-39	-1.41589
DNMT3A	2p23.3	80	52	1.91084e-42	0.243574
GALNT2	1q42.13	83	52	1.26958e-41	-1.13047
GTF2H4	6p21.33	79	52	2.2011e-38	0.232334
HCP5	6p21.33	146	52	1.13212e-32	0.224171
LRRFIP1	2q37.3	92	52	4.14691e-42	0.487628
NR2F1	5q15	78	52	2.86868e-34	-0.513794
RAD51B	14q24.1	99	52	1.32979e-42	0.503455
SH3BP4	2q37.2	80	52	2.87443e-37	-0.616913
SH3PXD2A	10q24.33	88	52	1.34633e-42	0.398665
STK24	13q32.2	76	52	6.13763e-40	0.244058
ZDHHC14	6q25.3	84	52	2.18822e-42	0.459539
CDC42BPB	14q32.32	86	51	4.36689e-41	0.131234
CUX2	12q24.11-q24.12	91	51	7.46044e-35	-0.670345
FADS2	11q12.2	73	51	2.03417e-34	-0.776406
GAS7	17p13.1	71	51	7.27572e-39	-0.713534
GNA12	7p22.3-p22.2	94	51	5.52674e-37	-0.607008
KDM2B	12q24.31	84	51	3.49641e-38	0.511037
MBP	18q23	79	51	3.08164e-36	0.414436
NPHP4	1p36.31	108	51	3.06539e-32	0.348416
PBX1	1q23.3	75	51	1.81101e-43	-0.967595
TAF15	17q12	90	51	1.44482e-29	-0.671444
TLN2	15q22.2	85	51	4.50982e-40	0.349911
TMEM132C	12q24.32	76	51	5.58871e-44	-1.25346
TMEM179	14q32.33	66	51	9.52977e-37	-0.593478
TUBB	6p21.33	87	51	4.92127e-29	-0.931641
AGRN	1p36.33	86	50	5.47473e-38	0.153221
ARHGEF4	2q21.1	72	50	4.02205e-37	0.250219
CHD5	1p36.31	78	50	8.13855e-42	-1.00734
COL5A1	9q34.3	83	50	3.82369e-37	-0.575072
CSMD2	1p35.1	81	50	1.83611e-40	-0.726024
DDAH2	6p21.33	79	50	6.78506e-35	2.0623
DDX39B	6p21.33	88	50	6.4052e-38	0.107946
EPHB1	3q22.2	71	50	6.84925e-44	-1.11884
FAM20C	7p22.3	94	50	4.31498e-36	0.281969
H19	11p15.5	71	50	3.88526e-36	-0.447325
MEIS2	15q14	66	50	3.93769e-31	-0.295086
PC	11q13.2	90	50	2.39903e-42	-1.00989
RP6	Xp21.3-p21.2	81	50	1.76229e-40	-0.824369
RUNX2	6p21.1	88	50	4.94426e-42	-0.549712
SLIT3	5q34-q35.1	85	50	8.30379e-34	-0.688293
SPSB3	16p13.3	60	50	4.98642e-40	0.366522
ST5	11p15	72	50	7.53687e-39	0.541385
TBX2	17q23.2	68	50	6.78208e-29	0.557563
UGT1A8	2q37.1	71	50	4.82854e-35	-0.528828
ZFHX4	8q21.13	68	50	2.11962e-41	1.12209
ASIC2	17q11.2-q12	76	49	1.9693e-42	0.962877
CCHCR1	6p21.33	80	49	1.94291e-41	0.510293
DST	6p12.1	88	49	2.20499e-39	-1.15956
DXO	6p21.33	80	49	1.3969e-37	0.290506
GLI3	7p14.1	75	49	4.92136e-41	-0.97259
IGHG3	14q32.33	69	49	8.67311e-43	-0.683369
MAGI1	3p14.1	100	49	1.77438e-40	0.588777
MAML3	4q31.1	82	49	7.36528e-44	0.687139
MPRIP	17p11.2	75	49	1.99785e-40	0.467885
MRPS22	3q23	64	49	3.83754e-39	-0.50183
PARD3	10p11.22-p11.21	87	49	2.90026e-42	-1.49997
PRKCA	17q24.2	85	49	1.82308e-38	-0.891442
RAB11FIP3	16p13.3	77	49	2.72316e-37	0.0840765
SFSWAP	12q24.33	77	49	4.41503e-43	0.355465
SPTBN4	19q13.13	77	49	2.25365e-38	1.48688
TBX5	12q24.21	70	49	2.32422e-36	-1.15821
TCF7L2	10q25.2-q25.3	81	49	5.04463e-39	0.812854
TWIST1	7p21.1	57	49	9.00229e-40	1.0462
WDR27	6q27	123	49	1.11969e-36	0.328929
ACOX3	4p16.1	93	48	1.04129e-42	0.687709
CACNA1G	17q21.33	71	48	1.31185e-30	-0.518197
CCND1	11q13.3	69	48	9.46296e-40	-0.798625
CSMD1	8p23.2	108	48	4.23523e-42	-0.6682
DHX16	6p21.33	73	48	2.26611e-40	0.321375
HIST1H2BB	6p22.2	88	48	4.6704e-24	1.27057
ISLR2	15q24.1	61	48	1.39995e-41	-1.29152
MAEA	4p16.3	87	48	1.22652e-41	0.471853
NFIX	19p13.13	73	48	2.66222e-38	0.821925
NRXN3	14q24.3-q31.1	81	48	2.28988e-41	-1.05348
PRMT8	12p13.32	74	48	1.1362e-39	-0.59918
SLC6A3	5p15.33	69	48	8.34056e-41	-0.861747
SPATA13	13q12.12	76	48	1.51741e-38	0.618562
TOP1MT	8q24.3	81	48	2.46649e-43	0.316767
UGT1A10	2q37.1	67	48	4.82854e-35	-0.528828
VWA7	6p21.33	65	48	7.75954e-44	0.665522
ACOT7	1p36.31	91	47	3.44222e-42	0.884857
COLEC11	2p25.3	68	47	1.00687e-38	-0.405746
CREBBP	16p13.3	58	47	1.35755e-40	0.64105
DLG2	11q14.1	86	47	5.23649e-42	-0.784291
EGFL8	6p21.32	61	47	4.27792e-42	0.485917
EMX2OS	10q26.11	71	47	3.3102e-35	0.907104
IGSF9B	11q25	64	47	4.60028e-35	3.01202
LHX5	12q24.13	61	47	5.58871e-44	0.924944
LPP	3q27.3-q28	97	47	2.73667e-39	0.411114
MAPT	17q21.31	86	47	2.83034e-35	-0.727529
MRPS18B	6p21.33	58	47	3.0602e-40	-1.06667
NOTCH1	9q34.3	70	47	1.93902e-40	0.302152
NR2E1	6q21	56	47	2.83035e-40	0.882601
PCDHA12	5q31.3	67	47	4.86763e-40	0.435982
PDE6B	4p16.3	84	47	8.32426e-37	-0.64492
RAD9A	11q13.2	72	47	1.20466e-31	0.0324112
SDCCAG8	1q43-q44	67	47	7.8155e-41	0.365218
TSPAN9	12p13.33-p13.32	78	47	1.423e-42	0.853144
TUBGCP2	10q26.3	87	47	2.83281e-36	0.205284
ZCCHC14	16q24.2	77	47	4.88096e-37	0.311974
APOM	6p21.33	85	46	1.87848e-27	0.136795
BCL11B	14q32.2	69	46	1.63945e-34	-0.630299
EDNRB	13q22.3	53	46	2.67975e-39	2.08658
EGFR	7p11.2	69	46	7.19604e-41	0.297224
ESR1	6q25.1-q25.2	75	46	3.83936e-41	-0.778521
ITPKB	1q42.12	64	46	7.83826e-44	-1.0419
KIFC1	6p21.32	96	46	4.50911e-42	-1.36349
MAPK8IP3	16p13.3	78	46	1.16001e-36	0.128676
MAST1	19p13.2	65	46	2.14952e-39	1.86011
MCF2L2	3q27.1	61	46	1.32979e-42	-1.11707
MTUS2	13q12.3	65	46	3.73069e-35	-0.326382
NR5A2	1q32.1	65	46	1.2588e-43	-1.53657
PHACTR1	6p24.1	60	46	7.27712e-35	-0.365974
PTEN	10q23.31	65	46	8.96158e-32	-0.586288
SETD1B	12q24.31	69	46	4.0811e-36	0.34677
SGCE	7q21.3	94	46	7.07111e-26	3.02089
SLC22A18	11p15.4	87	46	2.87836e-35	-1.11319
TCF19	6p21.33	79	46	3.99336e-39	0.266449
TMEM204	16p13.3	61	46	1.65898e-43	0.456584
UVSSA	4p16.3	115	46	1.46163e-31	0.196721
ZEB2	2q22.3	69	46	5.0033e-37	0.267977
ALDH1A2	15q21.3	56	45	1.30955e-43	0.402084
C14orf39	14q23.1	51	45	4.85361e-42	2.65728
C22orf34	22q13.33	63	45	1.96652e-43	-0.718149
DNAH10	12q24.31	59	45	1.81271e-39	0.41477
EXT1	8q24.11	70	45	3.19507e-42	0.455379
GRB10	7p12.1	83	45	7.8155e-41	-0.713376
HOXA9	7p15.2	66	45	6.3454e-37	1.50293
KALRN	3q21.1-q21.2	69	45	1.07307e-42	-0.549235
MCPH1	8p23.1	79	45	2.99879e-37	0.589872
MESTIT1	7q32.2	68	45	3.12498e-41	0.275939
MGRN1	16p13.3	83	45	2.50452e-34	0.369699
MUC5B	11p15.5	72	45	5.25125e-28	-0.805795
MYO10	5p15.1	77	45	1.64165e-42	-1.38996
PCBP3	21q22.3	60	45	6.45706e-37	-0.698275
PDCD6	5p15.33	74	45	2.15046e-34	2.20984
PIPOX	17q11.2	78	45	3.33998e-31	0.356003
PITPNM2	12q24.31	63	45	1.43359e-43	-0.873738
PLXNA4	7q32.3	65	45	7.75254e-41	-0.498971
PPP2R2B	5q32	57	45	1.45409e-38	-0.903629
PRR3	6p21.33	73	45	2.38155e-32	0.103488
SEMA5B	3q21.1	59	45	1.08108e-36	-0.249515
SLC39A7	6p21.32	72	45	4.522e-29	0.140093
SNED1	2q37.3	68	45	2.47307e-38	-0.697445
SRGAP3	3p25.3	85	45	2.84229e-41	0.827718
TIMP2	17q25.3	65	45	3.40693e-39	0.611265
TTC6	14q21.1	71	45	6.84925e-44	-1.10671
UGT1A9	2q37.1	62	45	4.82854e-35	-0.528828
USP2	11q23.3	70	45	1.88668e-43	-1.15052
WDR37	10p15.3	96	45	9.10896e-42	0.152451
ZNF536	19q13.11	51	45	4.04606e-42	-0.766733
ARHGEF7	13q34	76	44	5.93275e-39	0.331931
CDK11B	1p36.33	78	44	4.19297e-40	0.208638
DGKZ	11p11.2	66	44	4.67488e-40	0.430556
FAM189A1	15q13.1	69	44	1.04026e-36	-0.626518
FBXL18	7p22.1	75	44	1.06294e-36	0.179783
HSPG2	1p36.12	65	44	9.09287e-43	0.58801
KLLN	10q23	61	44	8.96158e-32	-0.586288
LBX1	10q24.32	65	44	3.21454e-36	0.32364
MECOM	3q26.2	72	44	4.25425e-37	-0.412275
MMP23B	1p36.33	72	44	4.19297e-40	0.208638
PCDHB3	5q31.3	71	44	4.16008e-32	-0.825049
PRAP1	10q26.3	77	44	1.72488e-39	0.683975
RING1	6p21.32	67	44	1.91353e-33	0.087312
SNX8	7p22.3	79	44	5.05052e-29	0.238971
SPEG	2q35	80	44	1.00016e-42	0.362341
TRIM10	6p22.1	68	44	1.1185e-42	-0.847267
TRPV1	17p13.2	73	44	3.88463e-40	0.309396
VAV2	9q34.2	80	44	2.39991e-36	0.413592
ATP2B2	3p25.3	77	43	1.6564e-41	-0.592859
C2orf15	2q11.2	64	43	1.19685e-31	-0.194563
CD81	11p15.5	80	43	4.97613e-43	0.541951
CSNK1D	17q25.3	60	43	1.46538e-41	-1.07989
GRIN2A	16p13.2	57	43	2.75328e-41	-0.793974
HAND2	4q34.1	53	43	1.11486e-37	3.14985
HOXA5	7p15.2	52	43	3.26517e-35	0.868481
HSPA1L	6p21.33	78	43	6.70836e-24	0.07671
KIAA1217	10p12.2-p12.1	70	43	8.46037e-41	0.485578
LHX9	1q31.3	49	43	1.36753e-37	1.04727
LY6G5C	6p21.33	76	43	6.83349e-27	0.229453
MEGF11	15q22.31	60	43	4.22227e-40	-0.471821
MGAT5B	17q25.2	66	43	3.87668e-39	-1.28398
MSH5	6p21.33	65	43	6.84925e-44	-1.22906
MSRA	8p23.1	87	43	4.5523e-30	-0.279132
MYLK	3q21.1	66	43	4.23523e-42	-0.963846
NRXN1	2p16.3	75	43	1.881e-37	-0.623094
PKNOX2	11q24.2	67	43	1.08843e-38	-0.42973
RUNX1	21q22.12	72	43	1.14469e-39	-1.424
SORBS2	4q35.1	84	43	2.51298e-36	0.496071
STK3	8q22.2	68	43	1.40903e-42	0.90142
SYNJ2	6q25.3	69	43	9.26142e-40	0.789393
TFDP1	13q34	96	43	2.42609e-36	0.178993
TNK2	3q29	69	43	8.82857e-43	0.481549
UGT1A7	2q37.1	58	43	4.82854e-35	-0.528828
XKR4	8q12.1	50	43	8.67311e-43	-1.03821
ZBTB46	20q13.33	73	43	8.85424e-39	0.411909
ADAMTS17	15q26.3	85	42	1.00825e-33	-0.441713
ARHGEF10L	1p36.13	76	42	8.10482e-40	0.462398
CACNA1E	1q25.3	57	42	9.54012e-44	-0.976231
CIT	12q24.23	61	42	2.3023e-38	0.594328
CLYBL	13q32.3	62	42	4.11158e-35	-0.435844
CMSS1	3q12.1	73	42	3.33213e-37	0.888659
GREB1	2p25.1	75	42	1.12515e-33	-0.671725
GRIK4	11q23.3	68	42	1.80002e-34	-0.805962
INF2	14q32.33	60	42	6.12895e-43	0.441427
IPO9	1q32.1	58	42	1.18972e-40	0.253503
LINC01006	7q36.3	72	42	2.78447e-38	0.924745
LMX1A	1q23.3	57	42	3.84568e-43	-0.71078
MEG3	14q32.2	65	42	2.72765e-38	-0.844879
NRG1	8p12	70	42	4.84933e-38	1.58991
OTX2	14q22.3	65	42	1.1564e-40	0.828868
P4HA2	5q31.1	67	42	5.88995e-40	-1.17718
PALLD	4q32.3	79	42	7.34828e-42	0.450944
PCDHA13	5q31.3	58	42	4.86763e-40	0.435982
PRKCH	14q23.1	68	42	7.66028e-44	-1.86117
PSORS1C1	6p21.33	76	42	2.17645e-38	-0.887085
RYR1	19q13.2	69	42	1.0515e-39	-0.572849
SHANK1	19q13.33	53	42	2.25365e-38	-0.559976
SLC6A19	5p15.33	57	42	2.55554e-35	-0.761062
SUMF1	3p26.1	79	42	1.48928e-28	-0.518555
TARID	6q23.2	68	42	3.61035e-37	-0.698372
TNS1	2q35	61	42	9.18274e-44	0.663931
TTC7B	14q32.11	66	42	2.36325e-40	0.42393
WDR60	7q36.3	87	42	3.46324e-26	0.201687
ZBTB12	6p21.33	76	42	4.50079e-37	0.141493
ZFPM2	8q23	66	42	1.18054e-41	-1.05116
ADPRHL1	13q34	66	41	2.10639e-41	0.329034
AMOTL1	11q21	56	41	1.35755e-40	-0.816727
ANKS1B	12q23.1	69	41	5.48801e-37	2.26575
ARAP1	11q13.4	75	41	9.82401e-41	0.23011
ARHGAP39	8q24.3	73	41	1.20929e-35	-0.764677
ATXN1	6p22.3	78	41	3.91238e-36	-0.919295
BRD9	5p15.33	76	41	3.00903e-36	0.133561
CARS2	13q34	92	41	6.44625e-40	0.257859
CDH13	16q23.3	64	41	3.13899e-42	-0.913736
CPLX1	4p16.3	57	41	4.16e-41	-1.42404
DLC1	8p22	82	41	5.33842e-36	-0.896253
EHMT1	9q34.3	84	41	3.44943e-41	0.193809
ERCC1	19q13.32	70	41	6.7785e-41	0.512515
ESPN	1p36.31	54	41	2.75622e-33	0.382646
EVX1	7p15.2	44	41	1.77438e-40	2.92622
FGFR2	10q26.13	60	41	5.68062e-37	-1.3483
GNAL	18p11.21	61	41	6.33115e-35	3.61116
GPSM3	6p21.32	71	41	4.37326e-33	0.346523
GRAMD4	22q13.31	63	41	2.4284e-34	0.336867
IGHM	14q32.33	77	41	5.52875e-39	-0.323701
KCNIP4	4p15.31-p15.2	56	41	2.81391e-37	-0.62911
KCNQ1OT1	11p15.5	84	41	2.893e-43	0.563356
LTBP4	19q13.1-q13.2	57	41	6.6382e-37	-0.733992
MAST4	5q12.3	72	41	6.07344e-36	0.439966
MICE	6p22.1	69	41	1.77549e-27	-0.389176
MTA1	14q32.33	74	41	1.30846e-41	0.427743
MYO1E	15q22.2	56	41	1.21413e-40	-1.30917
NTN1	17p13.1	63	41	6.54358e-41	-0.730797
PBX2	6p21.32	51	41	2.93441e-43	0.373008
PDX1	13q12.2	50	41	1.21069e-36	1.77885
RFX4	12q23.3	58	41	2.91586e-39	-0.834346
SDK2	17q25.1	69	41	1.38306e-38	1.21773
SFMBT2	10p14	67	41	7.18592e-31	0.53288
SOX9	17q24.3	51	41	1.40218e-37	1.12497
SRCIN1	17q12	57	41	4.44871e-41	-0.720161
TACC2	10q26.13	69	41	1.14818e-36	-0.919078
TRIM2	4q31.3	72	41	7.33226e-34	-0.256401
TRIM31	6p22.1	88	41	6.52402e-34	-0.603777
UGT1A6	2q37.1	54	41	4.82854e-35	-0.528828
ZBTB20	3q13.31	70	41	4.90846e-39	0.683927
ABHD16A	6p21.33	67	40	4.5761e-40	0.238611
ADAMTS9	3p14.1	56	40	6.97541e-42	-1.10666
AKAP13	15q25.3	71	40	2.99316e-43	0.659698
ASAP1	8q24.21-q24.22	84	40	6.97107e-44	0.775593
BCL11A	2p16.1	71	40	2.67318e-37	0.322238
BTBD11	12q23.3	66	40	3.34873e-32	-0.597851
C1orf159	1p36.33	68	40	2.17836e-37	0.258254
CACNA2D4	12p13.33	75	40	4.527e-40	0.877538
CCDC140	2q36.1	50	40	1.19334e-38	1.05312
CFL1	11q13.1	56	40	4.45447e-38	0.294043
CHST8	19q13.11	63	40	1.93535e-37	0.333372
CLASP1	2q14.2-q14.3	58	40	6.34725e-30	-0.511097
CNPY1	7q36.3	60	40	3.65658e-40	-1.22938
COL9A3	20q13.33	64	40	6.58062e-40	1.2852
CYFIP1	15q11.2	100	40	5.18425e-43	0.712095
DLG4	17p13.1	51	40	2.88898e-35	0.110167
DLGAP4	20q11.23	69	40	1.042e-43	0.449723
FBXO31	16q24.2	71	40	9.8947e-36	0.150863
FNDC3B	3q26.31	73	40	1.43604e-42	0.969606
GRK5	10q26.11	69	40	1.67831e-41	0.390558
HOXD10	2q31.1	48	40	1.05987e-43	1.3242
ITPK1	14q32.12	67	40	1.30834e-40	0.288225
LMNA	1q22	54	40	1.75039e-42	0.171772
NTF3	12p13.31	56	40	3.73195e-39	-0.359676
NTRK1	1q23.1	53	40	5.79978e-34	0.729337
PCDHGC3	5q31.3	51	40	3.37852e-36	1.38515
PEX14	1p36.22	68	40	3.20363e-34	-0.787363
PIP5K1C	19p13.3	67	40	6.96397e-38	0.863817
PPP2R2C	4p16.1	82	40	1.74922e-39	0.845586
PSMB8	6p21.32	88	40	3.17885e-19	-0.308249
PTPN14	1q32.3-q41	62	40	2.91467e-41	-0.971057
RPS18	6p21.32	63	40	2.29395e-23	-1.26968
SEC14L1	17q25.2-q25.3	76	40	2.75305e-43	0.65333
TEX22	14q32.33	70	40	1.30846e-41	0.427743
UBE2I	16p13.3	57	40	8.16551e-41	0.268863
AKAP12	6q25.1	55	39	1.71749e-38	-0.840438
CACNA1I	22q13.1	57	39	1.59403e-39	1.02068
CEP72	5p15.33	81	39	2.19698e-39	0.238366
CHURC1	14q23.3	54	39	1.31687e-26	0.279352
CNTNAP2	7q35-q36.1	79	39	4.9497e-34	-0.617097
CPEB1	15q25.2	57	39	1.37314e-38	0.440885
EPS8L2	11p15.5	52	39	2.82443e-33	0.395788
FENDRR	16q24.1	57	39	9.66516e-40	-1.08725
FLRT2	14q31.3	51	39	3.79931e-43	-0.702298
FLT4	5q35.3	61	39	1.50061e-37	0.91171
FOXP4	6p21.1	69	39	6.55268e-35	-1.45789
HCG4P3	6p21.3	51	39	2.85152e-19	0.797471
IGSF21	1p36.13	67	39	6.59143e-31	0.529817
LIPE	19q13.2	55	39	2.68021e-43	0.339127
LSP1	11p15.5	52	39	2.41319e-37	0.411956
MUC2	11p15.5	59	39	1.17656e-36	-0.676898
PEBP4	8p21.3	69	39	4.71414e-38	0.61204
PLEKHA6	1q32.1	60	39	9.46421e-43	-1.02636
PLEKHG5	1p36.31	85	39	8.72053e-27	0.203619
PRDM15	21q22.3	63	39	1.40371e-40	0.353287
PRDM6	5q23.2	59	39	3.44943e-41	0.350015
PTPRF	1p34.2	61	39	3.00941e-38	0.389829
RASGRF1	15q25.1	55	39	8.07039e-37	2.94251
RECQL5	17q25	54	39	8.82611e-42	0.199037
RNF5	6p21.32	47	39	6.78341e-36	0.237979
RREB1	6p24.3	71	39	1.21188e-41	0.353712
SKOR1	15q23	49	39	9.92936e-39	1.97003
SYNE1	6q25.2	69	39	2.11892e-37	0.780408
TAF4	20q13.33	67	39	4.75547e-28	0.157636
TRAK1	3p22.1	55	39	2.67834e-40	0.715147
ARHGEF16	1p36.32	54	38	1.42476e-39	0.405571
ASAP2	2p25.1	73	38	1.58088e-43	0.279707
ATXN7L1	7q22.3	72	38	1.69346e-32	0.627168
C6orf47	6p21.33	53	38	5.68062e-37	0.807109
CALD1	7q33	64	38	2.41309e-43	-1.12485
CSNK1G2	19p13.3	54	38	2.93507e-42	0.423565
DIRC3	2q35	58	38	1.45429e-39	-0.65773
EBF1	5q33.3	57	38	1.52739e-39	3.10928
ELMO1	7p14.2-p14.1	60	38	1.19785e-33	-0.976381
FAM53A	4p16.3	73	38	1.8072e-28	-0.268136
FAM83H	8q24.3	52	38	1.61606e-33	-1.22181
GABRA5	15q12	53	38	3.7277e-40	-0.698855
GATA2	3q21.3	54	38	5.90435e-32	0.261855
GPR78	4p16.1	63	38	4.24585e-32	-0.531772
HCG25	6p21.32	68	38	9.89339e-17	0.381299
HIPK2	7q34	71	38	1.89045e-28	0.310789
LIMS2	2q14.3	54	38	6.13763e-40	0.69368
LINGO1	15q24.3	55	38	1.07545e-35	2.54932
LRPAP1	4p16.3	72	38	8.43232e-32	0.155052
MIRLET7BHG	22q13.31	80	38	4.13998e-35	0.210184
MKNK1	1p33	56	38	2.16888e-43	0.313676
MYO18A	17q11.2	56	38	1.06023e-37	0.438568
NBEA	13q13.3	58	38	3.72798e-36	0.409925
NHSL1	6q24.1	59	38	6.84925e-44	0.582793
OGFOD3	17q25.3	60	38	2.15046e-34	-0.226543
OR11A1	6p22.2-p21.31	50	38	4.10365e-42	-1.28623
PAX3	2q36.1	54	38	1.84825e-40	0.430543
PAX9	14q13.3	49	38	3.74968e-38	1.05239
PDGFRA	4q12	45	38	2.38647e-38	-0.658913
PTP4A3	8q24.3	53	38	2.96399e-32	-0.357186
ROR1	1p31.3	67	38	4.29041e-40	-0.457013
SAMD4A	14q22.2	62	38	8.41125e-41	-0.522095
SCRIB	8q24.3	53	38	1.64412e-33	0.101166
SHROOM3	4q21.1	66	38	2.597e-37	-0.895717
SIX1	14q23.1	53	38	1.35019e-34	1.10566
SLC35F3	1q42.2	46	38	2.49516e-41	-1.02092
SSH1	12q24.11	49	38	1.049e-42	0.701165
TRIM29	11q23.3	51	38	3.85063e-34	0.301269
VENTX	10q26.3	48	38	1.07369e-36	-0.700132
WNT5A	3p14.3	70	38	1.40755e-34	-1.08909
ADAM12	10q26.2	54	37	2.14564e-35	-0.800984
AHDC1	1p36.11-p35.3	55	37	1.60891e-42	0.534417
ANKS1A	6p21.31	49	37	2.30471e-39	0.741031
ASPSCR1	17q25.3	70	37	4.7483e-38	0.346355
B3GALT4	6p21.32	79	37	3.73165e-33	0.191302
CAMK2B	7p13	58	37	6.53727e-40	0.384296
CDH22	20q13.12	56	37	3.21492e-32	-0.421614
CDYL	6p25.1	77	37	1.9873e-26	-0.150519
CLUH	17p13.3	46	37	8.31402e-31	0.14384
COL6A3	2q37.3	56	37	7.14699e-32	0.166651
CXXC5	5q31.2	51	37	4.07475e-42	0.393783
DLX5	7q21.3	49	37	1.39641e-28	-0.619742
DNAJB6	7q36.3	92	37	1.56339e-36	-0.819691
DPF3	14q24.2	59	37	1.21262e-37	-0.904156
EBF2	8p21.2	50	37	6.54358e-41	-1.212
EXD3	9q34.3	69	37	1.6108e-41	0.358213
FAM53B	10q26.13	59	37	5.32278e-24	0.292437
FLNC	7q32.1	46	37	4.39399e-41	-0.575962
FOXG1	14q12	45	37	1.33858e-43	1.20554
GDNF	5p13.2	54	37	8.51143e-21	2.16765
GLIS1	1p32.3	60	37	2.47807e-36	-0.630535
HCG4P11	6p21.3	51	37	2.16867e-21	1.84503
HOXA11	7p15.2	49	37	1.46852e-35	0.485709
IER3	6p21.33	55	37	1.20048e-34	-1.08016
KIF1A	2q37.3	52	37	1.05812e-32	0.866967
LHFPL2	5q14.1	54	37	4.33116e-42	0.29808
LINC00856	10q22.3	63	37	4.44871e-41	-1.44485
LRAT	4q32.1	44	37	4.05281e-36	-0.65755
LRRK1	15q26.3	70	37	5.05576e-31	-1.23743
MGAT5	2q21.2-q21.3	72	37	1.33704e-41	-1.15087
MICA	6p21.33	100	37	1.13212e-32	0.224171
MRVI1	11p15.4	59	37	7.76814e-41	0.483912
MUC6	11p15.5	58	37	2.31292e-37	-0.62686
NDRG2	14q11.2	62	37	1.96649e-41	0.97775
NELFA	4p16.3	66	37	1.81966e-36	0.384154
PSMG4	6p25.2	61	37	2.50062e-31	0.497103
RP1L1	8p23.1	45	37	1.13381e-40	-0.686149
SALL1	16q12.1	45	37	1.39147e-40	-0.680164
SLC22A18AS	11p15.4	74	37	2.87836e-35	-1.11319
SLC4A2	7q36.1	57	37	8.77505e-33	0.195759
SLC7A5	16q24.2	56	37	1.13212e-32	0.246505
SLC8A1	2p22.1	60	37	8.74364e-40	-1.18877
SNRPD3	22q11.23	55	37	4.23087e-35	0.297926
TRIM71	3p22.3	42	37	1.11127e-37	1.84265
TTYH3	7p22.3	58	37	1.31582e-41	0.76685
UHRF1	19p13.3	68	37	1.0678e-37	-1.05257
WDR90	16p13.3	60	37	2.89437e-38	0.190868
WWP2	16q22.1	52	37	1.92041e-41	0.487171
ZBTB16	11q23.2	54	37	2.4759e-30	-0.301971
ADAMTS16	5p15.32	53	36	2.01147e-42	-0.955926
ALOX12	17p13.1	55	36	7.85934e-36	0.276725
AXIN1	16p13.3	62	36	1.24914e-40	-1.1161
BCAS3	17q23.2	65	36	6.01035e-42	1.33711
BCL6	3q27.3	55	36	1.6546e-30	0.240441
C6orf10	6p21.32	116	36	5.1349e-28	0.157588
C6orf136	6p21.33	66	36	2.28988e-41	0.274573
CLEC16A	16p13.13	68	36	1.98317e-38	0.441076
CORO7	16p13.3	61	36	1.46007e-42	0.429719
CUTA	6p21.32	67	36	3.22346e-38	-1.34196
DGKG	3q27.2-q27.3	61	36	2.0082e-32	-0.646086
DLGAP1	18p11.31	55	36	1.93902e-40	-0.763086
DOT1L	19p13.3	53	36	6.84925e-44	0.338065
ELMSAN1	14q24.3	57	36	4.16e-41	0.91773
FMNL2	2q23.3	59	36	6.01035e-42	-1.01361
GDF6	8q22.1	43	36	1.14271e-37	2.98385
GET4	7p22.3	58	36	8.97667e-40	0.245506
GPC1	2q37.3	57	36	1.23762e-36	0.329344
GPR75	2p16.2	52	36	6.26722e-38	0.283313
GRID1	10q23.1-q23.2	67	36	6.96287e-43	-0.977404
HIC1	17p13.3	65	36	7.65112e-29	0.0789622
HLX	1q41	48	36	3.86256e-39	-0.817338
HPSE2	10q24.2	57	36	5.20273e-32	2.7162
IKZF1	7p12.2	42	36	4.20624e-40	-0.852708
KCNK9	8q24.3	46	36	1.02958e-43	-1.08411
KIF25	6q27	69	36	2.29374e-27	0.178925
LGI4	19q13.12	39	36	3.04266e-43	0.532411
LHPP	10q26.13	80	36	5.66816e-28	0.282083
MGST1	12p12.3	55	36	9.39238e-32	0.273825
NCKAP5	2q21.2	65	36	4.52636e-43	-1.20774
NFASC	1q32.1	63	36	1.15109e-41	-1.04295
NR2F2	15q26.2	69	36	6.78766e-42	-0.867477
PCSK6	15q26	77	36	4.76191e-35	0.349309
PDXDC1	16p13.11	60	36	9.59364e-40	0.301092
PEX10	1p36.32	54	36	1.05971e-34	-0.683866
PPP2R5C	14q32.31	60	36	9.54143e-34	2.1509
PTDSS2	11p15.5	72	36	5.52177e-27	0.202719
RFX2	19p13.3	66	36	1.56763e-40	-1.52868
RXRA	9q34.2	47	36	7.94187e-40	0.377831
SPECC1	17p11.2	70	36	2.22651e-39	-0.688528
TEAD1	11p15.3	67	36	8.08238e-43	0.418831
UBAC2	13q32.3	59	36	1.5799e-30	0.136
UNC5A	5q35.2	54	36	2.60408e-32	-0.55298
WDR86	7q36.1	56	36	2.02845e-32	2.17651
ZNF503	10q22.2	63	36	2.29938e-31	0.284933
ZNF775	7q36.1	70	36	9.58356e-41	0.317772
AGAP3	7q36.1	56	35	7.98563e-38	0.230375
ALK	2p23.2-p23.1	46	35	5.26181e-41	-1.05552
AP3D1	19p13.3	53	35	8.82857e-43	0.239393
ARHGAP23	17q12	52	35	1.17598e-38	1.12532
ARHGEF3	3p14.3	51	35	9.00229e-40	0.255681
BCAR1	16q23.1	57	35	5.89812e-42	0.43528
BCL2	18q21.33	47	35	6.97107e-44	-0.882704
BEND7	10p13	46	35	9.70728e-24	-0.149009
CACNA1A	19p13.13	57	35	5.48312e-43	-0.95243
CAPZB	1p36.13	57	35	7.16943e-44	0.806801
CASC15	6p22.3	74	35	2.7551e-36	0.292192
CCDC40	17q25.3	64	35	7.07735e-37	0.263251
CCDC57	17q25.3	67	35	3.34901e-40	0.175776
CHRM3	1q43	41	35	2.56588e-41	-0.82767
CLCN7	16p13.3	70	35	1.81785e-38	0.357098
CNIH3	1q42.12	58	35	7.75585e-37	1.70521
COL1A1	17q21.33	42	35	1.40472e-39	0.326142
CSGALNACT1	8p21.3	73	35	4.31364e-37	-0.438398
DAB2IP	9q33.2	59	35	2.22679e-36	0.365836
DLL1	6q27	63	35	1.14149e-30	0.122135
DOK7	4p16.3	59	35	2.68907e-39	0.167031
ECE2	3q27.1	55	35	9.47536e-34	1.08717
ERC2	3p14.3	74	35	7.50752e-40	-1.39343
FAM174B	15q26.1	55	35	7.16943e-44	-1.12626
FKBPL	6p21.32	48	35	2.63832e-21	-0.475708
GFRA1	10q25.3	54	35	3.45391e-28	0.268481
HDLBP	2q37.3	69	35	7.61422e-34	0.216974
KCNQ1DN	11p15.4	40	35	2.1269e-37	-0.890086
MYO1C	17p13.3	51	35	1.12539e-39	0.312406
NXPH1	7p21.3	43	35	1.17732e-42	2.65358
PANK4	1p36.32	60	35	1.38782e-34	0.104512
PCNT	21q22.3	81	35	1.47977e-38	0.509608
PDE2A	11q13.4	58	35	1.58036e-35	-0.800815
PIK3CD	1p36.22	61	35	1.05537e-38	-1.04625
PRICKLE2	3p14.1	71	35	1.46538e-41	0.480775
PRR5	22q13.31	72	35	1.33745e-42	0.768301
PWWP2B	10q26.3	47	35	1.28942e-39	-0.669732
ROBO3	11q24.2	42	35	1.21013e-39	0.756729
SFRP2	4q31.3	46	35	1.73729e-41	2.5358
SLC43A2	17p13.3	56	35	3.33306e-35	0.453572
SMAD3	15q22.33	62	35	6.97107e-44	0.496376
SYNPO	5q33.1	56	35	7.36528e-44	-1.34588
SYT7	11q12.2	54	35	3.34924e-34	0.179893
TSPAN18	11p11.2	55	35	5.04664e-43	-0.697
TTBK1	6p21.1	54	35	2.76779e-41	3.46414
TTLL10	1p36.33	47	35	4.02974e-34	0.157254
UGT1A5	2q37.1	44	35	4.82854e-35	-0.528828
VOPP1	7p11.2	47	35	2.43896e-43	-1.22037
WWOX	16q23.1-q23.2	73	35	8.04801e-40	0.748843
ZBTB9	6p21.32	65	35	9.70728e-24	-0.689007
ABCB9	12q24.31	63	34	1.68923e-36	0.306365
ABLIM1	10q25.3	57	34	1.98317e-38	0.540733
ADORA2A	22q11.23	41	34	4.62566e-42	0.68202
ANKMY1	2q37.3	62	34	6.97107e-44	-1.71165
ARHGAP26	5q31.3	62	34	8.08428e-39	-0.880549
C16orf95	16q24.2	65	34	7.46359e-33	-0.566046
CADM1	11q23.3	52	34	2.15581e-31	-0.65833
CHAT	10q11.23	41	34	5.25181e-40	1.63576
CHST11	12q23.3	59	34	1.77672e-32	2.44637
CLK2	1q22	42	34	6.24373e-30	0.21144
CRMP1	4p16.2	45	34	3.5487e-35	2.79219
CTTN	11q13.3	56	34	3.58364e-37	0.334039
DPYSL2	8p21.2	53	34	1.32335e-42	0.821818
ENTPD1	10q24.1	66	34	3.09677e-33	0.592962
FGF12	3q28-q29	53	34	1.3969e-37	-0.614893
FRAS1	4q21.21	73	34	5.11166e-36	0.44573
GRIN2B	12p13.1	42	34	1.11875e-38	-0.679378
HNRNPUL2	11q12.3	56	34	1.46844e-30	-0.612612
IGF2R	6q25.3	73	34	2.02851e-35	0.237357
JAZF1	7p15.2-p15.1	63	34	4.0156e-34	-0.935969
KCNIP1	5q35.1	47	34	1.19476e-41	-0.76956
LHX4	1q25.2	59	34	6.22796e-38	1.21046
LIMD1	3p21.31	60	34	3.34615e-43	-1.17839
LPIN1	2p25.1	58	34	3.48864e-42	-0.722909
LSAMP	3q13.31	63	34	9.18444e-41	-0.887533
MED12L	3q25.1	80	34	6.80316e-38	-0.467379
MNX1	7q36.3	51	34	1.69479e-35	1.36145
NDRG4	16q21	50	34	9.7153e-32	-0.986093
NPHS1	19q13.12	51	34	1.98761e-39	0.854928
OR2I1P	6p22.1	40	34	1.81116e-40	0.982427
PDGFA	7p22.3	51	34	1.32066e-41	0.420435
PDZD2	5p13.3	56	34	7.37739e-38	-0.989922
PGBD5	1q42.13	49	34	3.35342e-29	-0.465512
PITPNC1	17q24.3	46	34	8.86561e-43	-1.64763
PNPLA7	9q34.3	51	34	3.71995e-31	-0.584851
PRDM13	6q16.2	44	34	2.57044e-40	2.87524
PSD	10q24.32	41	34	5.92887e-35	1.89299
PTPRE	10q26.2	55	34	3.78499e-39	-0.747783
RAP1GAP2	17p13.3	74	34	2.6761e-35	-0.561862
RARA	17q21.2	55	34	1.33858e-43	-1.24028
RASSF1	3p21.31	56	34	2.3364e-34	0.130662
SLC6A18	5p15.33	52	34	2.67975e-39	-0.630945
SNRPN	15q11.2	50	34	3.16117e-32	-0.714022
SPSB4	3q23	49	34	1.08263e-39	0.734259
SRRM3	7q11.23	54	34	1.01465e-41	-0.891192
STARD13	13q13.1	59	34	2.69868e-36	0.251503
SYT3	19q13.33	50	34	7.32877e-35	0.736321
TBX4	17q23.2	44	34	2.48166e-40	1.0366
TCF25	16q24.3	48	34	9.74911e-38	0.501129
THRB	3p24.2	60	34	3.60943e-40	-0.824034
TIAM2	6q25.2-q25.3	66	34	1.3067e-37	0.262999
TMEM132B	12q24.31	50	34	1.42269e-43	-1.10484
TSPAN4	11p15.5	54	34	2.0596e-37	0.279977
UNC79	14q32.12	55	34	2.90208e-38	-0.541068
VAC14	16q22.1-q22.2	47	34	1.15375e-42	0.473918
WSCD1	17p13.2	53	34	7.22092e-38	-0.639295
ZFR2	19p13.3	60	34	1.81597e-37	-0.700685
ABHD8	19p13.11	53	33	3.62574e-29	-0.575666
ABTB2	11p13	50	33	9.00229e-40	0.267753
ACAP3	1p36.33	52	33	1.7369e-33	0.190896
AMPD3	11p15.4	53	33	2.06987e-31	-0.375112
ARID5B	10q21.2	51	33	6.2754e-42	-0.969717
AR	Xq12	39	33	1.03077e-34	-0.685325
ARX	Xp21.3	42	33	2.03417e-34	-0.658967
ASCL2	11p15.5	49	33	2.21182e-24	-0.361265
BCAR3	1p22.1	64	33	7.85788e-39	-0.844699
BRD1	22q13.33	46	33	3.1473e-41	0.219344
C8orf44	8q13.1	52	33	2.02252e-33	0.124761
C9orf3	9q22.32	48	33	1.14057e-40	0.382039
CA5A	16q24.2	51	33	4.01757e-42	0.551575
CAMK1D	10p13	53	33	6.90302e-44	-0.984462
CHST15	10q26.13	55	33	4.91587e-37	-0.894368
CRTAC1	10q24.2	46	33	6.36626e-37	-1.40969
DGKA	12q13.2	47	33	3.40754e-31	-0.739468
DGKQ	4p16.3	62	33	9.81512e-32	0.300087
DLK1	14q32.2	47	33	3.58424e-41	-0.78848
DNAH2	17p13.1	51	33	4.0906e-20	0.302467
DOCK2	5q35.1	52	33	1.37943e-43	-1.02458
DYSF	2p13.2	48	33	2.79506e-33	-0.537583
EFNB1	Xq13.1	41	33	5.59412e-43	0.318052
EML1	14q32.2	52	33	1.89965e-29	0.380103
ESRRB	14q24.3	57	33	6.82183e-38	-0.48837
FGF13	Xq26.3-q27.1	52	33	2.69285e-31	-0.420659
FMN1	15q13.3	61	33	1.88802e-40	-0.919025
FMN2	1q43	48	33	6.13481e-42	-0.977082
FSTL4	5q31.1	52	33	1.28694e-34	-1.25367
GALNS	16q24.3	73	33	9.79059e-39	0.195757
GFPT2	5q35.3	43	33	7.92725e-38	-0.845272
GLT1D1	12q24.33	54	33	3.28371e-42	1.33343
HERC2	15q13.1	66	33	1.17235e-29	-0.17198
HIST2H2BE	1q21.2	37	33	1.15126e-34	-0.709739
HK1	10q22.1	48	33	5.50038e-42	0.920828
HPCAL1	2p25.1	62	33	1.29312e-33	0.259636
IGF2BP1	17q21.32	50	33	1.85315e-35	2.67508
IL12A	3q25.33	56	33	8.05853e-36	-0.827091
ITGB2	21q22.3	47	33	1.02958e-43	-1.57925
JAG2	14q32.33	48	33	1.04006e-40	0.359116
KCP	7q32.1	48	33	2.04224e-35	0.36257
KLHL21	1p36.31	50	33	7.85697e-43	0.283727
KRBOX1	3p22.1	58	33	7.87087e-37	0.596082
LDLRAD4	18p11.21	57	33	3.15031e-32	0.490898
LINC00511	17q24.3	66	33	1.15109e-41	-0.645796
MCM7	7q22.1	44	33	2.56264e-42	0.456566
METRNL	17q25.3	48	33	5.3365e-41	0.271157
MIR6834	6p21.32	42	33	1.06635e-36	-0.699764
MSX1	4p16.2	51	33	1.04141e-24	0.22775
MUC4	3q29	62	33	6.31062e-44	-0.98241
MYH9	22q12.3	40	33	2.75328e-41	0.211384
MYO9B	19p13.11	53	33	2.77234e-40	0.196372
NCK2	2q12.2	55	33	9.51136e-41	0.261011
NDUFAF6	8q22.1	56	33	7.25817e-43	-1.7787
NRM	6p21.33	43	33	1.16437e-42	0.458163
NTRK3	15q25.3	44	33	9.59383e-31	-0.612995
NUAK1	12q23.3	39	33	1.1665e-41	0.811879
NUMA1	11q13.4	50	33	2.13251e-37	0.430938
PCDHAC1	5q31.3	42	33	1.13108e-37	-0.611509
PLXNA2	1q32.2	46	33	9.74911e-38	-0.149685
PMEPA1	20q13.31	57	33	5.21886e-43	-1.01304
POU5F1	6p21.33	53	33	1.15647e-33	-0.370518
PRDM8	4q21.21	56	33	1.21262e-37	2.66838
PXN	12q24.23	52	33	1.25616e-43	0.446837
RCC2	1p36.13	58	33	9.70254e-34	0.135708
RTL1	14q32.2	37	33	6.17919e-28	-0.234276
RUNX1T1	8q21.3	48	33	5.56932e-39	-0.715679
SEMA6D	15q21.1	51	33	1.09613e-38	-0.705088
SIL1	5q31.2	72	33	7.99476e-40	0.369027
SLC12A4	16q22.1	42	33	8.79773e-44	0.501956
SLC45A1	1p36.23	59	33	1.5336e-32	0.431989
SLCO3A1	15q26.1	67	33	1.32078e-25	-0.520995
SMYD3	1q44	92	33	5.04463e-39	-1.32867
SOGA3	6q22.33	44	33	4.79262e-41	1.79538
TBC1D14	4p16.1	76	33	1.23521e-29	0.225795
TBC1D1	4p14	57	33	2.54313e-38	0.410015
TBX1	22q11.21	42	33	1.80942e-16	0.69896
TCF3	19p13.3	54	33	4.34237e-37	0.240501
TRAC	14q11.2	54	33	5.4138e-39	-0.637363
TRERF1	6p21.1	53	33	1.21518e-42	0.469736
TRPM5	11p15.5	46	33	1.59491e-34	-0.436406
VPS53	17p13.3	65	33	6.45706e-37	0.254796
WIPI2	7p22.1	64	33	1.33903e-27	0.138352
XRCC3	14q32.3	37	33	2.40048e-41	0.330983
ZHX2	8q24.13	57	33	1.44127e-40	-0.787486
ZIM2	19q13.4	66	33	5.23295e-40	-0.665846
AFF1	4q21.3-q22.1	64	32	2.93157e-30	-0.782202
ANKRD33B	5p15.2	49	32	4.6269e-37	-0.290789
ARHGAP27	17q21.31	46	32	2.09385e-42	-1.57303
BASP1	5p15.1	51	32	2.17645e-38	-0.946201
CALCA	11p15.2	41	32	3.13392e-29	0.438347
CDK6	7q21.2	66	32	1.31697e-38	-1.1826
CHKB	22q13.33	47	32	6.73911e-39	0.729183
COBL	7p12.1	54	32	8.32475e-40	0.441592
CPLX2	5q35.2	47	32	1.8929e-39	-0.716602
CPT1A	11q13.3	66	32	5.88714e-43	0.613437
CUEDC1	17q22	46	32	6.48323e-43	-0.846509
EIF4G1	3q27.1	43	32	1.88653e-42	0.589769
ENOX1	13q14.11	62	32	6.62968e-32	0.169132
ESR2	14q23.2-q23.3	53	32	1.11875e-38	0.817834
FGF14	13q33.1	57	32	3.07621e-33	3.26297
GPR146	7p22.3	44	32	1.45522e-42	0.329435
HGS	17q25.3	58	32	3.27823e-38	0.0827562
HOXA7	7p15.2	35	32	5.84603e-37	2.05059
HS3ST3B1	17p12	57	32	6.46732e-41	0.623268
ITGB4	17q25.1	44	32	1.29813e-31	0.224508
JAKMIP1	4p16.1	57	32	4.65978e-30	0.529016
KCNH2	7q36.1	57	32	7.56716e-33	-0.450662
KRT8	12q13.13	42	32	1.08357e-40	-0.669328
LHX1	17q12	42	32	2.63272e-42	1.66707
LHX8	1p31.1	47	32	8.9407e-43	1.12346
LINC00535	8q22.1	52	32	1.15924e-39	-0.961269
LINC00689	7q36.3	45	32	1.08193e-34	-0.788481
LINC00982	1p36.32	36	32	7.09636e-27	2.76439
LINC01134	1p36.32	42	32	7.33294e-31	-0.665286
LMTK2	7q21.3	56	32	1.97632e-37	-0.762527
LRBA	4q31.3	49	32	1.23846e-43	0.404115
MFSD2B	2p23.3	51	32	5.3195e-27	0.864134
NAP1L4	11p15.4	54	32	7.43169e-34	-0.79471
NELFE	6p21.33	54	32	9.5938e-28	0.129144
NR1H2	19q13.3	59	32	1.91084e-42	0.67723
NRN1	6p25.1	44	32	1.1279e-36	2.98204
OBSL1	2q35	54	32	2.13679e-29	-0.269499
PAPD7	5p15.31	52	32	1.04709e-40	0.711315
PDE4C	19p13.11	46	32	8.77929e-42	1.07187
PHRF1	11p15.5	59	32	1.27346e-38	0.0605165
PLEKHG4B	5p15.33	51	32	3.48004e-39	0.526944
PLXNB2	22q13.33	46	32	6.13301e-34	0.532461
PRDM2	1p36.21	66	32	2.0596e-37	0.474993
RAB40C	16p13.3	59	32	9.41175e-38	0.126848
RB1	13q14.2	61	32	3.83936e-41	0.861006
RER1	1p36.32	45	32	2.72765e-38	0.254436
ROR2	9q22.31	50	32	2.34818e-30	0.223608
SAMD11	1p36.33	52	32	6.17081e-29	0.0947786
SLC6A5	11p15.1	42	32	4.05651e-38	0.616915
SPATS2L	2q33.1	46	32	4.93106e-37	0.49623
SPEN	1p36.21-p36.13	45	32	2.39792e-32	-0.44696
SPSB1	1p36.22	46	32	1.61535e-39	0.867387
SPTBN2	11q13.2	54	32	3.48638e-40	-1.20143
SSU72	1p36.33	53	32	2.64532e-33	0.0991329
SYN3	22q12.3	48	32	2.07055e-35	0.662317
TBR1	2q24.2	38	32	4.64039e-43	-1.04875
THBS2	6q27	57	32	1.11754e-33	0.744299
TMEM184A	7p22.3	47	32	3.66383e-43	-1.16072
TUB	11p15.4	48	32	9.04722e-42	-0.6435
UST	6q25.1	65	32	7.11265e-22	1.2454
VAX1	10q25.3	41	32	3.00202e-43	1.99556
VPS13D	1p36.22-p36.21	58	32	1.10158e-41	0.707457
WIPF1	2q31.1	40	32	2.90525e-36	-0.224569
ZNF598	16p13.3	39	32	1.02086e-38	0.405148
ADAMTS10	19p13.2	38	31	2.56186e-38	0.667069
AGBL4	1p33	53	31	1.76179e-36	-0.639966
ANK2	4q25-q26	55	31	5.68062e-37	-0.485334
BNC1	15q25.2	33	31	8.79472e-39	1.15342
C4BPB	1q32.1	45	31	3.20098e-39	-0.936369
CEP170B	14q32.33	44	31	2.16289e-37	0.554034
CTDP1	18q23	77	31	5.88111e-34	0.460495
CYTH3	7p22.1	46	31	1.21782e-35	0.430451
DCDC2C	2p25.3	45	31	9.83331e-42	-1.19235
DEAF1	11p15.5	61	31	3.91504e-32	0.186362
DGKD	2q37.1	58	31	4.63095e-41	0.845001
EXOC3	5p15.33	47	31	1.12791e-34	0.240988
FBLN2	3p25.1	51	31	4.98845e-31	-0.178634
FGFR3	4p16.3	46	31	2.82013e-35	0.226693
FLG	1q21.3	43	31	6.64915e-43	-0.60399
FYN	6q21	65	31	1.09405e-41	0.833233
GALNT18	11p15.4	52	31	3.26517e-35	0.65106
GFRA2	8p21.3	42	31	3.3961e-34	3.46375
GNAO1	16q13	57	31	9.62174e-36	0.409394
GRIN1	9q34.3	40	31	1.61247e-31	0.0831659
HTT	4p16.3	59	31	6.03194e-35	-0.663847
IGF2BP3	7p15.3	45	31	1.52312e-40	-1.05833
IQSEC3	12p13.33	55	31	1.67514e-39	-0.855975
ITPR1	3p26.1	48	31	1.37684e-40	0.512949
KCNK10	14q31.3	44	31	1.17204e-35	-0.972135
KDM6B	17p13.1	43	31	5.96812e-38	0.395451
LFNG	7p22.3	45	31	2.85632e-41	-0.718188
LMX1B	9q33.3	48	31	2.13757e-33	0.630605
LTBP1	2p22.3	50	31	6.7398e-41	-0.769315
LZTS1	8p21.3	40	31	9.83331e-42	-0.75908
MRC2	17q23	45	31	1.84796e-33	0.364427
NADK	1p36.33	51	31	2.03174e-37	-0.808189
NNAT	20q11.23	50	31	1.20252e-36	0.186579
OVOL2	20p11.23	49	31	2.38695e-26	-0.515623
PAX5	9p13.2	42	31	2.66743e-34	2.02259
PTK2B	8p21.2	50	31	2.69868e-36	-1.15553
PYY	17q21.31	43	31	6.07476e-35	0.402143
REXO1	19p13.3	54	31	1.23648e-42	0.458359
SBF1	22q13.33	44	31	7.16111e-31	0.115928
SHH	7q36.3	37	31	2.88607e-25	0.621683
SLC12A5	20q13.12	43	31	1.82653e-42	0.859488
SNAP25	20p12.2	43	31	2.35249e-43	-0.961769
SPTB	14q23.3	49	31	2.04437e-41	0.405647
SRRM2	16p13.3	48	31	5.45217e-37	0.1796
STEAP2	7q21.13	56	31	1.00862e-32	1.8541
TMC6	17q25.3	40	31	2.97501e-21	-1.07726
TMCO3	13q34	89	31	1.04129e-42	0.167288
TMEM51	1p36.21	55	31	6.7192e-40	-0.964153
TMX2	11q12.1	56	31	1.78672e-27	-0.387868
TNNT3	11p15.5	41	31	5.76116e-40	-0.736593
TRABD2B	1p33	38	31	2.52584e-38	0.376234
TUSC2	3p21.31	36	31	3.75954e-43	0.643053
UNC13A	19p13.11	49	31	7.04261e-31	1.73436
USP36	17q25.3	43	31	6.84854e-30	0.297059
WDR81	17p13.3	54	31	9.36025e-42	0.479997
WNT3A	1q42.13	38	31	1.28193e-38	0.678864
ZNF311	6p22.1	61	31	4.68894e-11	-0.146045
ZNF586	19q13.43	42	31	1.68412e-28	0.291513
ABCA3	16p13.3	53	30	2.36948e-41	0.312104
ACTN1	14q24.1	45	30	7.36528e-44	0.725445
ACTN2	1q43	36	30	5.11213e-42	-0.845658
AHNAK	11q12.3	43	30	8.75188e-38	-0.680135
ANK3	10q21.2	57	30	2.17836e-37	-1.0586
APBB2	4p14-p13	74	30	4.29649e-25	0.166904
APC2	19p13.3	53	30	9.11526e-29	-0.902367
ARHGEF17	11q13.4	46	30	1.85968e-42	0.400213
BTNL2	6p21.32	80	30	2.49e-38	-0.844722
C10orf90	10q26.2	40	30	7.68742e-43	-0.737541
C1QTNF1	17q25.3	41	30	1.30844e-35	-0.499029
CACNA1B	9q34.3	39	30	6.80388e-43	-0.689058
CARD14	17q25.3	55	30	1.19476e-41	0.314397
CHN2	7p14.3	56	30	1.07481e-39	-0.85399
CLSTN1	1p36.22	58	30	1.67369e-34	-0.739602
CSMD3	8q23.3	52	30	8.04076e-38	1.86631
DGKI	7q33	42	30	3.88776e-42	-0.856354
DMRTA2	1p32.3	32	30	4.37373e-39	2.61076
DNM3	1q24.3	49	30	3.0395e-41	0.495109
ECE1	1p36.12	63	30	2.0497e-38	0.250647
EEFSEC	3q21.3	51	30	3.55183e-39	0.442106
EFNA5	5q21.3	50	30	1.35755e-40	0.62539
EPB41L4A	5q22.1-q22.2	50	30	2.49738e-39	-1.41873
ERBB2	17q12	50	30	8.39325e-42	-1.18549
ETS1	11q24.3	45	30	2.05145e-42	-0.726061
FEZ1	11q24.2	33	30	1.23607e-39	-0.718311
FGFRL1	4p16.3	63	30	1.20252e-36	0.339138
GLIS2	16p13.3	41	30	2.43406e-42	0.286159
GPC6	13q31.3-q32.1	72	30	9.65098e-39	-0.687661
GTF3C1	16p12.1	42	30	6.38031e-41	0.515232
KIAA0930	22q13.31	41	30	1.74948e-41	-0.741242
KSR1	17q11.2	50	30	3.96814e-36	0.265493
LEMD1	1q32.1	39	30	3.29878e-41	0.90058
MICAL3	22q11.21	48	30	1.34576e-41	0.371123
MMEL1	1p36.32	45	30	8.20266e-31	-0.731001
MYH10	17p13.1	49	30	2.93441e-43	0.873719
NBR2	17q21.31	49	30	6.73208e-15	0.159356
NCAM1	11q23.2	44	30	3.99649e-36	-0.426023
NGEF	2q37.1	53	30	5.96455e-43	-0.832278
NPLOC4	17q25.3	44	30	2.06482e-41	0.888359
ONECUT3	19p13.3	44	30	4.41266e-40	1.96676
OR5V1	6p22.1	50	30	1.32979e-42	-1.01092
ORAOV1	11q13.2	39	30	2.41309e-43	0.557059
OSR2	8q22.2	35	30	8.32934e-30	0.386706
PDZD4	Xq28	38	30	5.02992e-32	-0.332389
PDZRN3	3p13	50	30	5.54834e-36	-0.620697
PLCB2	15q15.1	34	30	1.23946e-35	2.90249
PLXNA1	3q21.3	46	30	3.28371e-42	0.69082
POU6F2	7p14.1	57	30	1.31107e-37	-0.74874
PPP1R11	6p22.1	37	30	1.06178e-27	0.141795
PPP2R2D	10q26.3	70	30	7.96902e-35	0.235269
PRKCE	2p21	62	30	1.32808e-43	1.60894
RAB37	17q25.1	44	30	4.05723e-34	0.876627
RASGEF1C	5q35.3	59	30	4.71414e-38	0.463047
RASSF5	1q32.1	42	30	1.46399e-43	-1.21615
SDF4	1p36.33	48	30	3.56366e-30	0.0849953
SEC1P	19q13.33	47	30	1.06251e-19	0.214976
SENP3	17p13	40	30	1.53825e-31	0.141843
SH3PXD2B	5q35.1	52	30	5.29577e-43	0.384573
SHC2	19p13.3	53	30	2.75131e-21	-0.148025
SLC25A10	17q25.3	52	30	2.00773e-35	0.123113
SLC2A9	4p16.1	48	30	3.48932e-41	0.698728
SLC5A10	17p11.2	47	30	3.71995e-31	-0.508437
SMURF1	7q22.1	49	30	3.52774e-39	0.385117
STON1	2p16.3	55	30	3.60056e-40	-1.04354
STRIP1	1p13.3	42	30	1.5799e-30	0.384873
STX18	4p16.3-p16.2	60	30	1.41695e-36	0.351282
SYT8	11p15.5	34	30	5.61282e-26	0.275213
TBC1D5	3p24.3	73	30	1.8929e-39	-0.903289
TCEA2	20q13.33	49	30	7.51149e-39	-1.13355
TCIRG1	11q13.2	36	30	6.00923e-38	0.339462
TECR	19p13.12	50	30	5.58871e-44	0.919587
TLX1	10q24.31	37	30	7.28137e-37	2.35722
TRAF3	14q32.32	53	30	8.79773e-44	0.591923
TRIM40	6p22.1	51	30	8.76508e-39	-1.015
XYLT1	16p12.3	45	30	4.40472e-37	0.780521
ZFP41	8q24.3	56	30	2.12983e-19	0.0580134
ZFP64	20q13.2	47	30	1.39971e-42	-1.42369
ZNF516	18q23	61	30	2.53944e-34	-0.613136
ZNF709	19p13.2	49	30	4.2628e-42	0.775586
ABAT	16p13.2	37	29	3.46235e-41	0.718907
APLP2	11q24.3	44	29	1.08861e-36	0.0981244
AQP4	18q11.2	48	29	1.33748e-36	-0.633498
ARPP21	3p22.3	39	29	5.70935e-35	0.629934
ATAT1	6p21.33	46	29	2.26611e-40	0.222874
ATP4B	13q34	38	29	1.04873e-34	0.294345
ATP8A2	13q12.13	53	29	2.75218e-42	0.641395
B3GAT1	11q25	40	29	2.90709e-29	-0.396443
BRCA1	17q21.31	53	29	1.86588e-11	-0.299481
CA10	17q21.33-q22	38	29	1.50531e-27	-0.443925
CACNA1D	3p21.1	40	29	2.13251e-37	0.514758
CAV1	7q31.2	38	29	9.41212e-28	2.71478
CBX8	17q25.3	38	29	2.28089e-37	0.483306
CELSR3	3p21.31	50	29	9.66865e-34	0.316752
CHRM2	7q33	47	29	2.48216e-38	2.2303
CLPTM1L	5p15.33	53	29	1.7325e-34	0.182449
COL25A1	4q25	44	29	4.81569e-33	-0.942065
CTNND2	5p15.2	51	29	9.1805e-39	-1.02581
EPB41L3	18p11.31	38	29	1.754e-20	0.463227
ESPNP	1p36.13	42	29	8.91641e-36	3.00378
ESYT2	7q36.3	49	29	1.94422e-35	0.178413
FASN	17q25.3	55	29	2.11892e-27	0.162398
FAT3	11q14.3	40	29	1.72858e-37	-0.507821
GPX6	6p22.1	71	29	2.27987e-41	-0.85923
GRHL2	8q22.3	37	29	9.21806e-43	-1.49288
GRIK2	6q16.3	45	29	1.93458e-31	2.37374
GRM6	5q35.3	34	29	1.0891e-40	-0.650638
HOXA4	7p15.2	32	29	2.6055e-40	1.28661
HSD17B8	6p21.32	40	29	1.75514e-35	-0.609473
IGFBP3	7p12.3	43	29	2.12767e-25	0.586872
IGFBP7	4q12	49	29	1.51778e-32	0.596441
ISL1	5q11.1	35	29	2.54128e-37	0.846867
ISM1	20p12.1	41	29	3.70505e-22	-0.101051
KAT6B	10q22.2	45	29	6.87881e-43	-1.01993
KCNN3	1q21.3	46	29	7.61986e-40	-0.288344
KIR3DL1	19q13.42	52	29	1.0335e-43	-0.611086
LDB2	4p15.32	41	29	8.90978e-44	-0.855666
LIPA	10q23.31	68	29	2.87795e-34	0.394565
LMCD1	3p25.3	59	29	9.90272e-41	1.05156
LMO3	12p12.3	39	29	9.39238e-32	0.273825
MAML2	11q21	70	29	1.38321e-35	-0.468197
MDGA1	6p21.2	46	29	3.46793e-34	1.86478
MITF	3p13	49	29	1.38926e-42	-1.06529
MRPL33	2p23.2	49	29	8.50911e-40	0.50506
NACC2	9q34.3	45	29	2.81318e-36	0.292708
NADSYN1	11q13.4	61	29	1.87739e-20	0.109056
NLGN1	3q26.31	52	29	1.26509e-30	-0.569653
NOP14	4p16.3	67	29	5.45217e-37	0.300441
NOS1AP	1q23.3	41	29	3.54829e-25	-0.458651
NRG2	5q31.2	44	29	2.6055e-40	0.564878
PAH	12q23.2	42	29	5.82608e-35	-1.0141
PDE1C	7p14.3	40	29	8.32126e-38	-0.499847
PDE7B	6q23.3	44	29	9.9317e-37	-0.305783
PHACTR2	6q24.2	60	29	2.60408e-32	-0.263503
PHC2	1p35.1	50	29	1.29084e-41	0.471986
PHF21B	22q13.31	39	29	1.96691e-21	-0.371181
PLA2G6	22q13.1	54	29	6.30969e-25	0.0725287
PPHLN1	12q12	48	29	2.00239e-33	-0.331536
PRICKLE1	12q12	47	29	8.56896e-37	-0.975784
RAB1B	11q13.2	66	29	3.52084e-28	0.0540657
RASGRF2	5q14.1	38	29	5.42786e-33	2.65665
RNF4	4p16.3	47	29	2.67849e-43	0.639462
ROBO1	3p12.3	56	29	1.23684e-38	-0.916062
RPL3	22q13.1	38	29	4.76209e-36	-0.735393
SGK1	6q23.2	51	29	5.11885e-41	0.30641
SLC19A1	21q22.3	45	29	2.04488e-39	0.545634
SREBF1	17p11.2	46	29	2.39656e-40	-0.986924
ST7	7q31.2	58	29	1.31154e-43	0.762336
TCF7L1	2p11.2	46	29	2.92638e-37	0.300526
TFAP2B	6p12.3	45	29	1.25144e-24	0.441043
TG	8q24.22	47	29	1.74661e-43	-0.990813
TXNRD1	12q23.3	54	29	4.22446e-37	1.22364
UGT1A4	2q37.1	37	29	4.82854e-35	-0.528828
VAX2	2p13.3	52	29	6.03996e-20	0.501522
WNT3	17q21.31-q21.32	41	29	1.08015e-41	0.577543
ZCCHC24	10q22.3	40	29	9.48859e-42	0.338689
ZFYVE21	14q32.33	41	29	5.39553e-43	0.544439
ZSCAN18	19q13.43	39	29	6.97107e-44	1.85589
ABCC1	16p13.11	47	28	7.99666e-33	0.527858
AGPAT4	6q26	54	28	4.10735e-37	-0.515504
ALOX5	10q11.21	42	28	5.36727e-42	0.576439
ALPK1	4q25	43	28	3.62501e-42	0.469382
AP5Z1	7p22.1	49	28	1.57103e-39	0.235327
ARHGAP6	Xp22.2	43	28	5.86514e-38	-0.945114
ARID3A	19p13.3	45	28	8.26637e-40	0.47645
ARID4B	1q42.3	37	28	1.07974e-33	1.07133
ARNT2	15q25.1	42	28	3.65061e-42	-0.927118
B4GALNT1	12q13.3	34	28	3.07271e-36	3.27882
CADPS	3p14.2	42	28	3.80196e-40	2.15405
CAND2	3p25.2	52	28	6.40657e-25	-0.109561
CASKIN2	17q25.1	43	28	7.36528e-44	0.338841
CCDC144NL	17p11.2	60	28	8.44767e-37	0.646171
CEP131	17q25.3	48	28	2.54206e-41	0.358571
CLCN5	Xp11.23	48	28	5.16782e-28	-0.560605
COL6A2	21q22.3	34	28	8.38537e-37	-0.576201
CRTC1	19p13.11	44	28	8.66807e-39	-0.534809
DMGDH	5q14.1	44	28	6.67357e-40	0.539729
DMTN	8p21.3	43	28	5.85989e-31	0.122659
EEF2	19p13.3	37	28	4.76209e-36	0.222601
EMX1	2p13.2	37	28	2.77409e-36	2.71834
EMX2	10q26.11	39	28	3.3102e-35	0.907104
EPDR1	7p14.1	50	28	1.65512e-33	-0.46247
ESYT1	12q13.2	36	28	9.17652e-28	-0.822855
EXOC2	6p25.3	77	28	9.84464e-41	0.177789
FADS1	11q12.2	44	28	2.03417e-34	-0.776406
FAM120B	6q27	59	28	1.47779e-36	0.165971
FAM19A2	12q14.1	49	28	1.55073e-34	-0.802497
FAM222B	17q11.2	35	28	6.49321e-24	0.0358685
FGFR1	8p11.23	36	28	6.35224e-43	0.607046
FHIT	3p14.2	61	28	1.90256e-38	0.354574
FOXF1	16q24.1	34	28	5.69831e-27	1.84346
FYTTD1	3q29	40	28	1.84668e-18	-0.675807
GATA5	20q13.33	39	28	1.04157e-22	0.1837
GCNT2	6p24.3-p24.2	41	28	1.45111e-40	-1.29255
GRK6	5q35.3	51	28	2.53178e-26	0.276739
HCFC1	Xq28	46	28	4.29883e-11	0.0121411
HSPD1	2q33.1	50	28	4.80751e-25	0.262988
IFFO1	12p13.31	40	28	1.27425e-41	0.638351
IL17RD	3p14.3	39	28	1.47119e-43	0.596792
ITGAE	17p13.2	42	28	1.36601e-33	0.224545
KCNIP2	10q24.32	45	28	1.04497e-34	0.294095
KIAA1522	1p35.1	38	28	5.07115e-34	0.306018
KIF5C	2q23.1-q23.2	52	28	3.01364e-33	2.93871
KRT86	12q13	46	28	2.22651e-39	0.430595
LINC01163	10q26.2	39	28	6.84925e-44	-0.873844
LOXHD1	18q21.1	35	28	1.28033e-39	-0.556007
LRRC27	10q26.3	57	28	1.38913e-29	-0.898199
2020-03-01	4q32.2-q32.3	45	28	1.41304e-38	0.882527
MDC1	6p21.33	69	28	1.87531e-17	-0.545189
MKX	10p12.1	44	28	8.81508e-22	0.771705
MRPL34	19p13.1	40	28	3.62574e-29	-0.575666
MTHFD1L	6q25.1	51	28	9.54012e-44	-1.60582
MYO7A	11q13.5	45	28	2.79083e-30	-0.79685
NCOA2	8q13.3	47	28	7.36109e-33	0.119637
NPAS3	14q13.1	56	28	9.03857e-36	0.296955
NR1H3	11p11.2	35	28	1.39304e-38	0.933698
NR4A2	2q22-q23	51	28	6.68379e-22	-0.430057
OARD1	6p21.1	45	28	3.88356e-30	-0.604013
OPRL1	20q13.33	32	28	6.53919e-30	-0.182636
P2RX5	17p13.2	43	28	7.07684e-42	0.315405
PCYT1A	3q29	36	28	1.12868e-32	0.185945
PDGFD	11q22.3	39	28	4.3451e-36	-0.822171
PGAP2	11p15.4	46	28	3.59428e-24	-0.513555
PHF1	6p21.32	45	28	2.06454e-38	0.321164
PIGG	4p16.3	56	28	1.27194e-31	0.06757
PLEKHG3	14q23.3	40	28	2.04437e-41	0.405647
PNPLA6	19p13.2	42	28	1.12696e-29	0.491645
PPM1H	12q14.1-q14.2	52	28	9.24887e-41	-0.957029
PPP1CA	11q13	54	28	2.18997e-33	-0.785328
PPP1R13L	19q13.32	43	28	3.67829e-36	0.890464
PRR26	10p15.3	36	28	3.65159e-36	0.383993
PRSS50	3p21.31	45	28	7.32675e-36	0.388459
PSD3	8p22	62	28	6.04712e-32	0.347991
RAP1GAP	1p36.12	48	28	2.33634e-37	-0.73404
RASGEF1B	4q21.21	44	28	9.66516e-40	-1.4246
RBMS1	2q24.2	62	28	2.0114e-43	0.503718
RBPMS	8p12	59	28	2.54498e-42	0.783683
RHPN1	8q24.3	38	28	5.23503e-43	-0.937731
ROBO2	3p12.3	56	28	1.70865e-34	-0.512233
RPP21	6p22.1	50	28	6.07659e-40	-0.840759
RUSC1	1q22	36	28	2.08821e-39	0.581141
SCART1	10q26.3	44	28	3.06539e-32	0.5631
SEC16A	9q34.3	45	28	4.34237e-37	0.226109
SERF2	15q15.3	51	28	1.55201e-36	-0.464016
SFTA3	14q13.3	32	28	2.31165e-40	1.97208
SLIT1	10q24.1	47	28	1.17936e-32	0.229461
SMOC1	14q24.1	39	28	2.34024e-36	-1.07813
SQSTM1	5q35.3	41	28	6.4295e-38	0.368588
SYNE2	14q23.2	50	28	1.77452e-39	0.507351
TFP1	3q22.1	40	28	4.44354e-40	0.408181
TLE3	15q23	41	28	4.66486e-36	-0.644367
TMEM108	3q22.1	40	28	2.57973e-38	-0.652492
TNFRSF8	1p36.22	41	28	3.86256e-39	-0.463488
TRAF3IP2	6q21	42	28	6.05371e-42	0.266855
TRBC2	7q34	41	28	3.37852e-36	-0.682002
TRPM1	15q13.3	40	28	9.88543e-38	0.442467
TTC7A	2p21	51	28	1.57533e-35	0.221792
UBE2J2	1p36.33	44	28	5.07318e-35	0.139669
WDR83	19p13.13	37	28	1.83801e-25	0.0944049
WIZ	19p13.12	41	28	4.8816e-35	0.0507338
WNT7A	3p25.1	34	28	6.92884e-42	-0.990067
AGPAT3	21q22.3	42	27	5.294e-42	0.227378
AKT1	14q32.33	43	27	3.53584e-41	0.193398
ARHGAP36	Xq26.1	34	27	9.46899e-37	0.453326
ARL10	5q35.2	35	27	3.16092e-40	0.427163
BAALC	8q22.3	50	27	2.41926e-33	0.715616
BACH2	6q15	51	27	3.25031e-41	-0.617588
BCL9L	11q23.3	34	27	5.55146e-35	-0.83323
CACHD1	1p31.3	39	27	1.12603e-38	-0.811372
CAPN15	16p13.3	54	27	8.60056e-38	0.194446
CCDC88B	11q13.1	40	27	6.50475e-33	0.260414
CCND3	6p21.1	43	27	3.79143e-42	0.409792
CDKAL1	6p22.3	57	27	7.0348e-34	-0.400741
CHID1	11p15.5	53	27	2.52649e-31	0.190052
CLIP2	7q11.23	41	27	8.14054e-26	0.271578
CNTN4	3p26.3-p26.2	51	27	3.0297e-30	0.7234
COL13A1	10q22.1	50	27	7.17266e-36	0.476842
CRLF1	19p12	51	27	3.3102e-35	0.344209
CYP26C1	10q23.33	35	27	1.33512e-38	0.582418
DALRD3	3p21.31	35	27	7.28439e-44	-1.37104
DAZAP1	19p13.3	40	27	1.49778e-32	0.173944
DCC	18q21.2	38	27	1.86996e-31	2.96029
DDC	7p12.2-p12.1	41	27	1.29833e-39	-0.727544
DLEU2	13q14.2	53	27	2.05543e-40	-1.16509
DPP10	2q14.1	51	27	2.55158e-32	1.23039
EHD1	11q13.1	36	27	4.47979e-27	0.407624
EPHA10	1p34.3	42	27	7.70223e-42	0.567756
EPHB2	1p36.12	47	27	1.54413e-39	0.638113
EPS8	12p12.3	52	27	6.96287e-43	0.515243
FAM155A	13q33.3	55	27	1.75028e-40	-1.11738
FAM163A	1q25.2	33	27	1.80457e-38	0.444041
FBXL19	16p11.2	43	27	4.33775e-43	0.471675
FEZF2	3p14.2	31	27	1.30012e-36	2.35907
FILIP1	6q14.1	36	27	2.86904e-40	-0.6667
FRMD1	6q27	42	27	3.98832e-33	-0.0830554
GOPC	6q22.1	48	27	1.48932e-37	-0.855574
HMGA2	12q14.3	41	27	1.74472e-39	-0.981232
HNRNPF	10q11.21	48	27	2.05915e-36	0.129928
HNRNPUL1	19q13.2	41	27	6.79955e-34	-0.548668
HOXB13	17q21.32	38	27	2.78346e-31	1.91644
HSPE1	2q33.1	50	27	4.80751e-25	0.262988
IDUA	4p16.3	48	27	1.32072e-37	-0.543768
ILF3	19p13.2	39	27	1.27346e-34	-0.911691
IRX4	5p15.33	43	27	1.85437e-28	0.743694
ISL2	15q24.3	34	27	5.0587e-40	2.82577
ITGA7	12q13.2	40	27	6.169e-41	0.301736
KANK2	19p13.2	45	27	3.88776e-42	0.304103
KIAA0513	16q24.1	46	27	7.48644e-38	0.201652
KIAA0556	16p12.1	43	27	3.25211e-41	0.405887
KIF13B	8p12	42	27	2.21901e-41	0.395555
KIF15	3p21.31	39	27	1.24396e-35	-1.35801
KIFC3	16q21	41	27	6.92785e-39	0.258308
LBX2	2p13.1	34	27	1.1956e-29	0.773392
LINC00299	2p25.1	44	27	3.88711e-39	-0.333888
LMO7	13q22.2	44	27	1.31193e-40	-1.15601
LRIG1	3p14.1	47	27	1.19314e-39	-0.915847
LRRC7	1p31.1	39	27	2.26991e-19	1.57407
LTBP3	11q13.1	40	27	6.00588e-43	0.383513
MAP3K14	17q21.31	52	27	5.16617e-38	-0.892755
MMP17	12q24.33	58	27	2.47623e-18	0.124373
MMP26	11p15.4	40	27	4.2628e-42	-0.833198
MPPED1	22q13.2	37	27	3.29878e-41	-0.738514
MYO7B	2q14.3	36	27	2.04195e-38	-0.779242
NEUROG1	5q31.1	31	27	3.9471e-29	1.92797
NID1	1q42.3	40	27	1.10634e-33	-0.399407
NKD2	5p15.33	43	27	1.97658e-28	-0.358879
OPA3	19q13.32	49	27	2.30611e-41	-1.33163
PARD3B	2q33.3	63	27	1.30753e-38	0.373824
PCCA	13q32.3	72	27	1.03296e-30	0.208139
PIN4	Xq13.1	41	27	2.53326e-16	-0.694331
PLXND1	3q22.1	42	27	5.76058e-38	-0.868972
POR	7q11.23	40	27	9.96226e-36	0.318262
PPFIA3	19q13.33	44	27	2.93768e-39	0.565533
PRKCB	16p12.2-p12.1	38	27	1.70431e-43	-1.34251
PRKCG	19q13.42	38	27	1.46419e-38	-0.824995
PRKD2	19q13.2	44	27	3.1042e-43	0.227305
RAB40B	17q25.3	49	27	1.00537e-32	0.404987
RBM14	11q13.2	41	27	1.10412e-30	0.299103
RBPJ	4p15.2	51	27	2.75361e-34	-0.333489
RFTN1	3p24.3	46	27	2.89614e-41	-1.0689
RGS7	1q43	38	27	4.16876e-42	-0.762551
RIN3	14q32.13	48	27	9.46296e-40	-0.516439
RNF216	7p22.1	38	27	4.1535e-40	0.547128
RYR2	1q43	41	27	2.57682e-42	-1.16653
SASH1	6q24.3-q25.1	43	27	5.32014e-38	0.438024
SEMA4C	2q11.2	31	27	5.49467e-32	0.226191
SIGIRR	11p15.5	31	27	5.21377e-43	-1.04698
SLC17A7	19q13.33	34	27	5.47125e-16	0.295365
SLC6A1	3p25.3	39	27	2.12376e-40	-0.507333
SLC7A7	14q11.2	38	27	1.00076e-29	1.56883
SMG6	17p13.3	47	27	2.25702e-34	-0.59307
SMPD3	16q22.1	43	27	1.30507e-34	-0.793815
SPON1	11p15.2	40	27	2.92714e-34	1.072
SSPN	12p11.2	44	27	7.85788e-39	0.462131
ST3GAL4	11q24.2	41	27	1.06071e-40	0.354318
ST6GAL2	2q12.3	35	27	6.73911e-39	-0.788737
SYBU	8q23.2	40	27	8.30392e-39	-1.01696
TAL1	1p33	34	27	8.23283e-42	2.66539
TBC1D22A	22q13.31	59	27	3.61311e-36	0.22014
TBCA	5q14.1	44	27	8.36081e-34	0.862548
TBL3	16p13.3	42	27	3.60729e-21	0.195251
TBXAS1	7q34	47	27	1.94419e-42	-1.27479
TMC8	17q25.3	33	27	4.93106e-37	0.566776
TMEM53	1p34.1	36	27	2.39518e-33	0.258721
TOX	8q12.1	37	27	2.22473e-37	-0.832875
TRIP10	19p13.3	45	27	7.06526e-28	1.64231
TRPC3	4q27	33	27	9.54128e-22	-0.419939
TUBA1C	12q13.12	50	27	5.06114e-43	-1.60422
WDFY4	10q11.23	43	27	2.04584e-37	-0.37314
WDR20	14q32.31	47	27	9.85045e-24	0.473113
WWC2	4q35.1	52	27	1.3996e-27	0.47258
WWTR1	3q25.1	50	27	4.01674e-40	0.972334
ZC3H12D	6q25.1	34	27	2.51381e-41	-1.04418
AACS	12q24.31	56	26	6.14162e-37	-0.795682
ABCF1	6p21.33	56	26	1.26257e-24	0.0695013
ABL1	9q34.12	39	26	7.09501e-44	0.384457
ADCYAP1	18p11.32	31	26	8.35653e-40	1.10045
ALDH1L1	3q21.3	38	26	4.77989e-40	0.617641
AMMECR1	Xq23	32	26	3.44889e-36	-0.89201
ANKFY1	17p13.2	43	26	9.65088e-41	0.80591
ANO10	3p22.1-p21.33	57	26	5.64332e-34	0.220236
AP2B1	17q12	41	26	5.08983e-40	0.265024
ATP2A3	17p13.2	44	26	3.4065e-41	0.636546
ATP2B4	1q32.1	42	26	1.21518e-42	0.596901
B4GALNT4	11p15.5	45	26	1.82006e-41	0.308091
BIK	22q13.2	36	26	1.11733e-27	-0.687039
BOLA1	1q21.2	32	26	7.34059e-25	-0.961456
BSN	3p21.31	41	26	8.16616e-30	-0.523414
C19orf25	19p13.3	42	26	5.26606e-34	-0.817433
C1orf94	1p35.1	34	26	1.8535e-41	2.76226
CACNA2D2	3p21.31	44	26	2.50007e-29	0.217765
CAMKK2	12q24.31	42	26	3.49125e-43	0.382237
CAPN2	1q41	42	26	5.18818e-41	0.44773
CCDC33	15q24.1	37	26	4.81635e-42	0.74088
CD8A	2p11.2	41	26	1.30507e-34	0.720508
CDK5	7q36.1	41	26	2.8607e-31	-0.79569
CEP104	1p36.32	45	26	1.93903e-28	0.554823
COL22A1	8q24.23-q24.3	37	26	1.00963e-37	-0.568319
CYP1B1	2p22.2	59	26	3.99336e-39	0.456563
DAGLB	7p22.1	52	26	5.93804e-29	0.345043
DDHD2	8p11.23	40	26	3.19608e-22	0.456395
DENND2A	7q34	40	26	7.56836e-32	0.176796
DLGAP3	1p34.3	33	26	7.11338e-31	1.15395
DNM2	19p13.2	36	26	8.25273e-36	0.334368
DPYSL3	5q32	40	26	4.91415e-40	-0.508268
DSCAM	21q22.2	43	26	9.8947e-36	-0.893492
DTX1	12q24.13	36	26	2.69624e-40	0.190926
DUOX1	15q21.1	37	26	9.24532e-39	0.197051
DUSP1	5q35.1	36	26	1.96271e-37	-1.3151
EN1	2q14.2	41	26	4.30261e-30	2.67745
EPAS1	2p21	40	26	4.3451e-36	0.369884
EPHA1	7q34-q35	47	26	1.16437e-42	0.471427
EVA1A	2p12	37	26	4.01674e-40	-0.894963
FAM171A1	10p13	34	26	4.22542e-43	-0.831629
FAM222A	12q24.11	40	26	1.3157e-43	-1.20927
FBXO16	8p21.1	51	26	4.67975e-34	0.138651
FEZF1	7q31.32	39	26	4.04888e-39	2.05573
FGF3	11q13.3	29	26	1.64411e-30	1.7803
FRMD5	15q15.3	41	26	2.36572e-32	0.645742
FSCN1	7p22.1	39	26	9.62174e-36	0.461615
GABRD	1p36.33	36	26	1.71208e-39	0.304179
GABRG3	15q12	52	26	3.37531e-29	2.6927
GALR1	18q23	31	26	5.61306e-40	2.37673
GAS2	11p14.3	42	26	1.32226e-22	1.04089
GFOD1	6p24.1-p23	47	26	2.22401e-38	0.891283
GGT1	22q11.23	39	26	4.23087e-35	0.297926
GRB2	17q25.1	36	26	1.00356e-35	-0.785126
HCG18	6p22.1	67	26	2.92075e-19	-0.610603
HDAC9	7p21.1	50	26	2.86478e-37	-0.432017
HIP1	7q11.23	44	26	3.67038e-39	-1.07701
HOXB4	17q21.32	34	26	4.40162e-18	-0.441336
HOXC9	12q13.13	45	26	4.35011e-35	-0.902861
ITPRIP	10q25.1	43	26	1.32786e-36	1.0487
KCNQ5	6q13	38	26	1.37169e-41	0.428427
KCTD5	16p13.3	39	26	5.28591e-35	0.360297
KLC4	6p21.1	35	26	2.45845e-28	0.289955
KLF13	15q13.3	45	26	1.07481e-39	-0.767663
L1CAM	Xq28	39	26	4.79388e-31	-0.410584
LAMB1	7q31.1	33	26	3.70468e-42	0.796907
LDLRAD3	11p13	45	26	1.6564e-41	-0.871122
LINC01250	2p25.3	47	26	6.54473e-38	-0.452146
LINC01391	3q22.3	35	26	4.59369e-28	-0.487048
LTBP2	14q24.3	38	26	2.38538e-41	1.06186
MAFK	7p22.3	41	26	2.3904e-27	-2.0105
MAN1C1	1p36.11	52	26	6.00923e-38	0.281714
MAP4K4	2q11.2	48	26	3.40142e-35	0.605824
MGAT4B	5q35.3	37	26	1.11754e-33	0.0441234
MMRN2	10q23.2	46	26	2.37167e-40	0.530556
MRGPRF	11q13.3	32	26	1.60422e-39	0.292526
NALCN	13q32.3-q33.1	42	26	9.90272e-41	-0.883759
NDE1	16p13.11	36	26	1.59046e-41	0.172658
NDUFC1	4q31.1	45	26	5.41707e-37	2.61865
NFE2L2	2q31.2	47	26	3.60579e-33	0.418438
NME1	17q21.33	39	26	2.9599e-31	-0.709217
NME2	17q21.33	39	26	2.9599e-31	-0.709217
NPR3	5p13.3	44	26	1.26958e-41	-0.980601
NRL	14q11.2-q12	41	26	1.43217e-36	0.188534
PACSIN2	22q13.2	36	26	1.14726e-32	-0.600028
PALM	19p13.3	47	26	3.2767e-40	0.558247
PAX1	20p11.22	32	26	2.30085e-27	0.313166
PDE9A	21q22.3	33	26	4.88206e-40	-0.68983
PENK	8q12.1	34	26	9.8867e-42	1.11263
PIK3R5	17p13.1	36	26	4.67342e-30	-0.45073
PKD1	16p13.3	45	26	1.8535e-41	1.02423
PNKD	2q35	50	26	3.05123e-38	0.409041
POM121L2	6p22.1	38	26	1.06661e-34	2.51662
PPP5D1	19q13.32	47	26	1.02924e-31	-0.623602
PROM1	4p15.32	36	26	2.77453e-39	0.550952
PTPRM	18p11.23	31	26	7.8155e-41	-0.674451
RHBDF1	16p13.3	34	26	5.65232e-42	0.360745
RHOF	12q24.31	46	26	8.20772e-18	-0.375183
RNF111	15q22.1-q22.2	45	26	7.94178e-42	0.510816
RPL22	1p36.31	44	26	1.30706e-39	0.880185
SEMA3B	3p21.31	40	26	2.20114e-27	0.47424
SEMA4B	15q25	43	26	7.67209e-40	-1.33587
SEMA5A	5p15.31	52	26	1.55201e-36	0.444517
SFRP1	8p11.21	38	26	3.44278e-37	-0.833196
SLC1A6	19p13.12	43	26	9.1805e-39	0.639838
SLC27A6	5q23.3	45	26	2.13431e-39	1.44058
SLC30A10	1q41	33	26	1.4982e-30	1.15773
SLC3A2	11q12.3	45	26	3.32354e-41	0.556896
SLC7A1	13q12.3	38	26	6.57282e-33	0.172758
SORCS3	10q25.1	38	26	3.67829e-36	-0.826586
SPECC1L	22q11.23	35	26	4.62566e-42	0.68202
SRRM4	12q24.23	37	26	6.38957e-34	1.74953
STC2	5q35.2	34	26	7.30333e-35	-0.762019
STK39	2q24.3	46	26	1.25613e-37	-0.958119
SYNM	15q26.3	37	26	3.73275e-31	-0.661995
TAF1D	11q21	56	26	8.31829e-32	0.162099
THADA	2p21	48	26	5.55669e-42	0.453768
TMEM63C	14q24.3	50	26	1.69916e-37	-0.693469
TMEM91	19q13.2	51	26	9.20423e-24	0.0993242
TNIK	3q26.2-q26.31	47	26	7.97376e-28	0.209746
TPCN2	11q13.3	51	26	1.63351e-40	0.226496
TSC22D3	Xq22.3	33	26	5.2605e-30	-0.395945
TSPAN32	11p15.5	43	26	5.61448e-41	1.17597
TSSC4	11p15.5	45	26	1.7139e-40	0.269212
UBE2O	17q25.1	36	26	7.36528e-44	0.297871
UGT1A3	2q37.1	32	26	4.82854e-35	-0.528828
USP3	15q22.3	42	26	3.96213e-40	0.612673
ZBTB7A	19p13.3	47	26	7.50475e-41	0.605654
ZBTB7C	18q21.1	43	26	6.54358e-41	-0.840197
ZDHHC7	16q24.1	37	26	3.79707e-34	0.191247
ZNF385A	12q13.13	32	26	1.68154e-39	-1.34673
ZNF827	4q31.21-q31.22	47	26	1.78659e-42	1.08254
ZSCAN5A	19q13.43	42	26	6.25733e-28	-0.714731
ANKLE2	12q24.33	48	25	2.3853e-34	0.134917
APC	5q22.2	40	25	4.43453e-33	0.744328
APOLD1	12p13.1	46	25	1.2217e-35	0.452822
ARL15	5q11.2	47	25	2.48399e-29	-0.789769
ASB2	14q32.12	35	25	1.1978e-40	-1.62975
BLOC1S5	6p24.3	53	25	1.54521e-40	-0.471435
BTBD9	6p21.2	44	25	6.84925e-44	-1.41927
C1QTNF9B	13q12.12	41	25	5.48069e-42	-0.597005
CACNB2	10p12	53	25	4.75496e-24	-1.06911
CAMKMT	2p21	39	25	5.9032e-25	0.128534
CBX5	12q13.13	33	25	1.88602e-16	-0.42265
CD247	1q24.2	40	25	8.08238e-43	-1.372
CDH18	5p14.3	43	25	4.85725e-31	0.470268
CDH8	16q21	30	25	1.13381e-40	-0.665338
CDKN1C	11p15.4	43	25	3.36326e-43	0.388932
CEMIP	15q25.1	41	25	3.80196e-40	-0.79945
COG8	16q22.1	36	25	3.44928e-35	0.107412
COL12A1	6q13-q14.1	45	25	2.27495e-33	1.33365
CORO2B	15q23	41	25	9.10896e-42	-0.600491
CPZ	4p16.1	37	25	1.18889e-22	-0.348638
CRHR1	17q21.31	38	25	2.48399e-29	-0.37736
CUL4A	13q34	41	25	4.69862e-31	0.131839
CYFIP2	5q33.3	43	25	3.52803e-40	-1.09416
CYP26B1	2p13.2	38	25	7.26291e-40	-0.510181
CYP2E1	10q26.3	35	25	4.75496e-24	-0.63174
DDAH1	1p22.3	51	25	2.61274e-42	0.650282
DKK3	11p15.3	33	25	3.55183e-39	0.445499
DLX2	2q31.1	39	25	1.64953e-30	-0.882431
DUSP22	6p25.3	36	25	1.18924e-31	-0.290313
DUSP4	8p12	36	25	6.39796e-28	-0.539297
EGFLAM	5p13.2-p13.1	44	25	4.93517e-42	2.35876
EIF3B	7p22.3	40	25	7.09249e-41	0.366186
EPB42	15q15.2	57	25	1.32208e-41	-1.1725
EPHA2	1p36.13	35	25	3.77188e-42	0.780288
ERI2	16p12.3	40	25	1.14057e-40	0.452668
EVC2	4p16.2	31	25	9.45199e-35	0.596196
EXOC4	7q33	63	25	1.35428e-38	-0.695658
FFAR4	10q23.33	36	25	2.22237e-26	2.94443
FILIP1L	3q12.1	50	25	3.33213e-37	0.888659
GABRB1	4p12	41	25	7.06857e-44	0.999354
GAD1	2q31.1	46	25	4.72599e-37	1.54145
GCSAML	1q44	40	25	2.37167e-40	-1.11214
GDF7	2p24.1	28	25	6.62559e-40	0.874212
GIPR	19q13.32	33	25	6.53727e-40	0.180136
GPR39	2q21.2	42	25	1.73123e-31	-0.800721
GPRC5C	17q25.1	38	25	1.06455e-43	-1.43168
GPSM1	9q34.3	34	25	7.97144e-39	0.597236
GPT	8q24.3	29	25	1.27313e-25	0.162067
GPX5	6p22.1	37	25	4.94138e-39	-0.827164
GRAMD1B	11q24.1	35	25	2.13251e-37	-0.551901
GRID2	4q22.1-q22.2	47	25	7.9877e-32	0.887602
GRIK3	1p34.3	37	25	6.29748e-32	0.40005
H3F3B	17q25.1	34	25	3.10339e-36	-1.23247
HCG27	6p21.33	60	25	2.79233e-27	-0.489577
HCG4P8	6p22.1	37	25	6.54473e-38	0.684174
HERC3	4q22.1	64	25	9.35773e-36	0.560305
HOXA6	7p15.2	30	25	3.59343e-33	0.668694
HOXD11	2q31.1	31	25	2.62963e-35	2.15372
HSF1	8q24.3	30	25	5.1956e-35	0.404202
HYAL2	3p21.31	27	25	3.75954e-43	0.643053
IFT43	14q24.3	39	25	6.6863e-37	0.324103
ITIH5	10p14	49	25	5.45313e-41	1.49687
KCNG2	18q23	36	25	2.79551e-28	0.247409
LAMA2	6q22.33	42	25	3.84569e-31	-0.278604
LEF1	4q25	41	25	4.56399e-39	-0.946851
LINC00682	4p13	34	25	2.16535e-36	2.90716
LINC01158	2q12.1	31	25	6.7785e-41	2.51392
LRRC75A	17p11.2	43	25	7.51521e-33	0.878955
LRTOMT	11q13.4	38	25	1.24894e-33	0.320641
MAP3K6	1p36.11	35	25	2.9753e-26	0.183254
MATN4	20q13.12	34	25	2.11892e-37	-0.824138
MEF2D	1q22	31	25	6.05975e-39	0.213093
MGAT1	5q35.3	42	25	1.76107e-33	0.678324
MKLN1	7q32.3	44	25	3.33998e-31	-0.221309
MYRF	11q12.2	33	25	7.37381e-20	-0.107417
MZF1	19q13.43	49	25	1.08601e-21	-0.558045
NBPF13P	1q21.1	44	25	5.3365e-41	1.46972
NCLN	19p13.3	50	25	2.40279e-38	0.145598
NEURL1B	5q35.1	40	25	2.51712e-42	-1.29446
NEUROD2	17q12	31	25	8.00465e-29	1.29321
NGFR	17q21.33	31	25	3.66065e-41	0.458073
NOL4L	20q11.21	38	25	2.9836e-27	-1.11758
NUBP2	16p13.3	30	25	1.4845e-25	-0.446955
OTP	5q14.1	33	25	1.4172e-42	1.1393
PCBP1	2p13.3	41	25	4.45447e-38	-0.660357
PCDH8	13q14.3	27	25	2.31499e-42	1.06812
PCDHGC4	5q31.3	29	25	3.37852e-36	1.38515
PDIA5	3q21.1	42	25	1.72264e-38	0.188887
PEG3	19q13.4	50	25	5.23295e-40	-0.665846
POLE	12q24.33	54	25	6.21823e-28	0.0108354
PPFIA4	1q32.1	36	25	9.86653e-37	-0.513762
PRH1	12p13.2	62	25	1.66565e-30	-0.549796
PRR4	12p13	60	25	1.66565e-30	-0.549796
PRRX1	1q24.2	35	25	4.06871e-43	2.57361
PTCH1	9q22.32	34	25	2.88673e-28	1.93382
PTH1R	3p21.31	38	25	5.33517e-33	-0.162168
RAD52	12p13.33	40	25	9.72776e-37	0.855782
RBM47	4p14	44	25	1.43359e-43	-1.5579
RGL1	1q25.3	49	25	2.75457e-40	-1.00528
RNH1	11p15.5	42	25	4.16008e-32	0.331612
RTEL1	20q13.33	39	25	1.08594e-30	0.370061
RTN4RL1	17p13.3	45	25	1.45296e-35	-0.743154
SAMD12	8q24.11-q24.12	52	25	1.84123e-37	0.347049
SECTM1	17q25	32	25	1.67708e-35	-0.87551
SH2B2	7q22.1	34	25	1.172e-38	0.311178
SH3BP2	4p16.3	43	25	1.58855e-37	0.106828
SHROOM2	Xp22.2	34	25	2.63405e-19	-0.206932
SIN3A	15q24.2	39	25	9.64887e-22	-0.705781
SLC12A9	7q22.1	44	25	4.31369e-33	1.01485
SLC1A2	11p13	33	25	1.33704e-41	-0.858018
SLC27A1	19p13.11	35	25	3.35631e-37	0.688025
SLC35E2B	1p36.33	39	25	4.19297e-40	0.208638
SLC4A11	20p13	42	25	1.77321e-38	0.38172
SLCO5A1	8q13.3	35	25	1.34506e-35	-0.557813
SNAP47	1q42.13	41	25	5.08006e-39	-0.825116
SNTG1	8q11.21	43	25	3.86154e-35	0.941646
SPINT2	19q13.2	37	25	2.93184e-40	0.510561
SPIRE2	16q24	67	25	1.854e-39	-0.98256
TBC1D8	2q11.2	47	25	2.36325e-40	-0.712725
TECTA	11q23.3	33	25	1.08861e-36	-0.429393
TESC	12q24.22	52	25	2.31287e-24	-0.175825
TGIF1	18p11.31	46	25	1.49646e-23	0.37687
TH	11p15.5	26	25	3.34488e-35	0.72411
TLL2	10q24.1	40	25	3.53291e-37	-0.599641
TNFRSF19	13q12.12	39	25	1.17235e-29	0.342322
TOX2	20q13.12	34	25	4.1355e-37	1.14994
TULP4	6q25.3	59	25	3.64004e-35	-0.495167
UBTF	17q21.31	44	25	5.21886e-43	0.43131
ULK1	12q24.33	41	25	3.38494e-39	0.167456
UMAD1	7p21.3	49	25	3.35482e-36	-1.03794
USP6	17p13.2	28	25	3.26801e-39	0.386095
VMP1	17q23.1	33	25	1.48245e-43	-1.46112
VTI1A	10q25.2	48	25	4.37472e-37	-0.942425
VWA5B2	3q27.1	35	25	2.35581e-19	-0.332312
WNT2B	1p13.2	38	25	5.57415e-41	0.386476
ZACN	17q25.1	38	25	8.20115e-39	1.4426
ZEB1	10p11.22	49	25	5.19626e-42	-1.33086
ZNF783	7q36.1	44	25	3.96814e-36	0.335037
AGER	6p21.32	27	24	9.17111e-42	0.235591
ANO9	11p15.5	35	24	8.68881e-37	-0.856419
ANXA4	2p13.3	45	24	2.24935e-34	-0.827775
APLF	2p13.3	38	24	7.20921e-40	-0.380605
ARSG	17q24.2	47	24	7.09501e-44	-1.49371
ATG9A	2q35	40	24	1.28408e-16	1.37779
AXIN2	17q24.1	38	24	4.95431e-38	0.158025
B9D1	17p11.2	51	24	1.72858e-37	0.174075
BAIAP3	16p13.3	35	24	6.85903e-31	0.31019
BEGAIN	14q32.2	43	24	3.01364e-33	2.709
BHLHE40	3p26.1	34	24	1.21499e-33	-0.975174
BMPER	7p14.3	41	24	5.91657e-41	-0.426133
BRD4	19p13.12	32	24	7.86088e-41	0.360255
C12orf60	12p12.3	41	24	1.59983e-39	0.192077
C2orf42	2p13.3	35	24	1.84668e-18	0.0725191
C6orf48	6p21.33	59	24	5.92997e-37	-1.12303
CCNY	10p11.21	54	24	1.45251e-34	0.281221
CDK14	7q21.13	59	24	2.65296e-40	0.74626
CDKN2C	1p32.3	37	24	5.53132e-11	-0.300275
CENPBD1P1	19q13.43	36	24	8.78345e-32	0.797364
CENPT	16q22.1	40	24	1.81567e-35	0.201386
CERKL	2q31.3	35	24	8.54859e-42	3.08951
CNGA3	2q11.2	34	24	1.39304e-38	1.96323
CNKSR3	6q25.2	48	24	6.36183e-36	0.734393
COL6A1	21q22.3	33	24	1.31978e-32	-0.461813
COL9A2	1p34.2	31	24	1.44127e-40	-0.895305
CRIM1	2p22.2	56	24	1.66331e-38	0.727166
CRYL1	13q12.11	42	24	4.7483e-38	-0.304695
CSPG4	15q24.2	29	24	2.91669e-34	-0.50655
CTDSP2	12q14.1	31	24	3.02244e-43	0.284177
DHX8	17q21.31	31	24	1.79779e-27	-0.187957
DIDO1	20q13.33	47	24	1.41752e-31	0.192668
DLX1	2q31.1	36	24	9.65098e-39	-0.817875
DOCK6	19p13.2	36	24	4.39774e-35	0.3921
DOCK9	13q32.3	39	24	2.34169e-29	-0.45542
ENTPD4	8p21.3	43	24	4.56936e-35	-0.611726
EPHA8	1p36.12	37	24	2.80972e-27	0.150247
ERI3	1p34.1	46	24	1.82283e-37	0.276202
EVI5L	19p13.2	41	24	1.10937e-32	0.235251
FAM53C	5q31.2	35	24	1.41111e-30	0.0886796
FAM83C	20q11.22	28	24	7.96275e-32	-0.544007
FBN1	15q21.1	35	24	8.56814e-38	0.603989
FOXD2	1p33	34	24	6.77747e-38	0.388906
GNG4	1q42.3	35	24	5.45351e-39	2.52376
GPR137	11q13.1	44	24	3.15204e-30	0.131796
GRID2IP	7p22.1	44	24	1.22047e-37	0.789942
GRM8	7q31.33	46	24	1.84123e-37	-0.732443
HAGLR	2q31.1	38	24	2.69389e-22	2.89364
HBE1	11p15.4	42	24	3.85063e-34	-0.46893
HCG21	6p21	37	24	1.41656e-29	-0.408274
HCN4	15q24.1	33	24	2.91907e-35	3.17395
HDGF	1q23.1	40	24	2.25657e-22	-0.315483
HHIPL1	14q32	39	24	1.52616e-24	0.476969
HIST1H2BN	6p22.1	38	24	4.0811e-36	0.400809
HOTAIR	12q13.13	38	24	2.5882e-28	0.443144
HTR2C	Xq23	30	24	1.63335e-39	1.78908
IGSF11	3q13.32	41	24	4.51407e-31	-1.01079
IL1RAPL2	Xq22.3	30	24	2.99879e-37	-0.743779
INHBA	7p14.1	32	24	3.33365e-28	2.42467
IRS1	2q36.3	37	24	2.1183e-36	-0.786693
IST1	16q22.2	39	24	2.87712e-21	-0.456673
ITPR3	6p21.31	51	24	5.41996e-32	0.216105
JDP2	14q24.3	31	24	1.31193e-40	0.319521
JUP	17q21.2	33	24	4.6269e-37	-0.636131
KCNC1	11p15.1	33	24	6.09857e-37	0.407474
KIAA1549	7q34	48	24	2.00363e-37	-0.755507
KIAA1614	1q25.3	33	24	2.26828e-42	0.642058
KIF21B	1q32.1	37	24	6.54473e-38	0.996687
KIF2A	5q12.1	45	24	1.46776e-27	0.255641
KLHL25	15q25.3	38	24	1.10517e-43	0.727722
LASP1	17q12	34	24	1.38473e-33	-0.856226
LIMCH1	4p13	51	24	4.34337e-33	0.981939
LINC00298	2p25.1	42	24	6.84925e-44	-1.82709
LONP1	19p13.2	42	24	6.49492e-32	0.184856
LRRC61	7q36.1	32	24	6.80388e-43	0.529682
LRRN1	3p26.2	31	24	2.06219e-21	0.295795
LYPD5	19q13.31	38	24	5.60847e-39	0.626784
MAP3K11	11q13.1	33	24	8.98098e-39	0.484338
MARK2	11q13.1	33	24	6.85139e-41	0.341378
MEF2C	5q14.3	40	24	2.93547e-36	1.26281
MINOS1	1p36.13	43	24	1.44127e-40	0.438293
MOG	6p22.1	60	24	1.67114e-35	-0.522801
MUC5AC	11p15.5	39	24	3.93421e-25	-0.441111
MUS81	11q13	35	24	1.448e-42	0.263821
MYH14	19q13.33	47	24	4.83112e-30	0.848945
MYO16	13q33.3	49	24	2.60291e-30	-0.385874
NABP2	12q13.3	38	24	3.24703e-29	0.137945
NCL	2q37.1	33	24	4.52511e-25	-0.512744
NDUFS6	5p15.33	47	24	9.39002e-33	0.17203
NELL1	11p15.1	34	24	6.78766e-42	-1.07443
NFATC2	20q13.2	37	24	2.75576e-39	-1.08504
NOTCH3	19p13.12	44	24	4.72959e-35	0.109745
NRP2	2q33.3	45	24	1.60581e-38	0.558253
NUP98	11p15.4	40	24	4.18675e-15	0.181737
OSBPL3	7p15.3	41	24	7.51699e-32	-1.05909
OSR1	2p24.1	26	24	5.73927e-40	-0.799493
OTUD7A	15q13.3	31	24	1.55911e-30	-0.432127
PAGE5	Xp11.21	42	24	6.80014e-20	-0.397131
PALM2	9q31.3	30	24	1.01563e-39	-0.351998
PAOX	10q26.3	50	24	8.36416e-15	-0.296137
PARVA	11p15.3	36	24	1.29218e-41	0.410217
PECR	2q35	38	24	1.31492e-42	-1.30228
PITX1	5q31.1	33	24	5.80577e-39	0.932937
PLEKHA7	11p15	47	24	1.59473e-38	-0.802294
POFUT2	21q22.3	42	24	7.35587e-43	0.222781
POLR2A	17p13.1	35	24	4.59031e-33	0.145427
POLR2F	22q13.1	34	24	5.0587e-40	0.44075
PON3	7q21.3	28	24	3.14726e-17	2.86154
PPAN	19p13.2	36	24	1.5487e-30	0.201011
PPIE	1p34.2	39	24	2.71021e-26	-0.559428
PRCC	1q23.1	41	24	2.73312e-24	0.040189
PRPF40B	12q13.12	45	24	7.09501e-44	0.740333
PRPSAP1	17q25.1	37	24	5.42144e-30	0.150111
PRR5L	11p13-p12	43	24	8.79912e-41	0.361507
PTCD1	7q22.1	46	24	1.08968e-39	0.0974054
RASAL2	1q25.2	35	24	4.66402e-35	-1.18665
RASSF4	10q11.21	41	24	1.83611e-40	0.335601
RBM19	12q24.13-q24.21	43	24	4.26617e-40	0.638171
RBPJL	20q13.12	30	24	2.11892e-37	-0.824138
RFX1	19p13.12	31	24	1.27743e-43	0.753262
RGS20	8q11.23	37	24	2.31165e-40	1.40846
RGS6	14q24.2	46	24	1.26141e-41	1.04995
RNPEPL1	2q37.3	29	24	6.05095e-36	-0.649911
RPH3A	12q24.13	36	24	4.65909e-37	-0.894949
RUVBL1	3q21.3	44	24	3.26517e-35	0.914264
SALL3	18q23	29	24	7.43174e-39	1.24138
SAPCD1	6p21.33	33	24	7.75954e-44	0.665522
SARM1	17q11.2	42	24	4.47807e-21	2.76316
SCARA5	8p21.1	40	24	4.79616e-37	-0.497117
SCN4A	17q23.3	27	24	4.71999e-42	-0.606989
SEMA6A	5q23.1	45	24	1.75636e-34	-0.508517
SHF	15q21.1	36	24	4.62566e-42	0.710843
SHISA9	16p13.12	40	24	9.17114e-33	1.82616
SHOX2	3q25.32	36	24	1.41695e-36	-1.06041
SLC38A4	12q13.11	30	24	5.30207e-39	3.65629
SLC8A2	19q13.32	37	24	6.9184e-33	2.55901
SLCO4A1	20q13.33	40	24	2.76664e-21	-0.297569
SNAI3	16q24.3	37	24	8.51143e-21	0.341947
SOBP	6q21	33	24	1.16437e-42	-0.733239
SORBS1	10q24.1	51	24	1.08968e-39	0.562197
SORL1	11q24.1	38	24	2.58636e-31	0.38981
SPRED2	2p14	43	24	3.75954e-43	-1.67001
SSTR5	16p13.3	34	24	1.33835e-37	-0.506378
ST6GALNAC3	1p31.1	37	24	3.1036e-42	0.33086
STAU2	8q21.11	42	24	7.40332e-41	-0.838333
STK10	5q35.1	52	24	2.66997e-38	0.149136
SUGCT	7p14.1	39	24	2.48422e-35	-0.37779
TACR1	2p12	36	24	8.79773e-44	-1.11326
TBRG4	7p13	33	24	1.19538e-30	0.0943667
TECPR2	14q32.33	43	24	1.29283e-37	0.120994
TELO2	16p13.3	45	24	3.3917e-35	0.231567
TLX1NB	10q24.31	34	24	1.37112e-29	2.326
TMCC2	1q32.1	32	24	2.11149e-36	-0.394662
TMEM258	11q12.2	34	24	7.89746e-16	-0.389447
TMEM8A	16p13.3	40	24	9.59046e-36	-0.820075
TNR	1q25.1	37	24	1.26059e-42	0.187705
TNRC6C	17q25.3	34	24	1.46765e-24	0.345924
TONSL	8q24.3	33	24	7.3391e-28	0.116465
TPM1	15q22.2	42	24	1.61183e-30	0.434066
TPPP	5p15.33	56	24	1.35188e-32	-0.684749
TRAP1	16p13.3	47	24	1.19476e-41	0.310625
TRGC2	7p14.1	51	24	1.84378e-34	-0.762002
TRHDE	12q21.1	43	24	6.71444e-30	1.99088
TSGA10	2q11.2	35	24	4.53312e-24	0.262514
TTYH2	17q25.1	35	24	2.83281e-36	-0.445995
UBE2D3	4q24	38	24	4.21351e-34	-0.77429
UNC5D	8p12	42	24	3.96754e-43	-1.26041
USHBP1	19p13.11	36	24	1.21702e-34	0.224528
USP7	16p13.2	39	24	1.41708e-37	0.228115
VEPH1	3q25.31-q25.32	46	24	6.68746e-42	-1.32749
VSNL1	2p24.2	30	24	8.7408e-29	1.50041
VWA3B	2q11.2	45	24	1.8651e-30	0.395819
WNT10A	2q35	35	24	2.13679e-29	0.711414
WNT11	11q13.5	34	24	6.97107e-44	0.662277
WSCD2	12q23.3	33	24	2.49516e-41	-0.792162
ZBTB4	17p13.1	45	24	1.6564e-41	0.352944
ZFAS1	20q13.13	34	24	8.51143e-21	-0.493741
ZFAT	8q24.22	49	24	4.05651e-38	-0.727882
ZMYND10	3p21.31	30	24	1.11726e-39	-1.01659
ZNF213	16p13.3	45	24	3.20417e-30	0.251214
[truncated: 19,417 more rows]

## Sheet: Table S2A TNBC
Table S2A: A complete list of all the 12,816 significantly differentially expressed genes which were also differentially methylated in TNBC.
Gene_Symbol	Chromosome	Methylation_Sites	DE_Sites	DM average adj.P-value	DM logFC	DE logFC	DE adjust P-value
A2M	12p13.31	26	12	8.29039e-18	0.479659	-1.45578	2.65389e-11
A2ML1	12p13.31	21	10	1.82709e-21	-0.726792	3.66591	1.21938e-12
A2MP1	12p13.31	7	2	1.77498e-06	-0.0752148	-1.63394	1.68625e-10
A4GNT	3q22.3	5	3	7.01372e-12	0.45441	-1.54697	1.33032e-06
AACS	12q24.31	56	19	1.04196e-15	-0.655104	-0.38562	0.00111663
AADAC	3q25.1	4	3	2.04105e-09	0.0692162	-3.97031	2.29562e-11
AADACP1	3q25.1	3	1	0.0409654	0.561827	-1.99299	6.85458e-14
AADAT	4q33	16	8	5.85334e-05	0.920462	0.924279	0.000246504
AAK1	2p13.3	33	15	2.06786e-18	0.4592	-0.356319	0.00370687
AAMDC	11q14.1	18	3	0.000274786	-0.0441279	-0.552814	7.55969e-10
AAMP	2q35	16	2	0.01635	-0.230557	0.214372	0.00504617
AANAT	17q25.1	24	10	3.50404e-18	-0.686485	1.48469	1.8652e-10
AARD	8q24.11	16	7	4.52761e-11	-0.590092	1.55412	2.06815e-07
AARS	16q22.1	22	13	1.32731e-16	0.206491	0.477781	1.68208e-07
AARS2	6p21.1	16	7	1.01459e-18	-1.61162	0.658587	1.77169e-06
AASDH	4q12	16	5	0.000385327	-0.261966	-0.493482	9.81225e-07
AASS	7q31.32	21	9	2.05253e-21	-0.308994	-2.32909	4.2949e-20
AATBC	21q22.3	8	3	6.75884e-15	-0.185207	0.564752	2.01931e-05
AATF	17q12	19	5	1.67649e-19	-0.261575	0.50299	1.38524e-08
ABALON	20q11.21	12	5	3.74993e-05	-0.264107	0.413825	0.0282822
ABAT	16p13.2	37	16	1.02627e-16	-0.19684	-2.06376	4.24101e-16
ABCA1	9q31.1	19	9	1.61305e-08	-0.0357886	-1.27976	3.35848e-12
ABCA10	17q24.3	3	1	1.81464e-11	-0.827361	-4.57556	1.10305e-24
ABCA11P	4p16.3	10	3	0.000141975	0.428922	-0.531353	0.000912401
ABCA13	7p12.3	21	11	4.52773e-07	0.0919562	0.448772	0.0159018
ABCA17P	16p13.3	14	9	7.54776e-17	-1.25851	1.06076	1.86252e-08
ABCA2	9q34.3	40	20	1.18387e-22	-0.487019	-0.83474	8.34304e-10
ABCA4	1p22.1	27	8	1.29384e-16	-0.480123	-1.18083	0.00150525
ABCA5	17q24.3	19	5	3.59136e-11	-0.623984	-1.68765	4.17446e-20
ABCA6	17q24.2-q24.3	3	1	1.57305e-10	0.388243	-3.75844	2.09976e-24
ABCA8	17q24.2	6	4	0.000494409	0.0797174	-5.64031	1.10305e-24
ABCA9	17q24.2	8	3	9.51958e-06	0.0568734	-4.96844	1.10305e-24
ABCB1	7q21.12	31	10	0.000995059	0.612671	-3.19109	6.09923e-22
ABCB10	1q42.13	10	6	6.49034e-07	-0.399008	0.390493	0.00636363
ABCB11	2q31.1	6	2	4.34985e-16	0.285731	-2.76075	1.39162e-13
ABCB5	7p21.1	18	8	6.57086e-12	0.451306	-5.86261	3.09535e-24
ABCB7	Xq13.3	10	9	1.13532e-20	-0.990607	-0.326752	1.90745e-05
ABCB8	7q36.1	27	9	1.83331e-08	0.586932	0.693721	2.16321e-10
ABCB9	12q24.31	63	25	8.87347e-20	0.325718	0.405576	2.49765e-05
ABCC1	16p13.11	47	20	2.25985e-13	0.459651	0.471938	9.46598e-05
ABCC10	6p21.1	11	4	5.38707e-10	0.103841	0.752552	2.65507e-10
ABCC11	16q12.1	28	12	1.84423e-15	0.307022	-4.29311	1.01858e-09
ABCC2	10q24.2	19	8	1.09637e-09	1.9229	-0.762446	0.00283827
ABCC3	17q21.33	21	12	5.60189e-09	-0.114215	-0.859868	0.000167079
ABCC4	13q32.1	25	13	2.58936e-20	-0.50027	0.72664	9.11033e-06
ABCC5	3q27.1	23	13	4.87518e-10	-0.0461989	0.408439	0.00248057
ABCC6	16p13.11	2	1	4.65961e-05	-0.149162	-2.81114	3.54624e-20
ABCC6P1	16p12.3	4	2	1.52861e-11	-0.0673066	-3.96545	7.89872e-16
ABCC6P2	16p13.11	3	1	1.40754e-05	-0.132458	-1.45958	4.04103e-09
ABCC8	11p15.1	24	20	7.58586e-19	-0.346022	-4.84345	1.91966e-14
ABCC9	12p12.1	21	17	4.58654e-22	2.01249	-2.54716	2.92513e-17
ABCD1	Xq28	17	14	1.08273e-11	-0.231729	1.13601	2.07396e-10
ABCD3	1p21.3	16	5	1.86665e-07	-0.243041	-0.450466	0.00101002
ABCD4	14q24.3	10	2	0.0125129	-0.128243	-0.855874	4.60063e-14
ABCE1	4q31.21	22	5	0.000724693	-0.251135	0.281456	0.0105555
ABCF1	6p21.33	56	24	9.28068e-09	-0.426471	0.790583	2.0455e-13
ABCF2	7q36.1	18	5	7.75848e-07	-0.305463	0.637257	2.65389e-11
ABCF3	3q27.1	15	7	3.70949e-12	0.101943	0.519961	4.32005e-10
ABCG1	21q22.3	32	13	1.04191e-18	0.451889	-0.704048	3.90161e-05
ABCG2	4q22.1	16	5	1.46416e-14	0.396466	-2.73997	6.47089e-22
ABCG8	2p21	25	17	1.21904e-19	-0.476005	-0.829236	0.00809087
ABHD1	2p23.3	9	2	1.24875e-12	-0.398748	-1.7078	1.24174e-18
ABHD10	3q13.2	13	5	6.7018e-10	0.860392	-0.159031	0.00938116
ABHD11	7q11.23	18	5	7.99613e-09	-0.742517	0.655645	1.82793e-08
ABHD12	20p11.21	16	7	1.33044e-14	0.384378	0.779541	1.83889e-14
ABHD12B	14q22.1	11	5	7.21927e-14	-0.445346	-2.04474	2.094e-13
ABHD13	13q33.3	16	3	2.63839e-05	-0.329014	-0.312912	0.00370687
ABHD14A	3p21.2	31	12	1.40458e-15	0.477021	-0.60438	1.26204e-10
ABHD14B	3p21.2	30	11	1.40458e-15	0.477021	-1.29106	2.92552e-23
ABHD15	17q11.2	88	52	1.3567e-23	0.896261	-1.08068	3.37065e-16
ABHD16A	6p21.33	67	42	5.38823e-22	0.242485	0.346254	0.00209551
ABHD17A	19p13.3	15	7	2.15245e-20	0.180015	0.24567	0.00807724
ABHD17AP4	22q11.21	6	2	5.28648e-13	0.201598	1.49623	5.64657e-06
ABHD17AP6	17p11.2	6	2	4.91516e-07	0.285985	1.08206	7.39678e-05
ABHD17C	15q25.1	21	7	3.47536e-07	-0.868933	0.998963	1.80283e-09
ABHD2	15q26.1	26	13	3.0484e-13	0.616594	-0.397976	0.0129928
ABHD3	18q11.2	15	5	8.62151e-23	-1.60237	0.437478	0.000199573
ABHD4	14q11.2	17	3	1.15009e-05	0.257335	-0.677833	5.52846e-09
ABHD5	3p21.33	24	5	3.18031e-05	0.0294212	-0.548938	2.00556e-08
ABHD6	3p14.3	17	7	3.84262e-22	0.340746	-1.56143	4.68556e-18
ABHD8	19p13.11	53	26	1.86073e-19	0.152904	0.56768	0.000149153
ABI1	10p12.1	20	8	2.77065e-16	-0.401242	0.250943	0.00807724
ABI2	2q33.2	18	6	4.01163e-12	0.166959	-0.57986	0.0125349
ABI3BP	3q12.2	18	10	1.39621e-14	0.20514	-3.12088	2.01531e-18
ABL1	9q34.12	39	21	3.57333e-24	0.413061	-0.461412	2.80285e-07
ABL2	1q25.2	23	12	8.9818e-16	0.124358	0.28354	0.00180828
ABLIM1	10q25.3	57	30	1.36118e-16	-0.911442	-1.82927	1.10616e-21
ABLIM3	5q32	27	15	3.00672e-21	0.361319	-3.87629	1.10305e-24
ABO	9q34.2	16	8	4.27162e-08	0.0689727	-2.08322	3.43428e-12
ABR	17p13.3	230	95	3.97644e-23	0.625832	-0.351172	3.16807e-05
ABRA	8q23.1	8	6	8.49649e-10	-0.210174	-1.48054	3.16238e-06
ABRACL	6q24.1	21	10	6.07512e-18	-0.948675	1.80556	1.53801e-22
ABT1	6p22.2	18	9	3.53389e-07	0.120654	0.566378	1.37141e-10
ABTB1	3q21.3	14	8	4.87578e-21	-0.88703	-0.860783	2.27889e-08
ABTB2	11p13	50	25	2.98663e-16	0.240762	1.6269	1.40041e-10
ACAA1	3p22.2	18	6	0.000228543	-0.412254	-0.259614	0.00687712
ACAA2	18q21.1	10	2	0.00470611	-0.160464	-0.728423	8.68082e-11
ACACA	17q12	54	22	4.05416e-12	0.120489	-0.52591	1.8536e-05
ACACB	12q24.11	31	18	1.05329e-16	-0.430513	-3.91195	1.10305e-24
ACAD10	12q24.12	22	6	2.32546e-07	0.179383	-0.274153	0.00341703
ACAD11	3q22.1	23	7	2.12136e-09	0.0357327	-1.48313	2.81763e-16
ACAD8	11q25	26	6	3.91067e-19	0.114295	-0.654162	7.6568e-11
ACAD9	3q21.3	19	6	1.7042e-08	-0.711046	0.192905	0.00227841
ACADL	2q34	12	2	0.000500271	-0.111175	-4.23229	5.21808e-18
ACADM	1p31.1	30	11	1.57792e-05	0.614293	-0.631724	4.9405e-07
ACADS	12q24.31	29	10	3.77077e-08	-0.0275087	-1.59055	3.65672e-19
ACADSB	10q26.13	18	6	2.08066e-09	0.919445	-2.5647	9.68856e-20
ACADVL	17p13.1	30	18	2.1836e-21	0.244137	-0.901097	4.74814e-15
ACAN	15q26.1	19	15	2.9784e-13	0.143282	3.29679	1.27689e-18
ACAP1	17p13.1	13	8	5.69288e-17	0.636076	0.329093	0.0223055
ACAP2	3q29	20	7	4.13889e-16	0.119879	-0.258082	0.0164664
ACAP3	1p36.33	52	26	1.04591e-14	0.223582	0.582665	7.0661e-06
ACAT1	11q22.3	15	4	0.00264176	-0.296808	-0.912964	1.69316e-13
ACAT2	6q25.3	21	7	6.25752e-05	0.0410585	0.782144	4.564e-09
ACBD3	1q42.12	18	6	3.00641e-14	0.0859666	0.310706	0.000882223
ACBD4	17q21.31	29	12	5.47296e-08	0.769115	-1.48326	1.20679e-18
ACBD7	10p13	13	3	2.61827e-10	-0.579732	1.11793	0.0002233
ACCS	11p11.2	14	3	6.58937e-06	0.542661	-0.957045	3.49087e-13
ACE	17q23.3	20	9	3.46779e-16	-0.146959	-0.546818	0.000426813
ACER1	19p13.3	9	5	2.42393e-18	-0.47209	-0.909054	0.00501408
ACER2	9p22.1	7	4	9.1402e-14	0.544192	-2.65512	1.31411e-20
ACER3	11q13.5	14	6	2.475e-09	0.191968	-0.393363	0.00237866
ACKR1	1q23.2	11	8	3.33231e-19	-0.657698	-4.21483	4.82906e-22
ACKR2	3p22.1	40	15	5.9812e-15	-0.218636	-2.14721	1.04732e-08
ACKR3	2q37.3	20	12	6.75884e-15	-0.0607052	-2.26741	1.40417e-15
ACKR4	3q22.1	2	2	2.12136e-09	0.0357327	-2.3358	1.39949e-14
ACLY	17q21.2	33	8	7.28642e-18	0.182532	0.344242	0.0232559
ACMSD	2q21.3	7	3	3.63365e-14	0.335168	-2.00403	3.09937e-09
ACO1	9p21.1	11	5	7.21927e-14	-0.104652	-1.43062	9.94856e-18
ACOT1	14q24.3	5	1	3.38545e-08	-0.244849	-1.20726	2.23677e-11
ACOT11	1p32.3	36	13	1.12602e-19	0.735631	0.181057	0.0402041
ACOT13	6p22.3	17	4	1.26008e-07	-0.203172	0.136375	0.020509
ACOT2	14q24.3	10	3	1.07703e-13	0.804379	-1.01246	5.18905e-14
ACOT4	14q24.3	12	3	3.44732e-08	1.79085	-0.896071	5.95693e-09
ACOT6	14q24.3	11	1	0.00424321	-0.108955	-1.76529	3.35916e-06
ACOT7	1p36.31	91	38	9.23095e-22	-0.91327	1.67571	1.47534e-20
ACOT8	20q13.12	14	4	1.44507e-08	0.224511	0.501889	6.51108e-12
ACOT9	Xp22.11	17	11	1.91579e-17	-0.431	0.308202	0.00504617
ACOX1	17q25.1	19	10	6.07035e-11	0.0778622	-0.490006	1.46553e-06
ACOX2	3p14.3	8	4	2.09625e-23	0.672779	-3.2428	1.11551e-18
ACOX3	4p16.1	93	31	5.41686e-24	1.18848	-0.378116	0.000872432
ACOXL	2q13	35	19	1.9606e-18	-0.449296	1.14925	7.46175e-09
ACP1	2p25.3	23	7	4.50556e-08	0.0545349	0.627786	1.279e-11
ACP2	11p11.2	19	7	2.96058e-06	-0.0287767	0.510876	6.09713e-08
ACP5	19p13.2	16	9	1.52657e-12	-0.425618	0.581788	0.000347687
ACPP	3q22.1	6	4	1.54804e-16	-0.962258	-0.562252	0.0240329
ACR	22q13.33	6	5	5.71895e-10	-0.111746	-0.672678	0.00572261
ACRV1	11q24.2	6	1	0.00693541	0.0197497	2.46205	9.24108e-22
ACSBG2	19p13.3	8	5	1.28621e-11	-0.101441	-1.22697	2.91187e-08
ACSF2	17q21.33	29	18	2.55596e-11	-0.0464353	-1.14627	6.42617e-14
ACSL1	4q35.1	31	14	6.33891e-16	-0.451141	-2.07919	4.03102e-16
ACSL4	Xq23	22	15	3.26902e-14	-0.405149	-0.699954	1.13457e-06
ACSL5	10q25.2	19	7	1.59908e-13	0.182229	-0.785833	5.48004e-08
ACSL6	5q31.1	33	18	5.06245e-20	0.19421	1.19772	0.000360392
ACSM1	16p12.3	11	3	1.04251e-10	0.106322	-2.27211	1.86526e-07
ACSM3	16p12.3	34	12	1.04251e-10	0.106322	-1.59412	5.56265e-06
ACSM5	16p12.3	7	3	1.75532e-13	-0.37314	-4.27824	1.86858e-24
ACSS2	20q11.22	24	7	5.04967e-12	0.178057	-1.54467	1.38473e-21
ACSS3	12q21.31	42	26	1.3208e-18	0.193702	-2.29308	1.62578e-18
ACTA2	10q23.31	37	9	2.36776e-19	0.217513	-2.5673	2.36166e-15
ACTB	7p22.1	39	16	1.1292e-22	-1.05676	0.552924	5.68298e-13
ACTBP7	15q15.3	3	1	0.00253498	-0.0659037	0.436672	0.0177979
ACTBP8	6q15	4	2	0.000329602	-0.0485672	0.709626	0.00553178
ACTG1	17q25.3	41	19	6.17716e-16	-0.656577	0.687666	1.42881e-10
ACTG1P14	9p24.1	1	1	0.0456173	-0.0404647	0.584952	1.10285e-05
ACTG2	2p13.1	8	4	4.72983e-09	0.151777	-4.21409	2.41059e-09
ACTL10	20q11.22	8	3	0.000134946	-0.244745	0.807805	4.23882e-05
ACTL6A	3q26.33	12	4	1.86038e-06	-0.419786	1.203	5.48197e-16
ACTN2	1q43	36	20	1.20549e-11	-0.147421	2.01244	3.70508e-08
ACTN4	19q13.2	21	8	8.08629e-18	0.0802609	0.182002	0.0161797
ACTR10	14q23.1	12	3	1.08707e-06	-0.380527	-0.464783	1.72852e-08
ACTR2	2p14	14	6	1.43052e-19	0.300883	0.455745	7.19102e-09
ACTR3	2q14.1	17	6	1.90863e-12	-0.737155	0.651358	1.08838e-12
ACTR3B	7q36.1-q36.2	23	8	7.97009e-20	0.354764	1.39331	1.06977e-10
ACTR5	20q11.23	11	4	0.00102382	-0.186746	0.376385	5.26416e-05
ACTR8	3p21.1	13	2	0.000385327	-0.202648	-0.248179	0.0139422
ACTRT3	3q26.2	7	5	4.39343e-21	-1.0031	0.465098	0.0301567
ACVR1	2q24.1	18	9	1.31932e-19	0.210303	-0.757859	2.78279e-08
ACVR1B	12q13.13	15	8	3.29448e-20	0.280801	-0.682509	4.25732e-07
ACVR1C	2q24.1	22	11	1.33479e-20	-0.857307	-5.02018	5.29353e-22
ACVR2A	2q22.3-q23.1	19	6	1.54532e-18	0.340648	-0.966119	3.49087e-13
ACVRL1	12q13.13	21	14	1.02026e-23	0.421133	-1.10833	2.7092e-14
ACYP1	14q24.3	21	10	9.72891e-15	0.140906	0.457221	2.16842e-05
ACYP2	2p16.2	44	12	3.62609e-23	-0.197681	-0.293842	0.0004116
ADA	20q13.12	9	3	1.43721e-17	-0.984381	1.04497	1.40295e-13
ADAD2	16q24.1	12	6	6.60308e-11	0.128796	-2.05382	5.95525e-09
ADAL	15q15.3	20	5	8.25633e-05	0.766627	-1.03174	1.55339e-15
ADAM10	15q21.3	15	6	8.18321e-08	-0.347474	-0.415197	0.00367042
ADAM12	10q26.2	54	29	2.43066e-21	0.596081	0.818472	0.000661542
ADAM15	1q21.3	20	14	8.65612e-19	-0.963155	0.890697	4.78165e-10
ADAM19	5q33.3	43	19	2.34781e-22	1.27803	2.04923	2.06248e-20
ADAM20	14q24.2	3	1	0.0045912	-0.0336429	-1.14437	1.63594e-08
ADAM22	7q21.12	16	6	6.18841e-08	-0.243503	-1.49853	9.23405e-11
ADAM23	2q33.3	16	4	1.04996e-17	-0.631716	-1.04308	1.99766e-07
ADAM29	4q34.1	28	12	7.14552e-09	0.752749	-1.71281	0.0119084
ADAM33	20p13	21	16	5.19071e-18	-0.857101	-4.38175	4.49984e-24
ADAM8	10q26.3	32	18	5.69288e-17	-0.663708	2.47906	1.95236e-20
ADAMDEC1	8p21.2	5	2	1.44043e-09	-0.0927357	4.50696	1.38137e-18
ADAMTS1	21q21.3	14	5	2.09365e-05	0.0435741	-1.91757	1.04931e-17
ADAMTS14	10q22.1	25	10	2.15869e-13	-0.221427	3.54429	7.15606e-20
ADAMTS15	11q24.3	21	14	2.9986e-18	-0.285079	-3.59333	5.40557e-20
ADAMTS16	5p15.32	53	32	2.0871e-15	-0.367427	-0.995352	0.0148268
ADAMTS17	15q26.3	85	37	6.1514e-17	-0.344764	0.628035	0.00862841
ADAMTS18	16q23.1	27	12	7.17358e-11	0.515434	-2.86431	9.19926e-15
ADAMTS3	4q13.3	17	7	7.59855e-13	-0.242323	-0.927809	4.66562e-05
ADAMTS4	1q23.3	12	10	1.97466e-12	0.803353	1.89527	1.33635e-12
ADAMTS5	21q21.3	19	15	4.92309e-18	0.731722	-3.32843	1.19828e-23
ADAMTS6	5q12.3	21	3	0.00022572	0.647114	0.256483	0.00763497
ADAMTS7	15q25.1	29	15	9.49032e-23	-0.864522	1.35875	5.11905e-11
ADAMTS7P3	15q24.3	3	2	3.29768e-09	0.199413	1.18303	2.59177e-05
ADAMTS8	11q24.3	26	17	8.76088e-16	-0.33333	-1.98764	7.8152e-11
ADAMTS9	3p14.1	56	31	8.81362e-23	0.329475	-0.885153	3.63892e-08
ADAMTSL1	9p22.2-p22.1	18	14	1.79573e-13	0.397901	-1.44237	5.11905e-11
ADAMTSL2	9q34.2	26	8	1.7321e-14	-0.377361	1.16311	8.03552e-09
ADAMTSL3	15q25.2	17	12	1.28085e-09	-0.603316	-1.40482	2.54402e-06
ADAMTSL4	1q21.2	34	20	3.69125e-18	0.303258	-1.14566	6.21243e-10
ADAMTSL5	19p13.3	23	13	6.26857e-09	-0.346188	-1.53764	6.67349e-09
ADAP1	7p22.3	105	52	1.35523e-18	0.0456936	0.614204	0.00205244
ADAR	1q21.3	29	17	6.14159e-19	-0.746979	0.745603	6.4502e-10
ADARB1	21q22.3	34	12	2.54492e-14	0.117897	-0.38138	0.030402
ADARB2	10p15.3	368	257	5.96168e-24	-0.814903	-1.92495	6.1825e-10
ADAT3	19p13.3	19	10	1.22733e-17	-0.827652	1.6496	3.57312e-11
ADCK2	7q34	17	5	2.45277e-09	0.129886	0.336031	3.79446e-05
ADCK5	8q24.3	22	13	3.00672e-21	0.198293	1.43645	1.62969e-15
ADCY1	7p12.3	24	16	7.76297e-20	-0.356593	-1.84086	1.66756e-08
ADCY10	1q24.2	15	9	1.75532e-13	0.189404	-0.268059	0.00370687
ADCY10P1	6p21.1	19	11	1.78862e-20	0.187962	-0.254785	0.0210309
ADCY4	14q12	26	11	9.26961e-17	-0.83138	-2.42361	6.47089e-22
ADCY5	3q21.1	34	18	1.47663e-15	0.323545	-4.37355	5.04359e-24
ADCY6	12q13.12	28	16	2.79947e-14	0.247947	-1.32864	1.20016e-19
ADCY7	16q12.1	29	11	1.22911e-16	0.0952864	0.981669	7.39594e-06
ADCY8	8q24.22	23	21	3.08036e-21	-1.05815	-2.47789	1.14792e-08
ADCY9	16p13.3	88	52	5.19071e-18	-0.661038	-0.839219	9.46414e-13
ADCYAP1R1	7p14.3	24	19	2.49636e-19	-0.204091	-4.01323	1.16555e-21
ADD1	4p16.3	30	13	1.67096e-16	0.0712485	-0.899631	1.87078e-19
ADD3	10q25.1-q25.2	29	12	5.2319e-19	0.248489	-1.33294	4.01028e-17
ADH1A	4q23	2	1	0.00965947	-0.113004	-4.99425	2.57347e-24
ADH1B	4q23	5	2	2.64816e-09	-0.283474	-6.84047	3.95785e-24
ADH1C	4q23	4	2	3.62837e-12	0.49555	-6.06298	6.72055e-24
ADH5	4q23	14	3	0.0005688	-0.171593	-0.880183	3.65672e-19
ADH6	4q23	7	2	1.21793e-07	-0.0634535	-0.930565	4.16657e-06
ADHFE1	8q13.1	36	19	5.4218e-21	-1.22585	-2.45304	2.2853e-22
ADIPOQ	3q27.3	10	8	1.46416e-14	-0.283581	-7.24902	2.71745e-21
ADIPOR1	1q32.1	19	10	5.49486e-10	0.0366107	0.46949	8.19212e-09
ADIPOR2	12p13.33	19	11	1.88952e-06	0.030807	-0.424772	6.27596e-06
ADM	11p15.4	21	8	1.21452e-22	-1.15378	-0.99888	0.000164991
ADM2	22q13.33	14	3	2.5662e-10	-0.331725	2.46703	1.20016e-19
ADM5	19q13.33	13	11	4.58654e-22	0.380143	-0.802429	9.84517e-05
ADNP	20q13.13	16	10	4.29328e-14	-0.528737	0.272337	0.0273906
ADORA2A	22q11.23	41	35	6.79953e-20	0.582331	0.942602	6.27159e-05
ADPGK	15q24.1	26	12	8.29039e-18	0.172242	0.407691	3.51437e-08
ADPRH	3q13.33	16	7	1.1981e-16	-0.485773	-0.449037	7.9523e-07
ADPRHL2	1p34.3	11	4	8.15177e-17	0.271642	0.763197	3.49087e-13
ADPRM	17p13.1	20	6	1.95143e-12	-0.799245	-0.687587	1.45564e-11
ADRA1A	8p21.2	27	11	2.90877e-12	-0.183471	-4.97576	4.94948e-23
ADRA1B	5q33.3	19	11	1.35523e-18	-0.400513	-1.24935	4.29574e-06
ADRA1D	20p13	14	11	9.63303e-09	-0.0593904	-0.932137	9.21751e-05
ADRA2A	10q25.2	15	8	7.36496e-20	0.476405	-3.05631	1.37264e-22
ADRA2C	4p16.3	15	11	6.31488e-10	0.987806	-1.95043	4.14971e-10
ADRB1	10q25.3	9	5	2.09738e-20	0.546749	-2.86956	4.69405e-16
ADRB2	5q32	11	2	0.0018122	2.00832	-3.51554	9.24438e-24
ADRB3	8p11.23	15	13	1.75778e-16	0.834194	-1.1374	0.000538665
ADRM1	20q13.33	19	11	6.15541e-12	-0.3907	1.28242	7.50029e-19
ADSL	22q13.1	16	9	2.5662e-10	-0.147781	0.410005	4.04988e-07
ADSS	1q44	18	10	9.35542e-14	-0.398065	0.497274	9.50251e-07
ADSSL1	14q32.33	30	19	9.3631e-19	-0.539854	-1.18772	5.19655e-08
ADTRP	6p24.1	15	10	2.18273e-17	-0.0912842	-1.04786	0.00367042
AEBP1	7p13	24	15	4.55055e-18	-0.241551	0.274407	0.0424153
AEN	15q26.1	19	8	3.00641e-14	-0.0674047	0.5701	3.3158e-07
AFAP1L1	5q32	17	5	5.51141e-06	0.0614876	-1.35885	1.88449e-14
AFAP1L2	10q25.3	25	17	3.67403e-20	-1.30185	-2.10806	5.98968e-18
AFF1	4q21.3-q22.1	64	22	2.83062e-17	1.13666	-1.62035	4.09467e-18
AFF3	2q11.2	88	51	3.57391e-20	0.444733	-3.64828	4.68556e-18
AFF4	5q31.1	12	6	0.000367256	0.131264	-0.827865	7.95164e-08
AFG3L1P	16q24.3	29	9	1.1323e-10	-0.0441718	0.166488	0.0336948
AFG3L2	18p11.21	15	4	2.35866e-15	0.0888328	0.48053	0.000116727
AFP	4q13.3	4	2	7.17358e-11	-0.125143	-6.19017	2.34019e-15
AGA	4q34.3	12	6	2.87922e-20	-0.66013	-0.25121	0.00681217
AGAP1	2q37.2	312	160	5.27937e-21	-0.227282	-0.506741	0.00225446
AGAP11	10q23.2	18	11	2.84573e-19	0.993745	-4.29469	1.58271e-23
AGAP2	12q14.1	38	30	7.27279e-21	-1.42037	0.655385	3.63897e-05
AGAP3	7q36.1	56	32	1.71902e-19	0.78011	0.386671	0.00114183
AGAP4	10q11.22	4	2	9.45381e-18	0.289286	-0.251413	0.0285128
AGAP5	10q22.2	10	5	3.12258e-20	0.287638	-0.473879	0.0265146
AGBL3	7q33	21	7	3.9089e-08	0.127281	-0.335947	0.00393764
AGBL4	1p33	53	28	1.80287e-16	-0.721854	-0.931163	0.000891933
AGFG2	7q22.1	12	3	3.44995e-06	-0.142758	-1.06914	6.24416e-13
AGGF1	5q13.3	14	5	2.40463e-07	-0.0742805	-0.486865	8.5316e-08
AGK	7q34	16	6	1.00727e-07	-0.351	0.149423	0.00248057
AGL	1p21.2	24	10	3.24665e-15	0.0886464	-0.816766	2.63549e-08
AGMAT	1p36.21	12	6	3.22758e-14	-0.4819	1.52223	6.59153e-17
AGMO	7p21.2	7	3	1.52861e-11	0.901494	-2.51677	1.62578e-18
AGO2	8q24.3	138	85	1.42541e-22	0.503154	0.606748	1.40931e-05
AGO3	1p34.3	20	8	2.09365e-05	-0.285154	-0.336139	0.00912646
AGO4	1p34.3	12	4	1.31932e-19	0.343549	-0.393521	0.00139362
AGPAT1	6p21.32	94	48	3.57333e-24	0.154003	0.206565	0.00370687
AGPAT2	9q34.3	12	9	1.09637e-09	0.420146	-1.03442	1.58613e-06
AGPAT4	6q26	54	24	3.21785e-16	-0.140159	0.139827	0.0467326
AGPAT5	8p23.1	20	10	4.7469e-17	0.298261	0.551967	0.000102435
AGPS	2q31.2	18	3	3.19776e-07	-0.212378	-0.436515	0.000101088
AGR2	7p21.1	5	5	4.0788e-06	-0.232189	-4.39646	2.34967e-10
AGR3	7p21.1	6	2	1.61112e-14	0.148733	-6.03324	2.64613e-13
AGRN	1p36.33	86	44	3.24334e-21	0.157248	0.557287	0.000212595
AGRP	16q22.1	9	6	7.10008e-05	0.0411707	1.28619	1.08461e-05
AGTR1	3q24	17	12	2.94313e-12	-0.692614	-4.91	1.10305e-24
AGTRAP	1p36.22	22	12	9.26961e-17	0.735226	0.630987	6.89769e-08
AGXT	2q37.3	17	5	8.6623e-10	-0.213774	-3.47765	1.1096e-15
AGXT2	5p13.2	11	5	1.27699e-12	-0.146847	-1.28381	0.0366056
AHCTF1	1q44	18	10	1.19721e-07	-0.307912	0.473231	0.000347687
AHCY	20q11.22	27	9	6.94338e-12	-0.351746	0.839778	4.74368e-09
AHCYL1	1p13.3	22	5	0.000840491	-0.284603	-0.527445	2.19826e-08
AHCYL2	7q32.1	28	19	2.47564e-15	0.129773	-0.344676	0.000442391
AHI1	6q23.3	22	7	7.75037e-06	-0.214883	-0.271943	0.0485143
AHNAK	11q12.3	43	30	8.81362e-23	0.530876	-2.49275	1.94325e-24
AHR	7p21.1	15	5	7.26941e-15	-0.600855	-0.831976	9.50251e-07
AHRR	5p15.33	145	79	3.60685e-19	0.170815	1.25357	5.19655e-08
AHSA1	14q24.3	16	4	0.00486747	0.014464	0.672157	2.34205e-16
AIFM1	Xq26.1	19	12	1.33693e-15	-0.899528	0.471375	9.89135e-09
AIFM2	10q22.1	28	15	9.21202e-11	0.684158	-1.43246	1.16554e-12
AIFM3	22q11.21	22	16	1.45941e-22	0.27941	0.730726	9.3417e-05
AIG1	6q24.2	24	11	2.27117e-10	-0.0442139	-1.09069	3.16388e-17
AIM2	1q23.1-q23.2	11	5	7.55485e-20	-0.784108	2.42323	4.0813e-15
AIMP2	7p22.1	18	6	0.000624199	-0.137033	0.9451	9.49444e-17
AIP	11q13.2	17	12	3.01933e-23	-1.24684	0.330124	0.00194628
AIRE	21q22.3	28	21	1.22735e-21	0.57725	1.04907	0.00056239
AJAP1	1p36.32	80	58	4.08324e-23	-1.00897	-1.96447	2.25291e-15
AJUBA	14q11.2	23	15	1.71638e-18	0.112317	-0.629783	0.00327937
AK1	9q34.11	9	1	0.00220288	0.141265	0.23533	0.0450479
AK2	1p35.1	38	12	0.0001694	-0.379657	0.381793	2.78279e-08
AK3	9p24.1	7	1	2.3093e-05	0.356704	-0.889828	1.30715e-13
AK4	1p31.3	28	7	4.6106e-13	-0.0755957	-1.26197	1.30715e-13
AK4P1	17q11.2	3	1	0.00579081	0.0114153	-0.551296	0.00645889
AK5	1p31.1	34	15	1.88063e-13	0.126845	-4.50726	2.39807e-14
AK7	14q32.2	23	7	1.45774e-13	-0.354962	-2.14865	3.33462e-13
AK8	9q34.13	25	11	1.58923e-15	-0.211351	-0.879231	1.91737e-06
AK9	6q21	32	10	6.28102e-07	-0.0954969	-0.432603	0.000240553
AKAP1	17q22	24	8	2.70269e-16	-0.218578	-0.57049	0.000199573
AKAP10	17p11.2	17	7	1.54089e-10	-0.608942	-0.624876	5.42626e-09
AKAP11	13q14.11	14	7	8.12858e-14	0.109088	-1.17989	2.14875e-12
AKAP12	6q25.1	55	34	1.76728e-19	-0.42802	-3.35522	9.25211e-23
AKAP13	15q25.3	71	35	4.58654e-22	0.703902	-0.805258	3.06792e-06
AKAP2	9q31.3	12	8	6.23456e-18	0.415299	-1.72784	3.0003e-12
AKAP6	14q12	20	12	2.92193e-19	-0.693955	-1.9077	1.20991e-14
AKAP7	6q23.2	15	6	1.46416e-14	1.05266	-0.690652	5.19655e-08
AKAP8	19p13.12	29	15	3.88699e-23	0.495509	0.292825	0.0417724
AKAP8L	19p13.12	32	13	7.79455e-11	0.133583	0.544767	1.22038e-05
AKAP9	7q21.2	16	8	6.59751e-07	-0.274418	-0.366479	0.00230377
AKIP1	11p15.4	17	9	2.52197e-20	0.302482	0.141642	0.025242
AKNAD1	1p13.3	9	5	2.52306e-09	0.355044	-0.706914	0.000383044
AKR1A1	1p34.1	16	9	5.87223e-08	-0.655895	0.379959	1.73419e-09
AKR1B10	7q33	7	3	1.63881e-10	0.491146	-0.70222	0.0118771
AKR1C1	10p15.1	18	4	1.60035e-05	0.0391272	-3.85302	9.91928e-20
AKR1C2	10p15.1	21	4	1.60035e-05	0.0391272	-4.62261	4.2312e-17
AKR1C3	10p15.1	4	1	1.60035e-05	0.0391272	-2.995	2.23e-17
AKR1C6P	10p15.1	1	1	1.70773e-10	0.22	0.531094	0.0187016
AKR1C8P	10p15.1	5	4	5.16306e-12	0.253105	-1.07417	0.00327146
AKR1E2	10p15.1	19	11	7.9912e-12	-0.124127	0.917672	1.15292e-06
AKR7A2	1p36.13	15	8	8.83477e-10	0.322277	-0.252769	0.0128782
AKR7A2P1	1p13.2	8	4	1.52129e-07	-0.0816789	1.15014	0.00129745
AKR7A3	1p36.13	16	13	6.06876e-10	0.808005	-1.76198	1.77492e-05
AKT1	14q32.33	43	27	4.70896e-23	0.201504	0.239339	0.00929484
AKT1S1	19q13.33	29	11	6.09025e-23	0.207054	0.473615	1.21625e-09
AKT3	1q43-q44	46	25	2.65992e-20	0.379418	-1.27435	8.97494e-06
AKTIP	16q12.2	17	6	0.00124946	-0.180426	-0.517847	3.85867e-06
ALAD	9q32	9	1	0.000295609	0.0236569	-1.47497	9.24438e-24
ALAS1	3p21.2	11	8	3.3462e-06	-0.292204	0.111131	0.0019882
ALAS2	Xp11.21	5	1	0.0428295	0.0482454	-2.94628	2.58746e-15
ALB	4q13.3	12	7	1.22461e-08	0.258301	-4.50061	1.57783e-13
ALCAM	3q13.11	41	14	4.79911e-18	0.219644	-1.52432	0.00248057
ALDH16A1	19q13.33	23	10	7.99398e-19	0.144098	0.534769	0.000717263
ALDH18A1	10q24.1	18	5	2.53478e-13	0.0906001	0.842601	4.0813e-15
ALDH1A1	9q21.13	2	1	0.00134099	-0.14572	-3.35023	1.18987e-22
ALDH1A2	15q21.3	56	35	1.39174e-18	0.330749	-3.57563	7.6244e-24
ALDH1A3	15q26.3	33	22	3.6507e-22	-1.96297	-1.4264	2.15789e-08
[truncated: 12,442 more rows]

## Sheet: Table S2B nonTNBC
Table S2B: A complete list of all the 13,460 significantly differentially expressed genes which were also differentially methylated in non-TNBC.
[truncated: 13,461 more rows]

[truncated: 4 more sheets: Table S2C both, Table S3A, Table S3B, Table S4]
